# Supplementary material for: Bayesian unsupervised clustering identifies clinically relevant osteosarcoma subtypes
Source: Brief Bioinform. 2024 Dec 20;26(1):bbae665. doi: 10.1093/bib/bbae665 (PMC11658815; doi:10.1093/bib/bbae665)
Supplement: Suppl_File_1_bbae665 [file suppl_file_1_bbae665.xlsx]

## Sheet: Top 500 TARGET
ENSEMBL	SYMBOL
ENSG00000129824	RPS4Y1
ENSG00000139219	COL2A1
ENSG00000178522	AMBN
ENSG00000229807	XIST
ENSG00000167941	SOST
ENSG00000185686	PRAME
ENSG00000198759	EGFL6
ENSG00000102575	ACP5
ENSG00000129009	ISLR
ENSG00000067048	DDX3Y
ENSG00000166482	MFAP4
ENSG00000206013	IFITM5
ENSG00000188783	PRELP
ENSG00000139330	KERA
ENSG00000164879	CA3
ENSG00000270641	TSIX
ENSG00000166863	TAC3
ENSG00000154143	PANX3
ENSG00000204248	COL11A2
ENSG00000083782	EPYC
ENSG00000106819	ASPN
ENSG00000029559	IBSP
ENSG00000123500	COL10A1
ENSG00000211896	IGHG1
ENSG00000106809	OGN
ENSG00000105664	COMP
ENSG00000211592	IGKC
ENSG00000221867	MAGEA3
ENSG00000060718	COL11A1
ENSG00000141510	TP53
ENSG00000152592	DMP1
ENSG00000100985	MMP9
ENSG00000175084	DES
ENSG00000169436	COL22A1
ENSG00000157766	ACAN
ENSG00000012817	KDM5D
ENSG00000106278	PTPRZ1
ENSG00000197172	MAGEA6
ENSG00000158639	PAGE5
ENSG00000204044	SLC12A5-AS1
ENSG00000126752	SSX1
ENSG00000128591	FLNC
ENSG00000145423	SFRP2
ENSG00000171812	COL8A2
ENSG00000145824	CXCL14
ENSG00000225840	NA
ENSG00000103056	SMPD3
ENSG00000143387	CTSK
ENSG00000137745	MMP13
ENSG00000170374	SP7
ENSG00000046604	DSG2
ENSG00000171714	ANO5
ENSG00000171714	LOC102723370
ENSG00000140873	ADAMTS18
ENSG00000187955	COL14A1
ENSG00000082196	C1QTNF3
ENSG00000230876	LINC00486
ENSG00000244734	HBB
ENSG00000129910	CDH15
ENSG00000173868	PHOSPHO1
ENSG00000159173	TNNI1
ENSG00000105894	PTN
ENSG00000143632	ACTA1
ENSG00000188536	HBA2
ENSG00000122176	FMOD
ENSG00000198125	MB
ENSG00000213401	MAGEA12
ENSG00000114374	USP9Y
ENSG00000114374	TTTY15
ENSG00000152595	MEPE
ENSG00000163975	MELTF
ENSG00000100678	SLC8A3
ENSG00000138207	RBP4
ENSG00000211895	IGHA1
ENSG00000092054	MYH7
ENSG00000124159	MATN4
ENSG00000156076	WIF1
ENSG00000092758	COL9A3
ENSG00000100427	MLC1
ENSG00000243955	GSTA1
ENSG00000136457	CHAD
ENSG00000238269	PAGE2B
ENSG00000167244	IGF2
ENSG00000055118	KCNH2
ENSG00000185269	NOTUM
ENSG00000159251	ACTC1
ENSG00000160161	CILP2
ENSG00000101210	EEF1A2
ENSG00000196091	MYBPC1
ENSG00000196549	MME
ENSG00000137441	FGFBP2
ENSG00000131668	BARX1
ENSG00000134184	GSTM1
ENSG00000121898	CPXM2
ENSG00000131002	NA
ENSG00000162551	ALPL
ENSG00000106483	SFRP4
ENSG00000112280	COL9A1
ENSG00000197046	SIGLEC15
ENSG00000198930	CSAG1
ENSG00000145681	HAPLN1
ENSG00000004776	HSPB6
ENSG00000137077	CCL21
ENSG00000131480	AOC2
ENSG00000169550	MUC15
ENSG00000049540	ELN
ENSG00000141668	CBLN2
ENSG00000074410	CA12
ENSG00000159307	SCUBE1
ENSG00000125414	MYH2
ENSG00000147889	CDKN2A
ENSG00000236824	BCYRN1
ENSG00000183091	NEB
ENSG00000072041	SLC6A15
ENSG00000168542	COL3A1
ENSG00000064195	DLX3
ENSG00000154553	PDLIM3
ENSG00000017483	SLC38A5
ENSG00000109846	CRYAB
ENSG00000168530	MYL1
ENSG00000198768	APCDD1L
ENSG00000134955	SLC37A2
ENSG00000162493	PDPN
ENSG00000286618	NA
ENSG00000145358	DDIT4L
ENSG00000272398	CD24
ENSG00000130595	TNNT3
ENSG00000242265	PEG10
ENSG00000111245	MYL2
ENSG00000179915	NRXN1
ENSG00000155495	MAGEC1
ENSG00000182667	NTM
ENSG00000118785	SPP1
ENSG00000166415	WDR72
ENSG00000198692	EIF1AY
ENSG00000107984	DKK1
ENSG00000159217	IGF2BP1
ENSG00000258986	TMEM179
ENSG00000164694	FNDC1
ENSG00000081277	PKP1
ENSG00000198300	PEG3
ENSG00000267328	NA
ENSG00000116147	TNR
ENSG00000137558	PI15
ENSG00000107159	CA9
ENSG00000162722	TRIM58
ENSG00000104879	CKM
ENSG00000163092	XIRP2
ENSG00000186340	THBS2
ENSG00000068976	PYGM
ENSG00000254337	LOC107986951
ENSG00000253549	NA
ENSG00000214548	MEG3
ENSG00000106484	MEST
ENSG00000105357	MYH14
ENSG00000225972	MTND1P23
ENSG00000242242	NA
ENSG00000067646	ZFY
ENSG00000183971	NPW
ENSG00000143196	DPT
ENSG00000135406	PRPH
ENSG00000105048	TNNT1
ENSG00000154277	UCHL1
ENSG00000183878	UTY
ENSG00000141485	SLC13A5
ENSG00000145934	TENM2
ENSG00000170961	HAS2
ENSG00000179083	FAM133A
ENSG00000077942	FBLN1
ENSG00000162631	NTNG1
ENSG00000106236	NPTX2
ENSG00000133110	POSTN
ENSG00000099399	MAGEB2
ENSG00000164308	ERAP2
ENSG00000046774	MAGEC2
ENSG00000163017	ACTG2
ENSG00000055163	CYFIP2
ENSG00000182326	C1S
ENSG00000262655	SPON1
ENSG00000166923	GREM1
ENSG00000101144	BMP7
ENSG00000211899	IGHM
ENSG00000115457	IGFBP2
ENSG00000137968	SLC44A5
ENSG00000138829	FBN2
ENSG00000152785	BMP3
ENSG00000180543	TSPYL5
ENSG00000144057	ST6GAL2
ENSG00000106624	AEBP1
ENSG00000129038	LOXL1
ENSG00000168243	GNG4
ENSG00000133067	LGR6
ENSG00000149328	GLB1L2
ENSG00000091513	TF
ENSG00000130876	SLC7A10
ENSG00000101470	TNNC2
ENSG00000186335	SLC36A2
ENSG00000127083	OMD
ENSG00000174938	SEZ6L2
ENSG00000188282	RUFY4
ENSG00000096696	DSP
ENSG00000172061	LRRC15
ENSG00000164695	CHMP4C
ENSG00000158089	GALNT14
ENSG00000109061	MYH1
ENSG00000184985	SORCS2
ENSG00000107736	CDH23
ENSG00000068078	FGFR3
ENSG00000159674	SPON2
ENSG00000143195	ILDR2
ENSG00000104415	CCN4
ENSG00000100473	COCH
ENSG00000112562	SMOC2
ENSG00000145242	EPHA5
ENSG00000198502	HLA-DRB5
ENSG00000102174	PHEX
ENSG00000211448	DIO2
ENSG00000111452	ADGRD1
ENSG00000106538	RARRES2
ENSG00000168032	ENTPD3
ENSG00000095739	BAMBI
ENSG00000198732	SMOC1
ENSG00000122420	PTGFR
ENSG00000130707	ASS1
ENSG00000275395	FCGBP
ENSG00000168079	SCARA5
ENSG00000173376	NDNF
ENSG00000172935	MRGPRF
ENSG00000206538	VGLL3
ENSG00000152377	SPOCK1
ENSG00000171873	ADRA1D
ENSG00000118971	CCND2
ENSG00000185008	ROBO2
ENSG00000188729	OSTN
ENSG00000211897	IGHG3
ENSG00000126890	CTAG2
ENSG00000188487	INSC
ENSG00000152137	HSPB8
ENSG00000182272	B4GALNT4
ENSG00000114854	TNNC1
ENSG00000180209	MYL11
ENSG00000147614	ATP6V0D2
ENSG00000182195	LDOC1
ENSG00000181291	TMEM132E
ENSG00000163520	FBLN2
ENSG00000189320	FAM180A
ENSG00000186439	TRDN
ENSG00000146250	PRSS35
ENSG00000066294	CD84
ENSG00000123572	NRK
ENSG00000130528	HRC
ENSG00000075223	SEMA3C
ENSG00000205221	VIT
ENSG00000125730	C3
ENSG00000165474	GJB2
ENSG00000145451	GLRA3
ENSG00000198734	F5
ENSG00000138755	CXCL9
ENSG00000125740	FOSB
ENSG00000138435	CHRNA1
ENSG00000113296	THBS4
ENSG00000040731	CDH10
ENSG00000018236	CNTN1
ENSG00000077274	CAPN6
ENSG00000180730	SHISA2
ENSG00000099725	PRKY
ENSG00000132386	SERPINF1
ENSG00000103196	CRISPLD2
ENSG00000066248	NGEF
ENSG00000239474	KLHL41
ENSG00000133124	IRS4
ENSG00000183098	GPC6
ENSG00000121440	PDZRN3
ENSG00000258525	LOC100506071
ENSG00000185633	NDUFA4L2
ENSG00000281383	NA
ENSG00000155657	TTN
ENSG00000115828	QPCT
ENSG00000219438	TAFA5
ENSG00000124260	MAGEA10
ENSG00000114270	COL7A1
ENSG00000154856	APCDD1
ENSG00000170345	FOS
ENSG00000136542	GALNT5
ENSG00000152977	ZIC1
ENSG00000146197	SCUBE3
ENSG00000101098	RIMS4
ENSG00000115380	EFEMP1
ENSG00000226445	NA
ENSG00000165246	NLGN4Y
ENSG00000211893	IGHG2
ENSG00000077522	ACTN2
ENSG00000198681	MAGEA1
ENSG00000138028	CGREF1
ENSG00000101439	CST3
ENSG00000162692	VCAM1
ENSG00000112175	BMP5
ENSG00000122121	XPNPEP2
ENSG00000116985	BMP8B
ENSG00000181541	MAB21L2
ENSG00000137801	THBS1
ENSG00000167772	ANGPTL4
ENSG00000160678	S100A1
ENSG00000120708	TGFBI
ENSG00000261824	LINC00662
ENSG00000019991	HGF
ENSG00000175928	LRRN1
ENSG00000189120	SP6
ENSG00000143127	ITGA10
ENSG00000158315	RHBDL2
ENSG00000123407	HOXC12
ENSG00000124491	F13A1
ENSG00000173227	SYT12
ENSG00000197893	NRAP
ENSG00000078098	FAP
ENSG00000095752	IL11
ENSG00000095777	MYO3A
ENSG00000075461	CACNG4
ENSG00000166165	CKB
ENSG00000234638	NA
ENSG00000145506	NKD2
ENSG00000170290	SLN
ENSG00000108813	DLX4
ENSG00000125869	LAMP5
ENSG00000176049	JAKMIP2
ENSG00000147381	MAGEA4
ENSG00000138759	FRAS1
ENSG00000054277	OPN3
ENSG00000167749	KLK4
ENSG00000151640	DPYSL4
ENSG00000066468	FGFR2
ENSG00000165949	IFI27
ENSG00000185565	LSAMP
ENSG00000182600	SNORC
ENSG00000198910	L1CAM
ENSG00000275266	NA
ENSG00000110719	TCIRG1
ENSG00000129521	EGLN3
ENSG00000286125	ZIM2-AS1
ENSG00000152580	IGSF10
ENSG00000137809	ITGA11
ENSG00000287289	NA
ENSG00000164161	HHIP
ENSG00000214107	MAGEB1
ENSG00000069188	SDK2
ENSG00000172179	PRL
ENSG00000107796	ACTA2
ENSG00000008394	MGST1
ENSG00000253159	PCDHGA12
ENSG00000211677	IGLC2
ENSG00000115461	IGFBP5
ENSG00000163394	CCKAR
ENSG00000054803	CBLN4
ENSG00000180318	ALX1
ENSG00000120332	TNN
ENSG00000139209	SLC38A4
ENSG00000173991	TCAP
ENSG00000148344	PTGES
ENSG00000147606	SLC26A7
ENSG00000165300	SLITRK5
ENSG00000130600	H19
ENSG00000165409	TSHR
ENSG00000178860	MSC
ENSG00000171517	LPAR3
ENSG00000073792	IGF2BP2
ENSG00000137726	FXYD6
ENSG00000044524	EPHA3
ENSG00000048540	LMO3
ENSG00000163568	AIM2
ENSG00000184185	KCNJ12
ENSG00000128340	RAC2
ENSG00000156234	CXCL13
ENSG00000185274	GALNT17
ENSG00000234068	PAGE2
ENSG00000185247	MAGEA11
ENSG00000124107	SLPI
ENSG00000178222	RNF212
ENSG00000145949	MYLK4
ENSG00000162989	KCNJ3
ENSG00000154188	ANGPT1
ENSG00000086967	MYBPC2
ENSG00000089472	HEPH
ENSG00000187094	CCK
ENSG00000189423	NA
ENSG00000138061	CYP1B1
ENSG00000065320	NTN1
ENSG00000136859	ANGPTL2
ENSG00000112186	CAP2
ENSG00000012779	ALOX5
ENSG00000171385	KCND3
ENSG00000109472	CPE
ENSG00000129757	CDKN1C
ENSG00000182578	CSF1R
ENSG00000177551	NHLH2
ENSG00000120885	CLU
ENSG00000149948	HMGA2
ENSG00000145794	MEGF10
ENSG00000163032	VSNL1
ENSG00000013588	GPRC5A
ENSG00000130294	KIF1A
ENSG00000278791	NA
ENSG00000172201	ID4
ENSG00000109610	SOD3
ENSG00000163145	C1QTNF7
ENSG00000158164	TMSB15A
ENSG00000109063	MYH3
ENSG00000115468	EFHD1
ENSG00000173918	C1QTNF1
ENSG00000078053	AMPH
ENSG00000133454	MYO18B
ENSG00000172403	SYNPO2
ENSG00000144810	COL8A1
ENSG00000006747	SCIN
ENSG00000173369	C1QB
ENSG00000176485	PLAAT3
ENSG00000259207	ITGB3
ENSG00000165323	FAT3
ENSG00000196767	POU3F4
ENSG00000064205	CCN5
ENSG00000049089	COL9A2
ENSG00000160801	PTH1R
ENSG00000131459	GFPT2
ENSG00000135218	CD36
ENSG00000117122	MFAP2
ENSG00000106823	ECM2
ENSG00000124780	KCNK17
ENSG00000101194	SLC17A9
ENSG00000279483	NA
ENSG00000182636	NDN
ENSG00000011677	GABRA3
ENSG00000133083	DCLK1
ENSG00000149294	NCAM1
ENSG00000173372	C1QA
ENSG00000188517	COL25A1
ENSG00000118495	PLAGL1
ENSG00000163501	IHH
ENSG00000197635	DPP4
ENSG00000176971	FIBIN
ENSG00000104267	CA2
ENSG00000110195	FOLR1
ENSG00000153404	PLEKHG4B
ENSG00000163359	COL6A3
ENSG00000188064	WNT7B
ENSG00000169245	CXCL10
ENSG00000050555	LAMC3
ENSG00000138650	PCDH10
ENSG00000147257	GPC3
ENSG00000183914	DNAH2
ENSG00000053747	LAMA3
ENSG00000162433	AK4
ENSG00000123496	IL13RA2
ENSG00000164935	DCSTAMP
ENSG00000105173	CCNE1
ENSG00000171502	COL24A1
ENSG00000132182	NUP210
ENSG00000113263	ITK
ENSG00000164309	CMYA5
ENSG00000280614	NA
ENSG00000151892	GFRA1
ENSG00000151790	TDO2
ENSG00000260428	SCX
ENSG00000130558	OLFM1
ENSG00000034053	APBA2
ENSG00000157601	MX1
ENSG00000106511	MEOX2
ENSG00000101825	MXRA5
ENSG00000176788	BASP1
ENSG00000005513	SOX8
ENSG00000169515	CCDC8
ENSG00000198842	STYXL2
ENSG00000160886	LY6K
ENSG00000134321	RSAD2
ENSG00000117009	KMO
ENSG00000072133	RPS6KA6
ENSG00000196218	RYR1
ENSG00000231106	NA
ENSG00000187608	ISG15
ENSG00000185567	AHNAK2
ENSG00000203747	FCGR3A
ENSG00000134817	APLNR
ENSG00000103485	QPRT
ENSG00000156414	TDRD9
ENSG00000129152	MYOD1
ENSG00000184564	SLITRK6
ENSG00000166825	ANPEP
ENSG00000283907	NA
ENSG00000107562	CXCL12
ENSG00000227234	SPANXB1
ENSG00000197457	STMN3
ENSG00000113209	PCDHB5
ENSG00000163710	PCOLCE2
ENSG00000162998	FRZB
ENSG00000186191	BPIFB4
ENSG00000183682	BMP8A
ENSG00000187773	DIPK1C
ENSG00000281181	NA
ENSG00000165072	MAMDC2
ENSG00000266524	GDF10
ENSG00000198551	ZNF627
ENSG00000121005	CRISPLD1
ENSG00000111799	COL12A1
ENSG00000151388	ADAMTS12
