# Supplementary material for: Bayesian unsupervised clustering identifies clinically relevant osteosarcoma subtypes
Source: Brief Bioinform. 2024 Dec 20;26(1):bbae665. doi: 10.1093/bib/bbae665 (PMC11658815; doi:10.1093/bib/bbae665)
Supplement: Suppl_File_2_bbae665 [file suppl_file_2_bbae665.xlsx]

## Sheet: TARGET Stats
Age				Ethnicity								Gender						Vital status					Cox
Max_LPD Median.Age First.quart Third.quart				LPD_1 LPD_2 LPD_3								LPD_1 LPD_2 LPD_3						LPD_1 LPD_2 LPD_3					Call:
<chr> <dbl> <dbl> <dbl>				asian 2 3 2								female 17 9 11						Alive 10 31 16					coxph(formula = Surv(Time, Event) ~ LPD_Group, data = survivalDataLPD)
1 LPD_1 12.5 10 15.8				black or african american 2 3 2								male 9 30 12						Dead 16 7 6
2 LPD_2 15 13 17.5				white 12 27 13																			n= 86, number of events= 29
3 LPD_3 15 12 18													Pearson's Chi-squared test						Pearson's Chi-squared test
					Pearson's Chi-squared test																		coef exp(coef) se(coef) z Pr(>|z|)
ANOVA												data: Gender						data: Vital_status					LPD_GroupLPD_2 -1.6337 0.1952 0.4799 -3.405 0.000662 ***
Call:				data: ethn								X-squared = 11.886, df = 2, p-value = 0.002624						X-squared = 13.391, df = 2, p-value = 0.001236					LPD_GroupLPD_3 -1.1446 0.3183 0.4799 -2.385 0.017068 *
aov(formula = Age ~ Max_LPD, data = clinicalGamma)				X-squared = 0.3733, df = 4, p-value = 0.9846																			---
																							Signif. codes: 0 ‘***’ 0.001 ‘**’ 0.01 ‘*’ 0.05 ‘.’ 0.1 ‘ ’ 1
Terms:												Expected						Expected
Max_LPD Residuals				Expected								LPD_1 LPD_2 LPD_3						LPD_1 LPD_2 LPD_3					exp(coef) exp(-coef) lower .95 upper .95
Sum of Squares 142.9125 1900.1784				LPD_1 LPD_2 LPD_3								female 10.93182 16.39773 9.670455						Alive 17.232558 25.18605 14.581395					LPD_GroupLPD_2 0.1952 5.123 0.07621 0.5000
Deg. of Freedom 2 85				asian 1.69697 3.5 1.80303								male 15.06818 22.60227 13.329545						Dead 8.767442 12.81395 7.418605					LPD_GroupLPD_3 0.3183 3.141 0.12429 0.8154
				black or african american 1.69697 3.5 1.80303
Residual standard error: 4.728112				white 12.60606 26.0 13.39394								Residuals						Residuals					Concordance= 0.682 (se = 0.052 )
Estimated effects may be unbalanced												LPD_1 LPD_2 LPD_3						LPD_1 LPD_2 LPD_3					Likelihood ratio test= 14.24 on 2 df, p=8e-04
				Residuals								female 1.835322 -1.826865 0.4275429						Alive -1.742276 1.158488 0.3715026					Wald test = 13.86 on 2 df, p=0.001
Summary				LPD_1 LPD_2 LPD_3								male -1.563249 1.556045 -0.3641627						Dead 2.442618 -1.624164 -0.5208351					Score (logrank) test = 16.54 on 2 df, p=3e-04
Df Sum Sq Mean Sq F value Pr(>F)				asian 0.2326211 -0.2672612 0.1466891
Max_LPD 2 142.9 71.46 3.196 0.0459 *				black or african american 0.2326211 -0.2672612 0.1466891
Residuals 85 1900.2 22.36				white -0.1706972 0.1961161 -0.1076404
---
Signif. codes: 0 ‘***’ 0.001 ‘**’ 0.01 ‘*’ 0.05 ‘.’ 0.1 ‘ ’ 1
Tukey multiple comparisons of means
95% family-wise confidence level
Fit: aov(formula = Age ~ Max_LPD, data = clinicalGamma)
$Max_LPD
diff lwr upr p adj
LPD_2-LPD_1 3.025641 0.1700478 5.881234 0.0352453
LPD_3-LPD_1 1.892977 -1.3355628 5.121516 0.3461661
LPD_3-LPD_2 -1.132664 -4.0978936 1.832565 0.6347545

## Sheet: GREEN Stats
Tumour type
LPD_1 LPD_2
circulating 1 4
metastasis 3 0
primary 6 0
	Pearson's Chi-squared test
data: Tumour_type
X-squared = 10.08, df = 2, p-value = 0.006474
Expected
LPD_1 LPD_2
circulating 3.571429 1.4285714
metastasis 2.142857 0.8571429
primary 4.285714 1.7142857
Residuals
LPD_1 LPD_2
circulating -1.3606721 2.1514115
metastasis 0.5855400 -0.9258201
primary 0.8280787 -1.3093073

## Sheet: PERRY Stats
Age						Gender					Vital Status				Cox
Max_LPD Median.Age First.quart Third.quart						LPD_1 LPD_2 LPD_3					LPD_1 LPD_2 LPD_3				Call:
<chr> <dbl> <dbl> <dbl>						female 2 8 6					Alive 3 5 10				coxph(formula = Surv(Time, Event) ~ LPD_Group, data = survivalDataLPD)
1 LPD_1 14 12.8 18.2						male 6 6 7					Dead 5 9 3
2 LPD_2 12.5 10 13.8															n= 35, number of events= 17
3 LPD_3 12 12 18							Pearson's Chi-squared test					Pearson's Chi-squared test
															coef exp(coef) se(coef) z Pr(>|z|)
ANOVA						data: Gender					data: Vital_status				LPD_GroupLPD_2 -0.3909 0.6765 0.5773 -0.677 0.4984
Call:						X-squared = 2.1211, df = 2, p-value = 0.3463					X-squared = 5.3879, df = 2, p-value = 0.06761				LPD_GroupLPD_3 -1.3520 0.2587 0.7398 -1.827 0.0676 .
aov(formula = Age ~ Max_LPD, data = clinicalGamma)															---
															Signif. codes: 0 ‘***’ 0.001 ‘**’ 0.01 ‘*’ 0.05 ‘.’ 0.1 ‘ ’ 1
Terms:						Expected					Expected
Max_LPD Residuals						LPD_1 LPD_2 LPD_3					LPD_1 LPD_2 LPD_3				exp(coef) exp(-coef) lower .95 upper .95
Sum of Squares 45.4052 810.8805						female 3.657143 6.4 5.942857					Alive 4.114286 7.2 6.685714				LPD_GroupLPD_2 0.6765 1.478 0.21822 2.097
Deg. of Freedom 2 32						male 4.342857 7.6 7.057143					Dead 3.885714 6.8 6.314286				LPD_GroupLPD_3 0.2587 3.865 0.06069 1.103
Residual standard error: 5.033887						Residuals					Residuals				Concordance= 0.612 (se = 0.08 )
Estimated effects may be unbalanced						LPD_1 LPD_2 LPD_3					LPD_1 LPD_2 LPD_3				Likelihood ratio test= 4 on 2 df, p=0.1
						female -0.8665407 0.6324555 0.02344036					Alive -0.5493503 -0.8198916 1.281788				Wald test = 3.43 on 2 df, p=0.2
Summary						male 0.7951923 -0.5803810 -0.02151035					Dead 0.5652768 0.8436615 -1.318948				Score (logrank) test = 3.79 on 2 df, p=0.2
Df Sum Sq Mean Sq F value Pr(>F)
Max_LPD 2 45.4 22.70 0.896 0.418
Residuals 32 810.9 25.34
Tukey multiple comparisons of means
95% family-wise confidence level
Fit: aov(formula = Age ~ Max_LPD, data = clinicalGamma)
$Max_LPD
diff lwr upr p adj
LPD_2-LPD_1 -2.946429 -8.428903 2.536046 0.3943445
LPD_3-LPD_1 -1.490385 -7.049008 4.068239 0.7887214
LPD_3-LPD_2 1.456044 -3.308490 6.220578 0.7352314

## Sheet: SCOTT Stats
Age						Ethnicity						Gender					Type
# A tibble: 4 × 4						LPD_1 LPD_2 LPD_3 LPD_4						LPD_1 LPD_2 LPD_3 LPD_4					LPD_1 LPD_2 LPD_3 LPD_4
Max_LPD Median.Age First.quart Third.quart						asian 1 0 1 0						female 5 1 10 4					metastasis 3 0 4 2
<chr> <dbl> <dbl> <dbl>						black or african american 2 0 2 1						male 8 0 12 3					primary 7 0 15 2
1 LPD_1 19 19 42						white 9 1 19 6											Unknown 3 0 6 2
2 LPD_2 43 43 43													Pearson's Chi-squared test				cell line 0 5 0 0
3 LPD_3 22 13 32							Pearson's Chi-squared test										normal bone 0 1 1 1
4 LPD_4 59 39.5 77												data: Gender
						data: ethn						X-squared = 1.8165, df = 3, p-value = 0.6113						Pearson's Chi-squared test
ANOVA						X-squared = 1.3942, df = 6, p-value = 0.9662
Call:																	data: Tumour_type
aov(formula = Age ~ Max_LPD, data = clinicalGamma)												Expected					X-squared = 48.896, df = 12, p-value = 2.181e-06
						Expected						LPD_1 LPD_2 LPD_3 LPD_4
Terms:						LPD_1 LPD_2 LPD_3 LPD_4						female 6.046512 0.4651163 10.23256 3.255814
Max_LPD Residuals						asian 0.5714286 0.04761905 1.047619 0.3333333						male 6.953488 0.5348837 11.76744 3.744186					Expected
Sum of Squares 5540.683 14143.722						black or african american 1.4285714 0.11904762 2.619048 0.8333333											LPD_1 LPD_2 LPD_3 LPD_4
Deg. of Freedom 3 38						white 10.0000000 0.83333333 18.333333 5.8333333						Residuals					metastasis 2.25 1.0384615 4.5 1.2115385
												LPD_1 LPD_2 LPD_3 LPD_4					primary 6.00 2.7692308 12.0 3.2307692
Residual standard error: 19.29257						Residuals						female -0.4255902 0.7842935 -0.07270084 0.4124314					Unknown 2.75 1.2692308 5.5 1.4807692
Estimated effects may be unbalanced						LPD_1 LPD_2 LPD_3 LPD_4						male 0.3968649 -0.7313575 0.06779388 -0.3845943					cell line 1.25 0.5769231 2.5 0.6730769
10 observations deleted due to missingness						asian 0.5669467 -0.2182179 -0.04652421 -0.57735027											normal bone 0.75 0.3461538 1.5 0.4038462
						black or african american 0.4780914 -0.3450328 -0.38251843 0.18257419
Summary						white -0.3162278 0.1825742 0.15569979 0.06900656											Residuals
Df Sum Sq Mean Sq F value Pr(>F)																	LPD_1 LPD_2 LPD_3 LPD_4
Max_LPD 3 5541 1846.9 4.962 0.00528 **																	metastasis 0.5000000 -1.019049 -0.2357023 0.7163280
Residuals 38 14144 372.2																	primary 0.4082483 -1.664101 0.8660254 -0.6847368
---																	Unknown 0.1507557 -1.126601 0.2132007 0.4266942
Signif. codes: 0 ‘***’ 0.001 ‘**’ 0.01 ‘*’ 0.05 ‘.’ 0.1 ‘ ’ 1																	cell line -1.1180340 5.823251 -1.5811388 -0.8204127
10 observations deleted due to missingness																	normal bone -0.8660254 1.111325 -0.4082483 0.9381027
Tukey multiple comparisons of means
95% family-wise confidence level
Fit: aov(formula = Age ~ Max_LPD, data = clinicalGamma)
$Max_LPD
diff lwr upr p adj
LPD_2-LPD_1 13.307692 -40.477810 67.09319 0.9096706
LPD_3-LPD_1 -5.168498 -23.459227 13.12223 0.8721830
LPD_4-LPD_1 26.736264 2.438451 51.03408 0.0262311
LPD_3-LPD_2 -18.476190 -71.524870 34.57249 0.7859547
LPD_4-LPD_2 13.428571 -41.978967 68.83611 0.9145138
LPD_4-LPD_3 31.904762 9.284729 54.52479 0.0028351
