# Supplementary material for: Bayesian unsupervised clustering identifies clinically relevant osteosarcoma subtypes
Source: Brief Bioinform. 2024 Dec 20;26(1):bbae665. doi: 10.1093/bib/bbae665 (PMC11658815; doi:10.1093/bib/bbae665)
Supplement: Suppl_File_3_bbae665 [file suppl_file_3_bbae665.xlsx]

## Sheet: TARGET DE
Upregulated transcripts	Downregulated transcripts
ABCA3	ABCA8
ABCA4	ABTB2
ADAM29	ACAN
ADAM7	ACTA1
ANGPT1	ACTA2-AS1
ANKS4B	ACTG2
ANO5	ADAM33
ANXA13	ADAMTS16
APCDD1	ADRA2A
B4GALNT2	AEBP1
BAMBI	AIM2
BEND2	AMPH
BMP8A	ANGPTL2
BMP8B	APCDD1L
BMP8B-AS1	APCDD1L-DT
BRD7P5	ARHGAP28
C10orf126	ARSI
C10orf67	ARSJ
C17orf114	ASB2
C4BPA	ASPA
C5orf64	ASPN
CA3	BAIAP2L1
CACNA1E	BARX2
CACNB4	BBOX1-AS1
CADM1-AS1	BCHE
CAMTA1-AS3	BCL11B
CAPN13	BHLHE22
CASP5	BNC2
CCDC158	BPIFB4
CCDC168	C10orf105
CCDC194	C1QTNF3
CD36	C1QTNF7
CDC20B	C1R
CDH8	C1S
CEACAM20	C5orf46
CFAP251	CA9
CFAP44-AS1	CACNA1C
CGREF1	CACNA1C-IT2
CHIA	CACNA1G
CHML	CADM3
CHMP4C	CALB2
CHRM3	CAPN6
CHST8	CAV3
CIMIP2B	CAVIN4
CKMT1A	CBLN4
CKMT1B	CCIN
CLDN11	CCKAR
CLPSL2	CCN5
COL22A1	CD8B
COL4A4	CDH3
COLEC10	CDK6
CORT	CDK6-AS1
CPE	CDS1
CPLX2	CDSN
CPNE5	CEROX1
CRISP2	CH25H
CTXN3	CHI3L1
CYFIP2	CHI3L2
CYP2A13	CHRDL1
CYP2C19	CHRDL2
CYP2C9	CILP
DAO	CILP2
DAPL1	CLEC3A
DCAF4L1	CNN1
DCDC1	CNTN1
DGKK	COL14A1
DIO3	COL16A1
DIO3OS	COL25A1
DKK1	COL27A1
DLX2	COL3A1
DLX2-DT	COL6A1
DLX3	COL6A2
DMP1	COL6A3
DMRT2	COL8A2
DMRT3	COL9A1
DOCK3	COMP
DPPA2	CPA4
DSCAM	CRISPLD1
EFHD1	CRISPLD2
ELFN1-AS1	CRYM
EPCAM	CYP24A1
EPHA10	CYP27C1
EQTN	CYP2J2
ERBB4	DCAF8L2
F11-AS1	DDIT4L
FAT3	DIRAS3
FEZF2	DRAXIN
FRMD1	DSEL
FRMD3	ECM2
GACAT3	EDIL3
GARIN3	EDIL3-DT
GDPD4	EGFL6
GNAT3	EGFR
GNG4	EGFR-AS1
GPHA2	ELN
GRAMD1B	ELN-AS1
GREB1L	EN2
GRHL2	EPHA4
GYG2	FAIM2
H2AC25	FAM162B
H2BC26	FAM180A
HAVCR1	FAM43B
HCN4	FAP
HCRT	FBLN1
HIGD2B	FGF5
HOMER2	FGF7
IBSP	FLNC
IFITM5	FLNC-AS1
IGSF11	FLRT3
IGSF3P2	FMO1
ILDR2	FMO2
ISM1	FOSL1
ITK	FOXF2
JMJD1C-AS1	FOXQ1
KAZALD1	GALNT15
KCNA2	GAS1
KCND2	GDF10
KCNJ3	GDF5
KLK1	GEM
KLK14	GFPT2
KLK2	GJB2
KLK3	GPC3
KMO	GREM1
KRT18P55	GREM1-AS1
LGR6	GRIK1
LINC00320	HAPLN1
LINC00326	HGF
LINC00485	HMCN1
LINC00536	HS3ST3A1
LINC00710	HS3ST3B1
LINC00837	HSPA12B
LINC01053	HTR2A
LINC01060	IGF2
LINC01143	IGF2-AS
LINC01206	IGFBPL1
LINC01221	IGHA1
LINC01284	IGHA2
LINC01447	IGHD
LINC01501	IGHG2
LINC01508	IGHG3
LINC01682	IGHM
LINC01721	IGHV1-18
LINC01761	IGHV2-5
LINC01783	IGHV2-70
LINC01823	IGHV3-11
LINC01847	IGHV3-15
LINC01917	IGHV3-23
LINC01918	IGHV3-48
LINC01964	IGHV4-39
LINC02044	IGHV4-4
LINC02167	IGHV5-51
LINC02177	IGKC
LINC02181	IGKV1-27
LINC02207	IGKV1-5
LINC02225	IGKV3-15
LINC02269	IGKV4-1
LINC02387	IGLC2
LINC02432	IGLV1-40
LINC02465	IGLV1-47
LINC02492	IGLV2-11
LINC02532	IGLV3-10
LINC02608	IGLV3-21
LINC02681	IGLV3-25
LINC02685	IGLV7-46
LINC02762	IGSF10
LINC02763	IL20RA
LINC02764	IL6
LINC03042	INSRR
LNCARSR	IRAG1
LOC100132686	ISLR
LOC100420800	ISLR2
LOC100996361	ITPR1
LOC101928499	JCHAIN
LOC101928651	JPH4
LOC101928847	KCNK10
LOC102723370	KCNS1
LOC102724637	KIAA1549L
LOC105372244	KLHL4
LOC105374438	KLHL41
LOC105375146	KRT16
LOC105377603	KRT75
LOC112267871	L1CAM
LOC124900422	LAMA2
LOC124901604	LGI2
LOC124901966	LINC00278
LOC124901995	LINC00486
LOC124902546	LINC00626
LOC124903233	LINC01589
LOC124903770	LINC01711
LOC124904304	LINC01894
LOC124907880	LINC01929
LOC390846	LINC02104
LOXL4	LINC02182
LPA	LINC03018
LRRC9	LIPG
MAJIN	LMX1A
MCF2	LOC100506869
MDGA2	LOC101927253
MEPE	LOC101928834
MIR4450	LOC101929130
MIR581	LOC101929532
MMP20	LOC122319436
MOBP	LOC124902629
MT1A	LOC124903827
MTNR1B	LOXL1
MTSS1	LOXL1-AS1
MUCL3	LRIG1
MYLK4	LRRTM1
MYO16	LURAP1L
MYO3A	MAN1A1
MYO6	MARCO
MYRIP	MASP1
NAT8L	MATN4
NCR1	MEG3
NEK2-DT	MEGF6
NIFKP3	MFAP4
NLRP2B	MFAP5
NLRP8	MIR4253
NOL4	MIR6720
NPAS1	MKX
NPM1P30	MME
NRXN1	MMP28
OPN3	MMP3
OR2B11	MMP7
OR2V2	MN1
OR2W3	MOXD1
OR4D1	MRGPRF
OR4K13	MRGPRF-AS1
OR6C66P	MSC
OR7E22P	MSC-AS1
OR8A1	MYH3
OR8B10P	MYL2
OXCT2	NFIX
PANK1-AS1	NID2
PANX3	NKX6-1
PARD6G-AS1	NTNG1
PDCD6IPP1	NTNG2
PGBD5	NTRK1
PGLYRP4	NUDT11
PHEX	NYAP1
PHOSPHO1	OGN
PHOX2A	OLFM1
PIGR	OLFML1
PIK3C2G	OR6J1
PIWIL3	OSTN
PKHD1L1	OSTN-AS1
PLA2G4F	OXTR
PLAAT3	P4HA3
PNLIPRP2	P4HA3-AS1
PRDM12	PAEP
PRDM13	PDE3A
PRIM2BP	PDZRN3
PROK2	PDZRN4
PRR15	PHLDB2
PRTG	PI15
PTPRN2	PIANP
PTPRZ1	PKP1
RAD21L1	PLA2G2A
RAMP1	PLEKHS1
RARRES1	PLXNB3
RASGRP2	PMEPA1
RFX4	PODN
RHBDL2	POSTN
RNASE11-AS1	PRDM16
RNU6-863P	PRDM16-DT
ROBO2	PRKY
RPL18P5	PSMA6P3
RPL21P111	PTGFR
RPL21P68	PTHLH
RPL21P78	PTN
RPL22P13	RGS11
RPL31P23	RGS4
RPL36AP51	RIMS1
RPS14P10	RIPK4
RPS3AP11	RNASE2
RPS3AP29	RNF112
RPS3AP40	RNU6-403P
RPS3AP41	RORB
RPS3AP48	ROS1
RPS4XP21	RPLP0P2
RPS6KA6	RSPO2
SATB2	RSPO3
SATB2-AS1	RTN4R
SCG3	S100A2
SEC14L3	SAMD5
SERPINA12	SCG2
SHISA9	SCN2B
SLC16A8	SCRG1
SLC22A8	SDK1
SLC26A9	SEMA3C
SLC36A2	SEMA5B
SLC38A11	SERPINB5
SLC44A5	SERTAD4
SLC4A8	SERTM2
SLC8A3	SFRP2
SLC9C2	SFRP4
SMIM31	SIM1
SMOX	SIM2
SMPD3	SLC10A4
SNTN	SLC1A7
SNX31	SLC38A4
SOST	SLC7A8
SP6	SMOC1
SRARP	SMOC2
STRC	SOX8
SYNPR	SPON2
SYNPR-AS1	SPTLC3
SYT12	SSC5D
SYT6	SSTR1
TAC4	ST6GAL2
TBR1	SYT7
TEX11	TACSTD2
TFAP2D	TAGLN
TG	TDO2
TIMD4	TENM2
TMCC2	TGFBI
TMEM196	THBS4
TMEM229A	TMEFF1
TMEM35A	TMEM30B
TMPRSS7	TMEM92-AS1
TNR	TNFRSF18
TRIM58	TNNI2
TRPM1	TOX
TRPM5	TOX-DT
TTLL8	TRABD2B
USP26	TRIM9
WDR64	TTLL7
WDR72	TTTY15
WIF1	USH1C
WNT1	USP9Y
XRCC6P3	VCAM1
ZDHHC23	VGLL3
ZIC2	VSTM2L
ZIC5	WNT16
ZIM3	WNT7B
ZNF402P	XG
	XIRP1
	XPNPEP2
	ZIC1
	ZNF469
	ZNF521
	ZNF804A
	ZP1

## Sheet: TARGET LPD-1 DE
SYMBOL	baseMean	log2FoldChange	lfcSE	stat	pvalue	padj
DGKK	10.1378	5.73159	0.907475	6.31597	2.68472e-10	3.15286e-08
LINC00837	59.4825	5.0508	0.51926	9.72692	2.31505e-22	5.23355e-19
TNR	218.743	4.81728	0.631654	7.62647	2.41278e-14	9.95103e-12
SOST	1394.63	4.44195	0.583419	7.61366	2.66448e-14	1.07883e-11
FEZF2	25.1674	4.41846	0.613853	7.19791	6.11413e-13	1.65864e-10
TFAP2D	2.55677	4.23406	0.704751	6.00788	1.87964e-09	1.79545e-07
LINC02763	10.1837	4.21336	0.423846	9.94077	2.76687e-23	6.8236e-20
SLC38A11	32.5745	4.10021	0.622341	6.58836	4.44708e-11	6.73969e-09
TMEM196	4.88188	4.08185	0.69147	5.90314	3.56637e-09	3.17208e-07
MMP20	39.4863	4.02376	0.514841	7.81554	5.47284e-15	3.09307e-12
C10orf126	25.9156	4.00626	0.453609	8.83197	1.02849e-18	1.07311e-15
CIMIP2B	78.4883	3.93463	0.414717	9.48751	2.36618e-21	4.27931e-18
LINC02764	1.67956	3.79456	0.535009	7.09251	1.31701e-12	3.24799e-10
LINC00326	3.11451	3.75672	0.774538	4.85027	1.23291e-06	4.75767e-05
WIF1	394.539	3.74253	0.517422	7.23303	4.72328e-13	1.29428e-10
LOC105372244	4.4911	3.68883	0.628036	5.8736	4.26421e-09	3.74367e-07
CEACAM20	2.84997	3.65512	0.721385	5.06681	4.04533e-07	1.89864e-05
TAC4	42.3392	3.6291	0.404348	8.9752	2.82835e-19	3.61543e-16
MYO16	53.1529	3.62054	0.475909	7.60763	2.79167e-14	1.11371e-11
C17orf114	97.7898	3.60811	0.395629	9.11992	7.51768e-20	1.10369e-16
CRISP2	2.67163	3.60274	0.874638	4.11913	3.80311e-05	0.000776303
LINC01761	1.04329	3.50168	0.942616	3.71486	0.000203319	0.00286974
LINC02167	4.2751	3.46187	0.721215	4.80005	1.58627e-06	5.91059e-05
CYP2C9	1.3351	3.42519	0.75569	4.53253	5.82802e-06	0.000173739
LOC124900422	1.37472	3.42402	0.980435	3.49235	0.00047879	0.00556496
NPM1P30	0.954047	3.42064	0.813542	4.20462	2.61518e-05	0.000578668
PRR15	20.5631	3.41543	0.458301	7.45237	9.16769e-14	3.27238e-11
LOC101928499	1.69619	3.352	0.806619	4.15562	3.24406e-05	0.000685396
SYNPR-AS1	1.54615	3.34235	0.707715	4.72274	2.32693e-06	8.01079e-05
KCNA2	39.2435	3.33956	0.478496	6.9793	2.96664e-12	6.82026e-10
LINC01682	1.73939	3.3395	0.842859	3.96211	7.42912e-05	0.0013181
OR2V2	1.2246	3.33352	0.633563	5.26155	1.4285e-07	7.87647e-06
PTPRZ1	948.991	3.30475	0.448325	7.37132	1.68943e-13	5.5218e-11
RPL21P78	2.46408	3.29061	0.453374	7.25805	3.92719e-13	1.12144e-10
ITK	173.714	3.23838	0.34789	9.30862	1.295e-20	2.19568e-17
RNU6-863P	0.843369	3.235	0.792286	4.08312	4.44348e-05	0.000876038
KCNJ3	69.7563	3.17871	0.671901	4.73092	2.23508e-06	7.77349e-05
CAPN13	4.00224	3.16032	0.461347	6.85019	7.37503e-12	1.50428e-09
LRRC9	6.34023	3.15978	0.485346	6.51036	7.49695e-11	1.03764e-08
CKMT1B	9.15419	3.14853	0.599512	5.25182	1.50601e-07	8.17099e-06
ANXA13	19.2679	3.13486	0.45999	6.81505	9.42323e-12	1.76299e-09
LINC02492	4.38062	3.13357	0.636643	4.92202	8.56551e-07	3.50475e-05
NLRP2B	3.85204	3.12903	0.480266	6.51521	7.25874e-11	1.01821e-08
WDR64	6.25266	3.12903	0.482663	6.48284	9.00144e-11	1.20291e-08
LINC00485	2.00163	3.10249	0.574499	5.40034	6.65145e-08	3.99987e-06
TMPRSS7	1.52327	3.10057	0.786083	3.94433	8.00226e-05	0.00139965
ZIM3	1.41758	3.09828	0.758181	4.08647	4.37995e-05	0.000864769
PNLIPRP2	1.11528	3.07993	0.892383	3.45135	0.00055778	0.00624235
LOC124901604	18.7487	3.07843	0.630498	4.88254	1.04727e-06	4.18416e-05
DIO3	28.3671	3.07392	0.600625	5.11786	3.09022e-07	1.52977e-05
WDR72	185.409	3.06971	0.499827	6.14155	8.17198e-10	8.55944e-08
CKMT1A	5.74714	3.06336	0.722857	4.23785	2.25673e-05	0.000512736
LINC01508	9.4092	3.05111	0.817226	3.7335	0.000188837	0.00270402
BEND2	2.81553	3.02701	0.60802	4.97847	6.40879e-07	2.79065e-05
CYFIP2	876.026	3.02507	0.315324	9.59353	8.5121e-22	1.77628e-18
MIR4450	1.31646	3.01752	0.772638	3.90547	9.40413e-05	0.00158851
SNTN	2.01468	3.01003	0.58874	5.11267	3.17645e-07	1.56107e-05
CYP2C19	2.01067	3.00485	0.666959	4.5053	6.62792e-06	0.000192921
MYO3A	83.4099	2.96805	0.552919	5.36796	7.96308e-08	4.68596e-06
DMRT3	43.2072	2.9626	0.488283	6.06738	1.30014e-09	1.28724e-07
H2BC26	21.1582	2.95361	0.4745	6.22468	4.82547e-10	5.38705e-08
LINC01501	1.41587	2.94958	0.654549	4.50628	6.59749e-06	0.000192448
LOC102724637	1.22875	2.94316	0.748216	3.93356	8.36953e-05	0.00145079
GPHA2	4.10426	2.93895	0.468923	6.26744	3.67026e-10	4.21894e-08
KLK2	13.1252	2.93164	0.418936	6.99783	2.59964e-12	6.13244e-10
RNASE11-AS1	1.05265	2.92925	0.631248	4.64041	3.47712e-06	0.000112832
DPPA2	1.79018	2.91552	0.795944	3.66297	0.000249304	0.00336306
F11-AS1	3.41049	2.90515	0.654224	4.4406	8.971e-06	0.00024288
OPN3	665.093	2.88944	0.263161	10.9797	4.78282e-28	2.59497e-24
NLRP8	2.21833	2.87858	0.583239	4.93551	7.99402e-07	3.34147e-05
CHMP4C	178.728	2.86306	0.417887	6.8513	7.31838e-12	1.50404e-09
RPL21P111	0.933478	2.85493	0.596607	4.78527	1.70757e-06	6.30246e-05
GNAT3	4.18481	2.84814	0.459202	6.20235	5.56252e-10	6.10932e-08
USP26	1.664	2.84623	0.660926	4.30643	1.65909e-05	0.000397245
KCND2	10.6949	2.83635	0.564785	5.022	5.11357e-07	2.30132e-05
HAVCR1	18.4161	2.83051	0.604014	4.68617	2.78359e-06	9.31301e-05
PGLYRP4	1.04792	2.82614	0.793916	3.55974	0.000371217	0.00458579
GARIN3	1.4234	2.81579	0.549492	5.12436	2.9855e-07	1.48335e-05
GACAT3	0.973328	2.7853	0.724034	3.84692	0.000119613	0.00190762
CLDN11	97.341	2.77934	0.450391	6.17096	6.78752e-10	7.22085e-08
LOC105375146	39.7788	2.76397	0.534107	5.17493	2.2799e-07	1.16917e-05
LINC02681	1.28899	2.76068	0.639971	4.31377	1.60497e-05	0.000386675
LOC124903233	1.0869	2.75732	0.744368	3.70424	0.000212028	0.00296949
CASP5	16.7258	2.75378	0.407833	6.75223	1.45592e-11	2.51568e-09
KMO	514.332	2.74396	0.254453	10.7838	4.10636e-27	1.59139e-23
SYT6	84.6869	2.73566	0.448418	6.1007	1.05606e-09	1.06899e-07
MDGA2	21.2314	2.72451	0.56763	4.79979	1.58833e-06	5.91059e-05
LOC124903770	1.26778	2.71479	0.717018	3.78623	0.000152951	0.00229748
MEPE	356.634	2.70848	0.513103	5.27863	1.30156e-07	7.25024e-06
PANX3	2949.96	2.68711	0.433583	6.19746	5.73805e-10	6.25148e-08
LINC01053	1.24413	2.67996	0.728598	3.67825	0.000234844	0.00320465
SYNPR	5.94293	2.67306	0.658907	4.05681	4.97485e-05	0.000961923
ADAM7	2.21301	2.67291	0.642639	4.15927	3.19267e-05	0.000675828
ZIC5	59.4684	2.6641	0.458324	5.81271	6.14691e-09	5.16265e-07
DKK1	349.319	2.65543	0.446484	5.94743	2.72393e-09	2.49645e-07
PKHD1L1	10.3421	2.65008	0.507601	5.22079	1.78164e-07	9.45838e-06
LINC02225	1.29064	2.64165	0.746374	3.53931	0.00040117	0.00484764
CYP2A13	1.16046	2.62508	0.759571	3.456	0.000548262	0.00617404
C4BPA	2.07247	2.61543	0.622379	4.20231	2.64205e-05	0.000582712
OR6C66P	1.31032	2.61421	0.614425	4.25472	2.09307e-05	0.000479164
LOC124901995	1.00171	2.6089	0.671586	3.88469	0.00010246	0.00169174
EQTN	0.965087	2.59552	0.676556	3.83638	0.000124863	0.00196592
DMP1	916.738	2.58054	0.51803	4.98145	6.31091e-07	2.7564e-05
TMEM229A	5.4085	2.5733	0.720076	3.57365	0.000352044	0.00438688
CTXN3	3.55182	2.56325	0.565058	4.53626	5.72608e-06	0.000171643
RAD21L1	10.4097	2.56202	0.539991	4.74456	2.08965e-06	7.35253e-05
LINC02465	1.81727	2.55923	0.618391	4.13853	3.4954e-05	0.000728849
PIK3C2G	3.45934	2.55111	0.565708	4.50959	6.49541e-06	0.000190084
OR4K13	1.87595	2.54231	0.74356	3.4191	0.000628275	0.00682053
LOC101928651	1.35747	2.53135	0.614116	4.12194	3.75691e-05	0.00076977
CHST8	14.6839	2.53012	0.471009	5.3717	7.79978e-08	4.60985e-06
LINC01847	1.90467	2.53004	0.602103	4.20201	2.64552e-05	0.000583003
DAPL1	59.0697	2.52909	0.516744	4.89429	9.86599e-07	3.98281e-05
CAMTA1-AS3	1.34963	2.52538	0.660955	3.82081	0.000133014	0.00206312
SP6	414.112	2.52535	0.382576	6.60092	4.08618e-11	6.29829e-09
TEX11	8.23433	2.51756	0.660307	3.81271	0.000137452	0.00210667
CADM1-AS1	1.11978	2.50552	0.7174	3.4925	0.000478522	0.00556423
LPA	1.92968	2.49529	0.63805	3.91081	9.19889e-05	0.00156456
COL22A1	1391.36	2.48734	0.429427	5.79223	6.94597e-09	5.72055e-07
CCDC194	61.1656	2.47975	0.416023	5.96061	2.51296e-09	2.31876e-07
CDH8	23.4655	2.47876	0.443244	5.59231	2.24074e-08	1.54847e-06
GNG4	361.353	2.46786	0.3936	6.26998	3.61089e-10	4.16835e-08
C10orf67	4.4634	2.46157	0.512165	4.80621	1.53822e-06	5.75569e-05
LOC100132686	0.940688	2.4585	0.597226	4.11653	3.84622e-05	0.000782747
LGR6	260.904	2.45112	0.433712	5.65149	1.59064e-08	1.16624e-06
LINC01964	1.5694	2.44437	0.614573	3.97734	6.96893e-05	0.00125533
PTPRN2	93.3074	2.4342	0.316424	7.69284	1.43909e-14	6.50659e-12
LINC02432	37.1308	2.43058	0.53637	4.53154	5.85556e-06	0.000174368
DLX2	93.8732	2.4173	0.33123	7.29796	2.9217e-13	8.9056e-11
SHISA9	5.56468	2.41616	0.525013	4.60209	4.18276e-06	0.000132249
NRXN1	232.408	2.41583	0.497392	4.85699	1.19183e-06	4.6321e-05
SYT12	396.596	2.41301	0.315296	7.65316	1.96096e-14	8.58015e-12
SMIM31	1.25428	2.40516	0.583209	4.12402	3.72317e-05	0.000764588
FRMD1	49.3862	2.39221	0.476803	5.01719	5.24332e-07	2.34721e-05
MAJIN	4.98054	2.39036	0.494049	4.83832	1.30944e-06	4.99612e-05
TRPM1	4.53858	2.3884	0.385551	6.19477	5.83699e-10	6.33384e-08
PROK2	21.7532	2.38757	0.490133	4.87127	1.10884e-06	4.38203e-05
LINC00320	18.963	2.38699	0.553986	4.30876	1.64173e-05	0.000394132
OR8B10P	3.06524	2.38427	0.591563	4.03046	5.56682e-05	0.00105092
RPL22P13	1.30743	2.38275	0.498882	4.77617	1.78663e-06	6.47069e-05
HIGD2B	1.08233	2.38119	0.629405	3.78324	0.000154801	0.00231629
CA3	2249.5	2.36364	0.484735	4.87616	1.08173e-06	4.30283e-05
NIFKP3	1.3296	2.36097	0.493034	4.78865	1.67903e-06	6.20555e-05
GDPD4	3.70954	2.35172	0.431137	5.4547	4.90567e-08	3.07347e-06
LINC00710	1.77003	2.35027	0.671916	3.49786	0.000469007	0.00547471
HCRT	2.76267	2.34372	0.435693	5.37929	7.47807e-08	4.42937e-06
LINC02269	2.21202	2.34073	0.682642	3.42893	0.00060596	0.00664987
ERBB4	81.048	2.3317	0.422081	5.52429	3.30811e-08	2.15727e-06
COLEC10	6.49758	2.30964	0.369744	6.24659	4.19504e-10	4.74179e-08
GREB1L	22.3928	2.27737	0.399127	5.70588	1.15746e-08	8.79541e-07
ISM1	173.357	2.27525	0.363738	6.25517	3.9708e-10	4.54515e-08
SERPINA12	4.29817	2.25811	0.45644	4.94723	7.52763e-07	3.19577e-05
OR8A1	19.5023	2.25276	0.474662	4.74603	2.07453e-06	7.3183e-05
KLK14	28.521	2.24893	0.454849	4.94434	7.64023e-07	3.22842e-05
MCF2	11.7848	2.24435	0.392803	5.71367	1.10569e-08	8.4493e-07
SCG3	4.05656	2.2361	0.400153	5.58812	2.29541e-08	1.56851e-06
PGBD5	147.961	2.23358	0.377433	5.91781	3.26251e-09	2.94038e-07
RAMP1	169.981	2.2247	0.29937	7.43127	1.07561e-13	3.74091e-11
PIWIL3	3.00466	2.22348	0.53856	4.12856	3.65047e-05	0.000752508
LOC390846	5.13286	2.21845	0.423764	5.23511	1.64887e-07	8.80524e-06
LOC124901966	28.0701	2.21779	0.382158	5.80334	6.50077e-09	5.4096e-07
LINC02177	1.16707	2.21623	0.632355	3.50472	0.00045709	0.00536876
ELFN1-AS1	22.0538	2.21454	0.46337	4.77919	1.76001e-06	6.41029e-05
H2AC25	142.88	2.21273	0.37884	5.8408	5.195e-09	4.41787e-07
SMPD3	1544.77	2.20248	0.392142	5.61652	1.94837e-08	1.37644e-06
ABCA3	175.871	2.20121	0.267013	8.24384	1.6677e-16	1.22274e-13
IBSP	19396.5	2.20062	0.408264	5.39019	7.03819e-08	4.1871e-06
SLC16A8	82.4217	2.19838	0.348879	6.30127	2.95215e-10	3.45198e-08
LOC105377603	4.98351	2.19175	0.530417	4.13213	3.5941e-05	0.000743452
LOC100420800	1.23489	2.18803	0.585669	3.73595	0.000187011	0.00268425
APCDD1	2621.71	2.17409	0.305712	7.11156	1.14735e-12	2.88196e-10
PRDM13	10.836	2.17247	0.569883	3.81214	0.00013777	0.00210916
TIMD4	17.2691	2.17196	0.435153	4.99125	5.9989e-07	2.64185e-05
LINC01917	1.9571	2.16789	0.523546	4.14078	3.46121e-05	0.000723946
LOC124904304	1.9571	2.16789	0.523546	4.14078	3.46121e-05	0.000723946
CACNA1E	53.5117	2.16549	0.445703	4.8586	1.1822e-06	4.60785e-05
SLC22A8	1.86901	2.16536	0.514081	4.21209	2.53014e-05	0.000563065
LINC01721	2.30758	2.16448	0.546216	3.96268	7.41118e-05	0.00131664
NAT8L	145.936	2.16038	0.444872	4.85617	1.19676e-06	4.64459e-05
KLK3	3.46055	2.15912	0.553208	3.90291	9.50427e-05	0.00159677
LINC01783	4.96319	2.15749	0.514346	4.19462	2.73324e-05	0.000597481
BMP8B-AS1	2.59505	2.15501	0.452662	4.76074	1.92882e-06	6.88486e-05
CLPSL2	1.27543	2.15304	0.58039	3.70965	0.000207549	0.00291867
SLC26A9	5.35195	2.14998	0.337948	6.36187	1.99316e-10	2.4356e-08
DMRT2	16.3772	2.14872	0.515629	4.16718	3.08388e-05	0.000657183
CHIA	1.61693	2.14047	0.587903	3.64086	0.000271731	0.00359236
OR7E22P	1.43718	2.13819	0.65033	3.28786	0.00100952	0.00971487
LINC02387	7.1324	2.12307	0.580044	3.66018	0.000252041	0.00339079
LINC01918	6.51871	2.12171	0.535642	3.96107	7.46157e-05	0.00132213
TRIM58	255.997	2.11563	0.470812	4.49358	7.00345e-06	0.000200623
LINC02181	2.22213	2.11557	0.400392	5.28374	1.26572e-07	7.06509e-06
LOXL4	385.506	2.11488	0.311357	6.79246	1.10239e-11	1.98051e-09
LINC01060	95.0956	2.1016	0.383656	5.47782	4.30606e-08	2.73571e-06
LOC101928847	45.7414	2.10071	0.311848	6.73631	1.62458e-11	2.73736e-09
LINC01823	1.53436	2.09871	0.564882	3.71531	0.000202952	0.00286605
OR2W3	9.64889	2.09844	0.543109	3.86375	0.000111659	0.00181166
CACNB4	53.4312	2.09026	0.322001	6.49146	8.50064e-11	1.15303e-08
RPS3AP48	1.59047	2.08973	0.401333	5.20698	1.91934e-07	1.01299e-05
SEC14L3	1.70728	2.08398	0.489291	4.25918	2.05181e-05	0.000471708
CPLX2	1.2691	2.08329	0.566862	3.67513	0.000237724	0.00323744
RARRES1	142.81	2.07576	0.341428	6.07963	1.20457e-09	1.20582e-07
BMP8A	831.702	2.07528	0.289313	7.1731	7.33162e-13	1.89421e-10
DCDC1	16.7122	2.07435	0.47838	4.33619	1.44972e-05	0.000355908
PHEX	348.119	2.06796	0.397301	5.20502	1.93978e-07	1.01981e-05
RASGRP2	122.408	2.06616	0.296706	6.96366	3.31547e-12	7.49518e-10
BMP8B	1214.65	2.06208	0.297685	6.92705	4.29704e-12	9.32561e-10
OR2B11	1.99266	2.05873	0.470473	4.37587	1.20948e-05	0.000310414
TBR1	34.3123	2.05866	0.511616	4.02383	5.72588e-05	0.00107496
MYLK4	274.586	2.05529	0.374977	5.4811	4.22684e-08	2.70438e-06
ANGPT1	977.711	2.05432	0.304509	6.74634	1.51621e-11	2.57074e-09
NOL4	17.045	2.05305	0.531928	3.85964	0.000113556	0.00183366
LINC02532	1.898	2.04438	0.498586	4.10037	4.12498e-05	0.000826459
RPL31P23	1.36202	2.03431	0.558655	3.64144	0.00027112	0.00358992
ILDR2	361.502	2.02905	0.383988	5.28416	1.26283e-07	7.06349e-06
EPCAM	131.037	2.02577	0.429725	4.71411	2.42771e-06	8.31551e-05
RPL21P68	0.914003	2.02329	0.522952	3.86898	0.000109292	0.0017775
CPNE5	409.353	2.02159	0.29567	6.83734	8.06753e-12	1.58591e-09
CGREF1	756.747	2.01907	0.311311	6.48569	8.83255e-11	1.18618e-08
PHOX2A	10.1963	2.01344	0.360745	5.58133	2.38687e-08	1.61878e-06
RPS4XP21	1.32346	2.00625	0.432407	4.63974	3.4885e-06	0.000113066
ANKS4B	1.67809	1.98648	0.534016	3.71989	0.000199308	0.00282341
MTNR1B	3.27881	1.98465	0.520875	3.81023	0.000138839	0.00211835
SLC44A5	286.966	1.97306	0.416111	4.74167	2.11966e-06	7.4112e-05
LOC124907880	20.1478	1.97171	0.387575	5.0873	3.63191e-07	1.73157e-05
RPS6KA6	217.513	1.97153	0.353688	5.57422	2.48641e-08	1.67789e-06
LINC01221	9.68514	1.96738	0.593408	3.31538	0.000915173	0.00906088
STRC	1.87952	1.96294	0.456071	4.30402	1.67728e-05	0.000401246
TTLL8	1.11604	1.95991	0.554385	3.53529	0.000407321	0.00491321
RPS14P10	1.19337	1.95467	0.590444	3.3105	0.000931285	0.00917778
LOC112267871	12.8145	1.95202	0.426678	4.57492	4.76398e-06	0.000146527
MUCL3	2.5926	1.94946	0.452476	4.30843	1.64419e-05	0.000394374
OR4D1	1.19362	1.94773	0.498412	3.90787	9.31129e-05	0.00158071
ANO5	1831.74	1.94518	0.384856	5.0543	4.31968e-07	1.99013e-05
LOC102723370	1831.74	1.94518	0.384856	5.0543	4.31968e-07	1.99013e-05
LINC02207	3.73088	1.94002	0.486613	3.98678	6.69764e-05	0.00121372
B4GALNT2	1.92264	1.93571	0.445973	4.34041	1.42214e-05	0.000349772
PLAAT3	414.584	1.93081	0.323785	5.96324	2.47277e-09	2.28947e-07
RPL36AP51	1.11393	1.93071	0.456422	4.23009	2.33594e-05	0.000525888
KLK1	25.245	1.91601	0.427	4.48715	7.2183e-06	0.000205475
HCN4	11.6515	1.9053	0.383068	4.9738	6.56546e-07	2.83611e-05
IGSF3P2	3.8855	1.905	0.432548	4.40414	1.06203e-05	0.000278905
KRT18P55	2.69545	1.90208	0.527384	3.60664	0.000310185	0.00398984
NPAS1	59.4981	1.89741	0.349664	5.42639	5.75049e-08	3.52143e-06
HOMER2	1132.59	1.8952	0.269039	7.04434	1.86346e-12	4.51356e-10
DIO3OS	20.7139	1.89488	0.48423	3.91319	9.10856e-05	0.00155407
GRAMD1B	656.122	1.8918	0.242787	7.79204	6.59363e-15	3.57744e-12
DSCAM	8.28589	1.88952	0.475835	3.97095	7.15872e-05	0.00128017
ZNF402P	1.25677	1.88639	0.494312	3.8162	0.000135525	0.00208893
SRARP	0.93447	1.88577	0.505326	3.73179	0.000190124	0.0027203
IFITM5	3377.24	1.87808	0.452263	4.15263	3.28671e-05	0.00069225
DOCK3	64.2602	1.87614	0.366994	5.11217	3.18476e-07	1.56232e-05
RPS3AP41	1.09686	1.87475	0.523514	3.58108	0.000342174	0.00429347
ZIC2	77.6172	1.8744	0.444897	4.2131	2.51891e-05	0.000561488
SLC36A2	269.84	1.87079	0.414621	4.51206	6.42025e-06	0.000188494
NEK2-DT	1.68718	1.86331	0.508896	3.66147	0.00025077	0.0033778
MT1A	28.7585	1.8608	0.450709	4.12862	3.64951e-05	0.000752508
LINC01206	3.44413	1.85604	0.462221	4.01548	5.93241e-05	0.00110526
SNX31	2.12866	1.85369	0.513086	3.61282	0.000302887	0.00391231
PRTG	214.083	1.84866	0.243767	7.58371	3.35821e-14	1.30145e-11
LINC01447	2.35993	1.84688	0.510631	3.61685	0.000298207	0.00386515
NCR1	7.70219	1.84063	0.454688	4.04812	5.16305e-05	0.000989847
PHOSPHO1	2627.71	1.83952	0.372424	4.9393	7.84026e-07	3.28733e-05
RPS3AP40	1.6375	1.83504	0.44769	4.09892	4.15088e-05	0.000829815
LNCARSR	2.11221	1.83136	0.489447	3.74168	0.000182791	0.00263904
MYRIP	15.3683	1.83052	0.412968	4.43259	9.3108e-06	0.000250827
EFHD1	466.129	1.82998	0.31662	5.77975	7.48115e-09	6.09455e-07
LOC100996361	7.41364	1.8261	0.446866	4.08647	4.37989e-05	0.000864769
IGSF11	70.3008	1.82033	0.418091	4.3539	1.33739e-05	0.000334907
CHRM3	93.4504	1.8084	0.320094	5.6496	1.60821e-08	1.17594e-06
DLX2-DT	4.19025	1.80815	0.373537	4.84061	1.29438e-06	4.95261e-05
PIGR	1.87853	1.80628	0.449266	4.02051	5.80725e-05	0.00108648
LINC01284	2.73973	1.80505	0.508816	3.54755	0.000388827	0.00474285
LINC02044	3.07	1.80454	0.402244	4.48618	7.25127e-06	0.000205551
COL4A4	38.6092	1.79986	0.396895	4.53486	5.76426e-06	0.000172407
PDCD6IPP1	5.2127	1.79924	0.329634	5.45829	4.80735e-08	3.01884e-06
LINC01143	3.24014	1.79334	0.464533	3.86053	0.000113142	0.00182899
MIR581	2.4329	1.78975	0.46501	3.84885	0.000118672	0.00189485
CFAP251	64.4885	1.78372	0.31022	5.74986	8.93198e-09	7.14769e-07
EPHA10	7.92126	1.78274	0.539722	3.30308	0.000956298	0.00933779
XRCC6P3	1.14901	1.78177	0.498774	3.57231	0.00035385	0.00440534
MTSS1	934.016	1.77948	0.252436	7.04925	1.79885e-12	4.39632e-10
CHML	415.696	1.77753	0.232399	7.64864	2.03111e-14	8.74604e-12
ZDHHC23	58.5428	1.77642	0.261234	6.80011	1.04539e-11	1.91618e-09
TMCC2	317.372	1.77532	0.255588	6.94602	3.75733e-12	8.42388e-10
LINC02762	146.505	1.77426	0.239454	7.4096	1.26682e-13	4.29578e-11
SLC9C2	3.25784	1.77209	0.370838	4.7786	1.76518e-06	6.41029e-05
CCDC168	8.13865	1.76388	0.363967	4.84625	1.25816e-06	4.83478e-05
BRD7P5	1.21808	1.75848	0.447353	3.93087	8.464e-05	0.00146249
PLA2G4F	7.58347	1.75595	0.496007	3.54017	0.000399871	0.00483953
FAT3	2692.65	1.75008	0.277883	6.2979	3.0171e-10	3.51279e-08
KAZALD1	1150.78	1.74928	0.25627	6.82592	8.7361e-12	1.66896e-09
TMEM35A	68.5103	1.74804	0.467345	3.74037	0.000183746	0.0026472
DAO	1.38323	1.74725	0.417066	4.1894	2.79695e-05	0.000608614
GRHL2	6.393	1.74487	0.371442	4.69756	2.6329e-06	8.87271e-05
DLX3	1217.05	1.7437	0.336836	5.17671	2.25838e-07	1.16033e-05
BAMBI	1861.16	1.74239	0.307915	5.65866	1.5256e-08	1.12769e-06
PANK1-AS1	1.4639	1.7397	0.431469	4.03205	5.52931e-05	0.00104529
RHBDL2	776.58	1.73712	0.308124	5.63773	1.72308e-08	1.2301e-06
LINC02608	7.88229	1.73706	0.384838	4.51374	6.36949e-06	0.000187206
RPS3AP11	2.16922	1.73365	0.344945	5.02589	5.01109e-07	2.26191e-05
CFAP44-AS1	2.90427	1.72997	0.372287	4.64687	3.37016e-06	0.000110275
RPL18P5	1.25257	1.72862	0.447749	3.86068	0.00011307	0.00182899
CCDC158	19.5289	1.72144	0.411178	4.1866	2.83164e-05	0.000613063
C5orf64	5.38953	1.71305	0.404349	4.23656	2.26971e-05	0.000515253
WNT1	34.4724	1.70988	0.477068	3.58415	0.000338178	0.00426107
CPE	13886.3	1.70581	0.266326	6.40497	1.50397e-10	1.88062e-08
PRDM12	3.48029	1.70241	0.428913	3.96912	7.21372e-05	0.00128746
PRIM2BP	51.4457	1.70091	0.482371	3.52613	0.000421673	0.00503041
RFX4	4.75409	1.6892	0.39903	4.23327	2.30316e-05	0.000520233
DCAF4L1	21.1234	1.68714	0.43105	3.91402	9.07732e-05	0.00154971
LINC00536	2.98645	1.68624	0.422529	3.99084	6.58398e-05	0.00119712
LOC105374438	2.56772	1.68515	0.388539	4.33715	1.44342e-05	0.000354683
ABCA4	99.6809	1.68326	0.38378	4.386	1.15456e-05	0.000298863
TRPM5	3.07287	1.67984	0.395102	4.25166	2.12194e-05	0.000484546
TG	123.272	1.67602	0.274515	6.10538	1.02558e-09	1.05358e-07
MOBP	3.56706	1.67385	0.42593	3.92987	8.49903e-05	0.00146668
ADAM29	13.9919	1.66749	0.404327	4.12412	3.7216e-05	0.000764588
SMOX	977.751	1.6672	0.251391	6.63189	3.31426e-11	5.25785e-09
RPS3AP29	1.29078	1.66676	0.426954	3.90384	9.46767e-05	0.00159677
PARD6G-AS1	55.0417	1.66611	0.257997	6.45784	1.06205e-10	1.3986e-08
CORT	35.9615	1.66041	0.363052	4.57348	4.79692e-06	0.000147374
SLC8A3	878.795	1.648	0.42317	3.89442	9.84341e-05	0.00164631
OXCT2	16.5754	1.63402	0.271391	6.02089	1.73462e-09	1.67461e-07
SATB2	2400.65	1.63321	0.2454	6.65529	2.82746e-11	4.51372e-09
ROBO2	888.598	1.62988	0.330395	4.93313	8.09232e-07	3.37217e-05
CD36	1215.26	1.62377	0.292528	5.55082	2.8433e-08	1.88589e-06
LINC03042	1.64868	1.61442	0.444963	3.62822	0.000285387	0.00373107
GYG2	908.491	1.59218	0.294887	5.3993	6.69011e-08	4.00639e-06
FRMD3	50.7413	1.58287	0.309589	5.1128	3.17411e-07	1.56107e-05
SATB2-AS1	590.211	1.57543	0.291662	5.40158	6.60578e-08	3.98226e-06
CDC20B	9.90138	1.57328	0.402637	3.90744	9.32799e-05	0.0015809
MYO6	945.802	1.5715	0.20985	7.4887	6.9558e-14	2.51596e-11
LINC02685	6.0637	1.5705	0.363489	4.32063	1.55582e-05	0.000377179
LOC124902546	6.29592	1.56475	0.338974	4.61613	3.90956e-06	0.000124775
SLC4A8	155.314	1.55308	0.282134	5.50478	3.69632e-08	2.3818e-06
JMJD1C-AS1	30.0298	1.52052	0.224136	6.78393	1.1695e-11	2.08725e-09
TACSTD2	18.2231	-1.52694	0.356166	-4.28717	1.80962e-05	0.000425402
OXTR	62.2246	-1.53611	0.346899	-4.42812	9.50598e-06	0.000254821
TTLL7	171.925	-1.56717	0.338156	-4.63447	3.57856e-06	0.000115433
CCN5	191.882	-1.57306	0.437482	-3.59571	0.000323507	0.00411888
FOSL1	284.125	-1.57793	0.352459	-4.47692	7.57271e-06	0.000213326
RNASE2	11.3793	-1.59303	0.437391	-3.64212	0.000270398	0.00358521
C1R	1558.68	-1.60739	0.286891	-5.60279	2.1093e-08	1.46982e-06
CNN1	43.9073	-1.61805	0.38213	-4.23429	2.29271e-05	0.000519641
MAN1A1	433.406	-1.61845	0.238232	-6.79359	1.09376e-11	1.9781e-09
COL16A1	5869.59	-1.62355	0.263496	-6.16156	7.20339e-10	7.60364e-08
SPTLC3	104.533	-1.62416	0.276644	-5.87095	4.33296e-09	3.79176e-07
NUDT11	89.1429	-1.62472	0.371743	-4.37055	1.23934e-05	0.000315963
HSPA12B	280.067	-1.6483	0.27388	-6.01835	1.76201e-09	1.69503e-07
SFRP4	2494.91	-1.67401	0.406344	-4.11969	3.79382e-05	0.000774991
ITPR1	423.164	-1.67851	0.292625	-5.73606	9.69055e-09	7.59784e-07
SCN2B	26.9919	-1.67959	0.506088	-3.31877	0.000904147	0.00898983
HAPLN1	2294.63	-1.68071	0.369372	-4.55017	5.36036e-06	0.000162658
NFIX	4630.47	-1.68504	0.278573	-6.04884	1.45892e-09	1.42879e-07
JPH4	31.5982	-1.69063	0.459076	-3.68268	0.00023079	0.0031541
CACNA1C	249.414	-1.69469	0.256011	-6.6196	3.60163e-11	5.64769e-09
CACNA1C-IT2	249.414	-1.69469	0.256011	-6.6196	3.60163e-11	5.64769e-09
EPHA4	171.402	-1.69531	0.309712	-5.47381	4.40472e-08	2.77242e-06
ELN-AS1	65.8131	-1.69967	0.418845	-4.058	4.94946e-05	0.000959063
HS3ST3B1	305.739	-1.70174	0.32985	-5.15912	2.48107e-07	1.26279e-05
GREM1	748.425	-1.70337	0.396278	-4.29841	1.72025e-05	0.000409
NYAP1	15.6629	-1.70469	0.406929	-4.18916	2.79987e-05	0.000608614
PLXNB3	90.8284	-1.70501	0.33152	-5.14301	2.70376e-07	1.36081e-05
CD8B	14.9834	-1.70623	0.461557	-3.69668	0.000218435	0.00303571
COL6A1	40349.9	-1.72115	0.263159	-6.54034	6.13785e-11	8.90415e-09
PAEP	20.6858	-1.72932	0.449884	-3.84393	0.00012108	0.00192224
FOXF2	90.9749	-1.73411	0.404648	-4.28547	1.82351e-05	0.000427618
CCIN	6.06664	-1.73446	0.454447	-3.81664	0.000135281	0.00208754
TOX-DT	52.2035	-1.73998	0.388781	-4.47546	7.62472e-06	0.000213902
EDIL3-DT	126.219	-1.74176	0.22376	-7.78408	7.02197e-15	3.73514e-12
GJB2	268.905	-1.74852	0.440848	-3.96627	7.30074e-05	0.00129957
TNNI2	71.5458	-1.74853	0.425877	-4.10571	4.03076e-05	0.000812382
PMEPA1	3009.09	-1.74961	0.195417	-8.9532	3.45336e-19	4.07316e-16
ZP1	5.59398	-1.7512	0.516381	-3.3913	0.000695619	0.00735989
COL6A3	29214.6	-1.75429	0.275221	-6.37411	1.8403e-10	2.25899e-08
SSC5D	356.042	-1.75832	0.330785	-5.3156	1.06309e-07	6.08427e-06
HS3ST3A1	443.051	-1.7614	0.323231	-5.44936	5.05527e-08	3.15263e-06
TMEM30B	79.1674	-1.76282	0.405886	-4.34315	1.40456e-05	0.000346706
EDIL3	2337.14	-1.76326	0.231216	-7.62603	2.421e-14	9.95103e-12
DIRAS3	34.8585	-1.76517	0.311972	-5.65811	1.53048e-08	1.12811e-06
SLC10A4	37.8104	-1.7669	0.438558	-4.02887	5.60446e-05	0.00105655
NTNG2	33.1861	-1.76789	0.406463	-4.34944	1.36484e-05	0.000338866
PDE3A	217.343	-1.77535	0.302693	-5.86518	4.48644e-09	3.91344e-07
SPON2	820.101	-1.78971	0.393119	-4.5526	5.29874e-06	0.000161148
GREM1-AS1	18.82	-1.7956	0.419018	-4.28525	1.82535e-05	0.000427618
PHLDB2	336.232	-1.80206	0.284469	-6.33483	2.3761e-10	2.83959e-08
TAGLN	1037.36	-1.81278	0.315173	-5.75169	8.83553e-09	7.09143e-07
ABTB2	100.792	-1.82019	0.282987	-6.43207	1.25874e-10	1.62605e-08
SLC7A8	1508.02	-1.82369	0.259062	-7.03959	1.92801e-12	4.6286e-10
CDS1	26.3873	-1.82572	0.397332	-4.59496	4.3283e-06	0.000135587
PDZRN3	412.559	-1.83431	0.343817	-5.33511	9.54845e-08	5.55859e-06
RTN4R	93.8606	-1.83765	0.369587	-4.97218	6.62028e-07	2.85525e-05
TOX	144.143	-1.83973	0.3931	-4.68007	2.8678e-06	9.55745e-05
OLFML1	223.047	-1.83996	0.363724	-5.05868	4.22161e-07	1.95433e-05
CEROX1	30.7062	-1.84585	0.406271	-4.5434	5.53536e-06	0.000166848
GAS1	1031.32	-1.84614	0.316494	-5.83309	5.4409e-09	4.61252e-07
PIANP	30.8293	-1.84749	0.378953	-4.87526	1.08667e-06	4.31613e-05
MIR4253	21.2606	-1.84998	0.316718	-5.8411	5.18557e-09	4.41787e-07
IRAG1	69.4263	-1.86775	0.284897	-6.55587	5.53179e-11	8.20036e-09
COL6A2	39851.6	-1.87113	0.251485	-7.44034	1.00429e-13	3.53822e-11
LINC03018	18.74	-1.87835	0.563473	-3.33352	0.00085754	0.00864345
SEMA5B	23.0025	-1.88017	0.366359	-5.13204	2.86613e-07	1.42927e-05
OLFM1	135.125	-1.88056	0.401374	-4.68532	2.79529e-06	9.33875e-05
P4HA3	283.026	-1.88399	0.293082	-6.42819	1.29129e-10	1.63692e-08
LGI2	187.374	-1.8854	0.278202	-6.77709	1.22625e-11	2.17422e-09
CDSN	5.44005	-1.8867	0.412934	-4.56901	4.90036e-06	0.000150381
KIAA1549L	192.425	-1.89717	0.344451	-5.50781	3.63334e-08	2.35239e-06
RGS11	17.11	-1.89918	0.439743	-4.31883	1.56857e-05	0.000379253
ZIC1	334.126	-1.90015	0.374017	-5.08037	3.76691e-07	1.78652e-05
SAMD5	290.1	-1.90366	0.340605	-5.58905	2.28312e-08	1.56801e-06
PLEKHS1	25.6479	-1.91427	0.462585	-4.13821	3.50027e-05	0.000729303
SIM2	103.699	-1.93139	0.402903	-4.79369	1.63742e-06	6.07659e-05
MME	1044.89	-1.93333	0.421344	-4.58849	4.46467e-06	0.000139216
FAM162B	7.23921	-1.93696	0.471941	-4.10424	4.05649e-05	0.000815749
KCNS1	43.6302	-1.94065	0.446084	-4.35041	1.35885e-05	0.000338813
ASB2	32.3586	-1.94169	0.443204	-4.38103	1.18119e-05	0.000304304
RNF112	34.2425	-1.9422	0.366432	-5.30031	1.15605e-07	6.56095e-06
ZNF804A	40.2436	-1.94922	0.433117	-4.50045	6.78094e-06	0.000195543
TNFRSF18	45.4534	-1.95196	0.364058	-5.36168	8.24495e-08	4.83087e-06
HMCN1	1210.36	-1.95216	0.271473	-7.191	6.4319e-13	1.69402e-10
COL27A1	2085.05	-1.96502	0.300066	-6.54861	5.80733e-11	8.56203e-09
FAM180A	166.593	-1.97134	0.48442	-4.06949	4.71159e-05	0.00091954
FAIM2	24.5182	-1.97458	0.410207	-4.81361	1.48225e-06	5.5616e-05
ELN	1356.18	-1.97705	0.427903	-4.62032	3.83143e-06	0.00012257
BAIAP2L1	131.665	-1.98294	0.301056	-6.58663	4.49917e-11	6.78075e-09
LURAP1L	48.4074	-1.98322	0.313677	-6.32248	2.5739e-10	3.03586e-08
PTHLH	12.7728	-1.98454	0.44903	-4.41963	9.88722e-06	0.000263997
ARHGAP28	487.016	-1.99593	0.225264	-8.86041	7.97236e-19	9.01142e-16
HTR2A	28.4733	-1.99842	0.409998	-4.87421	1.09245e-06	4.33275e-05
LAMA2	106.367	-2.00332	0.418332	-4.78883	1.67756e-06	6.20555e-05
P4HA3-AS1	11.5095	-2.01606	0.394881	-5.1055	3.2993e-07	1.60688e-05
TDO2	138.693	-2.01633	0.418851	-4.81397	1.47963e-06	5.55947e-05
CDK6	937.129	-2.02441	0.276535	-7.32062	2.46831e-13	7.69658e-11
ACTA2-AS1	502.938	-2.02521	0.309413	-6.54532	5.93699e-11	8.65907e-09
TMEM92-AS1	6.61836	-2.03151	0.400426	-5.07338	3.90811e-07	1.84061e-05
ZNF521	455.105	-2.03492	0.246755	-8.24673	1.62792e-16	1.22274e-13
ABCA8	69.201	-2.0353	0.391854	-5.19402	2.05805e-07	1.06751e-05
BNC2	339.65	-2.0404	0.30965	-6.58937	4.417e-11	6.73171e-09
S100A2	94.2619	-2.04124	0.348132	-5.86341	4.53447e-09	3.94266e-07
IGF2-AS	15.4026	-2.05105	0.469839	-4.36544	1.26864e-05	0.000321342
FMO2	16.6609	-2.06026	0.518749	-3.9716	7.13914e-05	0.00127769
SLC1A7	14.0657	-2.06402	0.392384	-5.26019	1.43905e-07	7.88656e-06
FAP	752.301	-2.06807	0.326425	-6.33552	2.36546e-10	2.83959e-08
CYP27C1	34.4803	-2.07118	0.360012	-5.75309	8.76283e-09	7.05395e-07
NKX6-1	50.6045	-2.08147	0.53974	-3.85642	0.000115059	0.00185131
NID2	1724.12	-2.08979	0.236361	-8.84151	9.44329e-19	1.02471e-15
CRISPLD1	940.566	-2.0901	0.288224	-7.25165	4.1171e-13	1.13968e-10
C10orf105	14.7513	-2.09098	0.424488	-4.92589	8.39762e-07	3.45926e-05
BCL11B	170.001	-2.09744	0.339318	-6.18133	6.35623e-10	6.78865e-08
RNU6-403P	5.42818	-2.11427	0.542712	-3.89576	9.78922e-05	0.00163927
MYH3	82.4157	-2.1157	0.414357	-5.10599	3.29063e-07	1.60554e-05
EGFR-AS1	11.3091	-2.13113	0.356486	-5.97814	2.257e-09	2.11131e-07
CALB2	23.8549	-2.13378	0.566055	-3.76956	0.000163534	0.00242158
LINC02104	7.1423	-2.13709	0.509636	-4.19337	2.74845e-05	0.000600322
FMO1	28.4062	-2.14305	0.442215	-4.84618	1.25864e-06	4.83478e-05
VSTM2L	55.7173	-2.15273	0.453706	-4.74477	2.08746e-06	7.35253e-05
ARSJ	121.502	-2.15521	0.284895	-7.5649	3.88168e-14	1.48313e-11
CACNA1G	230.195	-2.15538	0.312746	-6.89179	5.50947e-12	1.18454e-09
FBLN1	3116.53	-2.1578	0.314731	-6.856	7.08134e-12	1.46643e-09
CPA4	16.7239	-2.15797	0.481887	-4.47816	7.5289e-06	0.000212312
MN1	228.019	-2.17026	0.32507	-6.67629	2.45061e-11	4.05367e-09
SLC38A4	137.239	-2.17071	0.489248	-4.43683	9.1292e-06	0.000246425
RGS4	91.3909	-2.17204	0.401173	-5.41423	6.1552e-08	3.74391e-06
OR6J1	6.71945	-2.1822	0.500865	-4.35686	1.31941e-05	0.000331111
TGFBI	22494.4	-2.18412	0.306887	-7.11703	1.10279e-12	2.79594e-10
LOC101929532	153.412	-2.19139	0.30545	-7.17427	7.26917e-13	1.89421e-10
TENM2	442.909	-2.19749	0.408042	-5.38545	7.22649e-08	4.28972e-06
CRYM	12.8236	-2.20802	0.501913	-4.3992	1.08648e-05	0.000284225
LMX1A	9.10932	-2.21165	0.53602	-4.12606	3.69026e-05	0.000760131
MKX	83.9979	-2.22366	0.376012	-5.91381	3.34279e-09	2.983e-07
LOC124903827	10.5055	-2.23155	0.474198	-4.70594	2.52699e-06	8.57975e-05
PRDM16-DT	10.5055	-2.23155	0.474198	-4.70594	2.52699e-06	8.57975e-05
ECM2	457.421	-2.23878	0.31515	-7.10383	1.21345e-12	3.02004e-10
SERTM2	3.75967	-2.24113	0.592305	-3.78375	0.000154486	0.00231413
GEM	234.546	-2.24201	0.328189	-6.83147	8.40513e-12	1.61712e-09
ZNF469	597.294	-2.24797	0.30388	-7.39757	1.38697e-13	4.64515e-11
EGFR	788.092	-2.25402	0.285774	-7.88745	3.08422e-15	1.8593e-12
LOC101929130	11.609	-2.26908	0.526051	-4.31342	1.6075e-05	0.000386941
MSC-AS1	248.819	-2.26998	0.291186	-7.79561	6.40977e-15	3.54866e-12
GRIK1	51.9901	-2.27493	0.500469	-4.5456	5.47801e-06	0.000165672
BBOX1-AS1	15.1442	-2.28568	0.390394	-5.85479	4.77618e-09	4.11328e-07
SDK1	50.0808	-2.28723	0.558384	-4.09616	4.2006e-05	0.000838512
CHI3L2	68.1133	-2.28732	0.436501	-5.24013	1.60461e-07	8.60775e-06
MFAP5	59.2675	-2.29123	0.510721	-4.48627	7.24817e-06	0.000205551
ST6GAL2	201.429	-2.30278	0.464338	-4.95928	7.0754e-07	3.02747e-05
MMP28	80.6958	-2.31252	0.337852	-6.84478	7.6593e-12	1.54196e-09
EN2	27.7604	-2.31362	0.604201	-3.82922	0.000128552	0.00201283
ROS1	11.6408	-2.32208	0.608304	-3.8173	0.00013492	0.00208554
PODN	262.514	-2.32674	0.287512	-8.09268	5.83657e-16	3.95836e-13
AEBP1	13917.3	-2.33383	0.321676	-7.25522	4.01e-13	1.12936e-10
MIR6720	5.83702	-2.33839	0.557718	-4.19279	2.7555e-05	0.000601378
CADM3	34.9978	-2.34071	0.450327	-5.19779	2.01674e-07	1.05618e-05
TRIM9	102.289	-2.36163	0.403624	-5.85107	4.88428e-09	4.19306e-07
FLRT3	155.458	-2.36553	0.347199	-6.8132	9.54545e-12	1.77362e-09
ANGPTL2	3594.86	-2.37082	0.293411	-8.0802	6.46625e-16	4.27845e-13
ADRA2A	24.8324	-2.37456	0.436038	-5.44577	5.15825e-08	3.20213e-06
C1S	1459.83	-2.38975	0.34236	-6.98023	2.94702e-12	6.82026e-10
IGHD	7.68257	-2.39778	0.598586	-4.00574	6.18225e-05	0.00114167
FGF7	79.4284	-2.39921	0.476021	-5.04014	4.652e-07	2.121e-05
COL3A1	100705	-2.41177	0.328163	-7.34931	1.99237e-13	6.4344e-11
IL20RA	18.6338	-2.42549	0.504045	-4.81206	1.49383e-06	5.59732e-05
ADAM33	51.3986	-2.4296	0.374402	-6.48927	8.62558e-11	1.16415e-08
IGSF10	406.027	-2.43265	0.33534	-7.25428	4.03818e-13	1.12936e-10
RSPO3	56.2012	-2.45914	0.481606	-5.10612	3.28842e-07	1.60554e-05
LOC101927253	1.45415	-2.4658	0.66968	-3.68206	0.000231354	0.00315862
MEGF6	276.269	-2.46795	0.327124	-7.54439	4.54419e-14	1.6887e-11
RPLP0P2	192.583	-2.47945	0.40384	-6.1397	8.26798e-10	8.62668e-08
MASP1	37.7524	-2.4821	0.486729	-5.09956	3.40451e-07	1.64924e-05
ISLR2	23.4378	-2.48289	0.438013	-5.66853	1.44024e-08	1.06751e-06
LINC01894	14.1574	-2.48718	0.491306	-5.0624	4.14018e-07	1.92845e-05
CAVIN4	56.3655	-2.48785	0.411824	-6.04105	1.53112e-09	1.49411e-07
PRKY	101.81	-2.49037	0.528748	-4.70994	2.47792e-06	8.45966e-05
APCDD1L-DT	66.6524	-2.49217	0.434529	-5.73534	9.73197e-09	7.60833e-07
SSTR1	5.97916	-2.51912	0.642327	-3.92187	8.78639e-05	0.00150955
KLHL4	64.3475	-2.52922	0.431726	-5.8584	4.6735e-09	4.03766e-07
DSEL	460.289	-2.53206	0.291325	-8.69152	3.57607e-18	3.12941e-15
MMP3	15.8206	-2.54379	0.577044	-4.4083	1.04184e-05	0.000274933
FAM43B	16.3156	-2.54665	0.499598	-5.0974	3.44348e-07	1.66514e-05
IL6	16.3801	-2.55062	0.525808	-4.85086	1.22928e-06	4.75042e-05
LOC124902629	78.8856	-2.55569	0.390852	-6.53876	6.20301e-11	8.95081e-09
MARCO	17.3844	-2.55792	0.54133	-4.72526	2.29823e-06	7.94222e-05
LOC122319436	33.5663	-2.59031	0.463522	-5.58831	2.29284e-08	1.56851e-06
C5orf46	10.7183	-2.59352	0.665764	-3.89556	9.79719e-05	0.00163959
CHRDL2	69.6619	-2.60104	0.478817	-5.43221	5.56617e-08	3.41627e-06
INSRR	73.6699	-2.60308	0.428665	-6.07251	1.25924e-09	1.25131e-07
LINC00626	42.1649	-2.60929	0.497301	-5.24689	1.54686e-07	8.3759e-06
VCAM1	613.049	-2.6123	0.337134	-7.74855	9.29462e-15	4.66934e-12
NTRK1	38.7614	-2.62192	0.410647	-6.38486	1.71554e-10	2.12508e-08
SERTAD4	142.787	-2.62443	0.339784	-7.72381	1.12907e-14	5.37359e-12
IGHG2	85.4153	-2.63943	0.656144	-4.02264	5.75488e-05	0.00107966
CYP2J2	14.0391	-2.64395	0.490076	-5.39498	6.85309e-08	4.08595e-06
SYT7	82.9441	-2.64414	0.385284	-6.86282	6.75128e-12	1.40884e-09
CBLN4	117.924	-2.64609	0.506272	-5.22661	1.72647e-07	9.20153e-06
LOXL1-AS1	270.985	-2.65028	0.285515	-9.28246	1.65616e-20	2.64284e-17
RORB	53.0671	-2.65355	0.579372	-4.58004	4.64891e-06	0.00014364
SCRG1	62.9329	-2.65918	0.485591	-5.47618	4.34605e-08	2.74824e-06
SMOC2	590.346	-2.66327	0.331874	-8.02492	1.01591e-15	6.56178e-13
KRT75	5.61156	-2.66744	0.59909	-4.45248	8.48828e-06	0.000233445
TRABD2B	10.4257	-2.66948	0.574044	-4.6503	3.3146e-06	0.000108728
KCNK10	14.3477	-2.67045	0.611915	-4.36409	1.27654e-05	0.00032304
LOC101928834	19.5395	-2.67163	0.520177	-5.136	2.80649e-07	1.40211e-05
SIM1	21.6505	-2.683	0.537585	-4.99083	6.01189e-07	2.64328e-05
IGHG3	101.547	-2.68724	0.656096	-4.0958	4.20705e-05	0.000839182
CYP24A1	40.367	-2.69812	0.571214	-4.72349	2.31836e-06	8.0016e-05
LRIG1	311.966	-2.7041	0.3512	-7.69959	1.365e-14	6.27622e-12
CCKAR	56.0506	-2.71356	0.722965	-3.75338	0.000174469	0.00254599
AMPH	207.514	-2.72513	0.347494	-7.84223	4.42622e-15	2.61032e-12
IGF2	702.816	-2.72622	0.497801	-5.47652	4.33768e-08	2.74824e-06
FGF5	25.3309	-2.73096	0.64053	-4.26359	2.01167e-05	0.000464844
GPC3	149.404	-2.73794	0.444063	-6.16565	7.01962e-10	7.4386e-08
LIPG	77.7479	-2.74358	0.420803	-6.51987	7.03681e-11	1.00471e-08
LINC01711	32.9004	-2.74512	0.463699	-5.92005	3.21838e-09	2.91662e-07
L1CAM	54.1588	-2.74777	0.478784	-5.73907	9.51998e-09	7.48574e-07
CNTN1	209.403	-2.76814	0.411582	-6.7256	1.74873e-11	2.92837e-09
ADAMTS16	41.6127	-2.77597	0.463755	-5.98584	2.15275e-09	2.02076e-07
POSTN	7809.93	-2.78095	0.305033	-9.1169	7.73006e-20	1.10369e-16
SMOC1	233.463	-2.78735	0.450646	-6.18524	6.20099e-10	6.64903e-08
MRGPRF-AS1	9.36894	-2.79041	0.585125	-4.76891	1.85227e-06	6.65541e-05
DRAXIN	116.455	-2.79825	0.409472	-6.8338	8.26927e-12	1.60947e-09
KRT16	14.2133	-2.80052	0.663414	-4.22138	2.42814e-05	0.000544836
USH1C	21.7219	-2.80055	0.625697	-4.47589	7.60933e-06	0.000213902
JCHAIN	49.0539	-2.84205	0.534607	-5.31615	1.05984e-07	6.07849e-06
TMEFF1	3.00861	-2.88922	0.576597	-5.01082	5.41973e-07	2.42218e-05
ARSI	110.968	-2.8984	0.330815	-8.76141	1.92829e-18	1.86824e-15
BCHE	36.6569	-2.90266	0.519846	-5.58368	2.35477e-08	1.60503e-06
IGFBPL1	39.1464	-2.90629	0.645786	-4.50039	6.78287e-06	0.000195543
PI15	466.323	-2.90637	0.435278	-6.67705	2.43794e-11	4.05367e-09
ASPN	1343.44	-2.90931	0.490065	-5.93657	2.91047e-09	2.6495e-07
MSC	314.634	-2.91165	0.332088	-8.76772	1.8232e-18	1.83184e-15
CLEC3A	12.0001	-2.91508	0.80115	-3.63862	0.000274107	0.00361848
CRISPLD2	871.429	-2.92013	0.344008	-8.48855	2.09224e-17	1.71995e-14
SEMA3C	311.112	-2.92344	0.378133	-7.73125	1.06493e-14	5.25265e-12
HGF	269.136	-2.92547	0.399513	-7.32258	2.43254e-13	7.67324e-11
LINC00278	3.2522	-2.92588	0.662427	-4.41691	1.0012e-05	0.000266541
MOXD1	60.6292	-2.93328	0.550113	-5.33215	9.70568e-08	5.63802e-06
LINC01589	4.30635	-2.94189	0.588291	-5.00074	5.71093e-07	2.54394e-05
THBS4	268.501	-2.94242	0.44745	-6.57597	4.83366e-11	7.24462e-09
RIMS1	28.9205	-2.96588	0.599947	-4.94356	7.67081e-07	3.23127e-05
SFRP2	513.036	-2.98879	0.5688	-5.25455	1.48386e-07	8.08317e-06
ASPA	37.4388	-3.00042	0.480187	-6.24845	4.14542e-10	4.70531e-08
IGKV4-1	23.4351	-3.0205	0.722292	-4.18182	2.89184e-05	0.000622619
WNT16	88.4	-3.02369	0.507866	-5.95372	2.62114e-09	2.41038e-07
BARX2	17.4429	-3.02905	0.732343	-4.13611	3.53246e-05	0.000734319
IGHV4-39	9.45805	-3.03726	0.757448	-4.00987	6.07533e-05	0.00112576
XIRP1	40.9844	-3.05081	0.532871	-5.72524	1.03288e-08	7.91521e-07
AIM2	115.378	-3.05966	0.450192	-6.79635	1.07306e-11	1.95368e-09
TTTY15	186.257	-3.06341	0.621729	-4.92725	8.33964e-07	3.45069e-05
USP9Y	186.257	-3.06341	0.621729	-4.92725	8.33964e-07	3.45069e-05
IGHA2	27.7205	-3.06788	0.641493	-4.7824	1.73215e-06	6.35368e-05
PTGFR	593.17	-3.07492	0.342753	-8.97124	2.93201e-19	3.61543e-16
RIPK4	37.8517	-3.07947	0.596591	-5.16178	2.44617e-07	1.24736e-05
CILP2	575.643	-3.08829	0.463907	-6.65714	2.79214e-11	4.50933e-09
RSPO2	28.2015	-3.09798	0.536477	-5.77468	7.71016e-09	6.26231e-07
CDH3	77.0331	-3.12022	0.556246	-5.60942	2.03e-08	1.423e-06
WNT7B	191.037	-3.12951	0.374583	-8.35465	6.56266e-17	5.23623e-14
COL8A2	1782.57	-3.14433	0.401297	-7.83542	4.67286e-15	2.69714e-12
IGHM	124.455	-3.14985	0.566224	-5.56291	2.65319e-08	1.7728e-06
NTNG1	236.005	-3.154	0.443124	-7.11766	1.09772e-12	2.79594e-10
PSMA6P3	2.75972	-3.15953	0.70474	-4.48326	7.35098e-06	0.000207943
IGKV3-15	12.3879	-3.19492	0.685693	-4.6594	3.17138e-06	0.000104918
CHI3L1	88.5037	-3.19602	0.552413	-5.78557	7.22671e-09	5.92285e-07
LOXL1	1809.91	-3.19887	0.292572	-10.9336	7.96148e-28	3.59965e-24
PRDM16	47.5086	-3.20166	0.465678	-6.87526	6.18749e-12	1.31136e-09
BPIFB4	74.7899	-3.20375	0.62702	-5.10948	3.23052e-07	1.58191e-05
GALNT15	83.7117	-3.20804	0.404157	-7.93761	2.06123e-15	1.27084e-12
COL25A1	82.8931	-3.21142	0.474557	-6.76718	1.31315e-11	2.29827e-09
GFPT2	275.631	-3.22118	0.288726	-11.1565	6.65474e-29	4.51324e-25
MRGPRF	142.762	-3.23882	0.473986	-6.83317	8.30601e-12	1.60947e-09
CILP	73.9143	-3.25602	0.438543	-7.42464	1.13091e-13	3.88345e-11
COL14A1	2248.97	-3.25664	0.448268	-7.26494	3.73193e-13	1.10043e-10
DDIT4L	198.339	-3.26058	0.402182	-8.10722	5.179e-16	3.60246e-13
ACTA1	151.499	-3.27073	0.542865	-6.02494	1.69172e-09	1.63903e-07
IGKV1-27	3.25327	-3.27101	0.936304	-3.49354	0.000476669	0.00555254
CAV3	35.2609	-3.27396	0.621569	-5.26725	1.38481e-07	7.68246e-06
IGKC	649.66	-3.27664	0.643349	-5.0931	3.52261e-07	1.69135e-05
IGLC2	65.0812	-3.27683	0.659465	-4.96893	6.7324e-07	2.89899e-05
FOXQ1	25.813	-3.29599	0.592219	-5.56549	2.61413e-08	1.75102e-06
COMP	1079.19	-3.30794	0.541858	-6.10482	1.02919e-09	1.05358e-07
XG	45.541	-3.31135	0.47771	-6.93171	4.15781e-12	9.17017e-10
LOC100506869	3.95419	-3.32438	0.701288	-4.7404	2.13297e-06	7.44702e-05
IGLV1-40	16.8015	-3.33973	0.7318	-4.56372	5.02559e-06	0.000153367
IGHV3-23	18.7423	-3.34949	0.771304	-4.34263	1.40785e-05	0.000346886
GDF5	18.7741	-3.35121	0.51546	-6.5014	7.95763e-11	1.09028e-08
OSTN-AS1	3.39767	-3.35178	0.850448	-3.94119	8.10768e-05	0.00141444
CDK6-AS1	5.54815	-3.4036	0.537247	-6.33526	2.36949e-10	2.83959e-08
PTN	3902.28	-3.40787	0.357166	-9.54142	1.40887e-21	2.72999e-18
FLNC	1714.66	-3.40901	0.441765	-7.71681	1.19281e-14	5.57904e-12
PLA2G2A	8.55633	-3.45093	0.698006	-4.94399	7.65384e-07	3.22913e-05
CHRDL1	30.0939	-3.46373	0.556147	-6.22808	4.72181e-10	5.29311e-08
SOX8	119.793	-3.46749	0.520434	-6.66269	2.68858e-11	4.39372e-09
GDF10	53.4308	-3.46807	0.616507	-5.62535	1.8513e-08	1.31128e-06
ACAN	6499.36	-3.48403	0.43735	-7.96622	1.63606e-15	1.03216e-12
IGHA1	238.374	-3.48414	0.605406	-5.75505	8.66157e-09	6.99319e-07
IGLV1-47	7.21255	-3.50971	0.843844	-4.15919	3.19379e-05	0.000675828
IGHV3-48	3.43212	-3.51171	0.905048	-3.88014	0.000104398	0.00171643
IGHV2-5	5.48738	-3.53327	0.852854	-4.14289	3.42963e-05	0.000718448
C1QTNF7	101.336	-3.53405	0.484852	-7.28892	3.12456e-13	9.31462e-11
DCAF8L2	3.95262	-3.55283	0.884854	-4.01516	5.94056e-05	0.00110532
SCG2	44.582	-3.55528	0.556491	-6.38874	1.67262e-10	2.08142e-08
IGHV1-18	8.06248	-3.57197	0.824457	-4.33251	1.47417e-05	0.000361258
APCDD1L	246.421	-3.61991	0.471002	-7.68554	1.52347e-14	6.7752e-12
IGHV4-4	2.48536	-3.62392	0.905094	-4.00391	6.23037e-05	0.001149
FLNC-AS1	37.7266	-3.63126	0.500235	-7.25912	3.89631e-13	1.12144e-10
IGHV5-51	10.8355	-3.64675	0.787943	-4.62819	3.68876e-06	0.000118425
LINC01929	73.747	-3.65393	0.483343	-7.55972	4.03943e-14	1.52197e-11
MEG3	366.296	-3.6655	0.472037	-7.76528	8.14674e-15	4.1699e-12
MATN4	148.412	-3.72364	0.529997	-7.02578	2.12879e-12	5.06577e-10
COL9A1	100.913	-3.73171	0.66509	-5.61083	2.01364e-08	1.41518e-06
IGLV7-46	3.7111	-3.7357	1.00372	-3.72186	0.00019776	0.0028044
PDZRN4	63.5765	-3.74139	0.438906	-8.52436	1.53659e-17	1.30264e-14
IGLV2-11	8.40362	-3.77641	0.829833	-4.55081	5.34394e-06	0.000162341
LINC02182	5.48757	-3.78074	0.606549	-6.2332	4.56997e-10	5.14416e-08
IGHV2-70	2.99047	-3.78909	0.992512	-3.81768	0.000134715	0.00208355
IGLV3-25	6.27765	-3.82635	0.849196	-4.50585	6.61064e-06	0.000192625
SERPINB5	18.1506	-3.86946	0.859011	-4.50455	6.65137e-06	0.00019329
KLHL41	41.3375	-3.87586	0.595082	-6.51315	7.35895e-11	1.02376e-08
IGLV3-10	3.2202	-3.89342	0.977457	-3.98321	6.79905e-05	0.00122718
VGLL3	226.439	-3.90463	0.469692	-8.31318	9.31697e-17	7.22145e-14
IGKV1-5	21.4089	-3.92634	0.708525	-5.54157	2.99763e-08	1.97378e-06
MMP7	18.7644	-3.95994	0.614961	-6.43935	1.19989e-10	1.56494e-08
CH25H	95.2405	-3.97578	0.383841	-10.3579	3.85413e-25	1.30694e-21
MYL2	24.1623	-4.01487	0.707728	-5.6729	1.40397e-08	1.04348e-06
CA9	211.124	-4.07482	0.544005	-7.4904	6.86637e-14	2.51596e-11
LINC00486	153.557	-4.08854	0.855534	-4.77894	1.76225e-06	6.41029e-05
PKP1	167.5	-4.09858	0.591622	-6.92769	4.27755e-12	9.32561e-10
IGHV3-11	5.30199	-4.18316	1.02518	-4.08042	4.49551e-05	0.000884097
ACTG2	284.051	-4.19197	0.481897	-8.69888	3.35173e-18	3.03085e-15
IGHV3-15	11.1699	-4.27734	0.884288	-4.83704	1.31788e-06	5.02128e-05
XPNPEP2	129.334	-4.47861	0.49869	-8.98074	2.68943e-19	3.61543e-16
LRRTM1	35.1259	-4.50047	0.773097	-5.82135	5.83727e-09	4.93313e-07
IGLV3-21	22.2823	-4.53223	0.808968	-5.60248	2.11306e-08	1.46982e-06
CAPN6	120.109	-4.65118	0.640585	-7.26083	3.84727e-13	1.12144e-10
C1QTNF3	507.666	-4.68553	0.467151	-10.03	1.12492e-23	3.05167e-20
BHLHE22	19.6708	-4.90086	0.711211	-6.89086	5.54542e-12	1.18454e-09
OSTN	41.852	-5.18964	0.810256	-6.40494	1.50433e-10	1.88062e-08
OGN	1250.52	-5.48885	0.422422	-12.9938	1.32747e-38	1.80058e-34
EGFL6	1258.74	-5.87151	0.572992	-10.2471	1.21933e-24	3.67534e-21
ISLR	1798.01	-5.91381	0.477577	-12.3829	3.23298e-35	2.92347e-31
MFAP4	1228.73	-6.75316	0.517826	-13.0414	7.11645e-39	1.80058e-34

## Sheet: TARGET LPD-2 DE
SYMBOL	baseMean	log2FoldChange	lfcSE	stat	pvalue	padj
BCHE	36.6601	1.94195	0.479776	4.04762	5.17421e-05	0.00391643
BPIFB4	74.7991	1.93104	0.588133	3.28334	0.00102586	0.0252991
SERTM2	3.75957	1.74229	0.503336	3.46148	0.00053722	0.0171402
JPH4	40.6734	1.52783	0.445345	3.43068	0.000602078	0.0184936
GRIK1	51.9914	1.51856	0.464975	3.26589	0.00109122	0.0263236
THBS4	200.114	1.36373	0.401787	3.39418	0.000688354	0.0200527
ZNF804A	40.2456	1.35468	0.400925	3.37889	0.000727803	0.0207184
RNASE2	11.3799	1.27318	0.392531	3.24352	0.00118063	0.0275825
CACNB4	53.4266	-1.02759	0.340642	-3.01664	0.00255594	0.0439195
PRTG	214.069	-1.03288	0.26698	-3.86875	0.000109395	0.00641306
PDCD6IPP1	5.21228	-1.03659	0.347999	-2.97871	0.00289466	0.0466906
MTSS1	934.001	-1.09305	0.266788	-4.09706	4.18437e-05	0.00340976
RPS3AP11	2.16905	-1.09806	0.372515	-2.9477	0.00320148	0.0496738
RARRES1	142.802	-1.1204	0.351223	-3.18999	0.00142279	0.030835
CFAP251	64.4824	-1.12226	0.313102	-3.58435	0.000337924	0.0129037
ITPR1	423.168	-1.13272	0.280774	-4.03427	5.47718e-05	0.00411014
SLC16A8	82.4189	-1.13502	0.36347	-3.12273	0.00179181	0.0353193
ZDHHC23	58.5398	-1.14608	0.274107	-4.18114	2.90048e-05	0.00254737
SYT12	396.58	-1.15355	0.347932	-3.31545	0.000914946	0.0236857
GREM1-AS1	18.8196	-1.16027	0.388252	-2.98845	0.00280397	0.0460461
OXTR	62.2243	-1.18987	0.321211	-3.70434	0.000211946	0.00965287
CDC20B	8.15888	-1.20282	0.361212	-3.32995	0.000868614	0.0230139
CGREF1	756.7	-1.20645	0.322004	-3.7467	0.000179174	0.00860239
GNG4	361.327	-1.20731	0.407893	-2.95986	0.00307781	0.0483659
TG	123.269	-1.21521	0.275082	-4.41764	9.97857e-06	0.00123241
PARD6G-AS1	55.0381	-1.21876	0.262543	-4.64215	3.44806e-06	0.000605658
CPNE5	409.32	-1.22217	0.309526	-3.94851	7.86386e-05	0.00518071
CHML	415.667	-1.28365	0.244079	-5.25918	1.44702e-07	6.01985e-05
OPN3	415.667	-1.28365	0.244079	-5.25918	1.44702e-07	6.01985e-05
GREB1L	22.3916	-1.28982	0.407662	-3.16395	0.00155641	0.0325174
IGSF11	70.2955	-1.29475	0.402098	-3.21999	0.00128194	0.0288557
LOXL4	385.478	-1.29526	0.32495	-3.98602	6.71895e-05	0.00464508
ERBB4	81.045	-1.29714	0.427679	-3.03298	0.00242152	0.0423815
GALNT15	83.7141	-1.30848	0.410135	-3.19036	0.00142095	0.0308279
PANK1-AS1	1.46389	-1.3256	0.449087	-2.95178	0.00315952	0.0491099
EPCAM	131.032	-1.33068	0.41802	-3.1833	0.00145605	0.031303
COL4A4	38.6051	-1.33744	0.382164	-3.49965	0.000465875	0.0156477
RFX4	4.75366	-1.33791	0.391842	-3.4144	0.000639216	0.0191277
DKK1	349.307	-1.34146	0.455821	-2.94294	0.00325111	0.0498342
LINC02608	7.88152	-1.34212	0.377192	-3.5582	0.000373398	0.0137701
RGS4	91.3903	-1.35568	0.381389	-3.55459	0.000378576	0.0138323
SCG3	4.05614	-1.35798	0.422023	-3.21778	0.00129187	0.0289274
ISLR2	23.4379	-1.38626	0.41179	-3.36642	0.000761501	0.0212191
LINC00536	2.98597	-1.39165	0.41873	-3.32351	0.000888915	0.0233173
CAPN13	2.4111	-1.39692	0.447554	-3.12123	0.00180097	0.0353237
CLDN11	97.339	-1.40308	0.465388	-3.01486	0.00257094	0.0440637
L1CAM	48.9061	-1.40963	0.448766	-3.14111	0.00168307	0.0341752
ABCA3	175.86	-1.41355	0.292839	-4.82707	1.38555e-06	0.000335261
PANX3	2949.96	-1.41912	0.44514	-3.18802	0.0014325	0.0309693
KLHL4	64.3482	-1.42697	0.413234	-3.45318	0.000554022	0.0175167
TRIM58	255.967	-1.43038	0.453235	-3.15593	0.00159987	0.032932
HCRT	2.76236	-1.43325	0.463842	-3.08996	0.00200185	0.0375553
ISM1	173.344	-1.43935	0.370575	-3.88411	0.000102707	0.00618144
LOC124902629	78.8865	-1.44302	0.378743	-3.81002	0.000138953	0.00740322
OR8A1	19.5021	-1.45528	0.469637	-3.09873	0.00194353	0.036991
FMO1	31.0136	-1.46615	0.417138	-3.51479	0.000440097	0.0150384
COLEC10	6.49683	-1.46886	0.396403	-3.70547	0.000211003	0.00964286
H2AC25	142.874	-1.47506	0.380364	-3.87802	0.000105309	0.00629014
KMO	514.314	-1.47972	0.318246	-4.64962	3.32546e-06	0.000592908
GDPD4	3.70931	-1.48366	0.451026	-3.28951	0.00100363	0.0250637
COL14A1	2248.87	-1.49227	0.447105	-3.33762	0.000845005	0.0226998
DLX2	93.8635	-1.50187	0.351164	-4.27683	1.89577e-05	0.00189681
FMO2	16.6604	-1.51115	0.475023	-3.18121	0.00146661	0.0314038
LOC101928847	45.7352	-1.51642	0.32157	-4.71566	2.40926e-06	0.000476089
CHMP4C	178.716	-1.52512	0.441337	-3.45569	0.000548882	0.0174006
RPS4XP21	1.32337	-1.53431	0.466952	-3.2858	0.00101694	0.0251376
WDR72	185.405	-1.53595	0.517766	-2.96649	0.00301218	0.0477139
ZIC5	59.4671	-1.56739	0.46741	-3.35335	0.000798397	0.021854
LINC01783	4.96288	-1.5687	0.510872	-3.07063	0.0021361	0.0389043
SLC26A9	5.35168	-1.57043	0.360644	-4.35452	1.33361e-05	0.00149924
CDH8	23.4628	-1.57054	0.446227	-3.5196	0.000432205	0.0148335
MOXD1	60.6272	-1.57442	0.522975	-3.01052	0.00260802	0.0443055
CCIN	6.06652	-1.58916	0.396467	-4.0083	6.11581e-05	0.00443504
NTNG2	33.1881	-1.59742	0.367523	-4.34645	1.38358e-05	0.00152166
KLK2	13.1251	-1.60902	0.463214	-3.4736	0.000513517	0.0166353
MMP20	17.4551	-1.64004	0.476194	-3.44405	0.000573064	0.0178803
CASP5	16.7243	-1.66539	0.438867	-3.79475	0.000147792	0.00766277
CYFIP2	875.933	-1.67348	0.368447	-4.54199	5.57255e-06	0.000831081
LINC01918	6.51835	-1.68652	0.524201	-3.21732	0.00129396	0.0289468
GPHA2	4.10435	-1.69687	0.512909	-3.30833	0.000938532	0.0241382
TNNI2	100.879	-1.72283	0.425775	-4.04634	5.20253e-05	0.00391643
CHI3L1	51.0798	-1.72837	0.469705	-3.67969	0.000233521	0.0101049
SYT6	56.4219	-1.7347	0.398645	-4.35149	1.35218e-05	0.00150536
CAVIN4	56.3644	-1.73815	0.385545	-4.50831	6.53475e-06	0.000911521
NAT8L	99.1232	-1.74126	0.368852	-4.72077	2.34954e-06	0.000472158
PTPRN2	93.3053	-1.74144	0.332569	-5.23633	1.63799e-07	6.58334e-05
PGBD5	147.948	-1.74388	0.370735	-4.70384	2.55319e-06	0.000492226
LRIG1	311.971	-1.7525	0.342891	-5.11097	3.20516e-07	0.000108577
GNAT3	4.18432	-1.75651	0.504917	-3.47882	0.000503633	0.0164499
NLRP2B	3.85175	-1.77322	0.544851	-3.25451	0.00113589	0.0270322
LOC105375146	39.7769	-1.77324	0.535331	-3.31242	0.000924918	0.0238917
LRRC9	4.99621	-1.78343	0.499797	-3.56832	0.000359284	0.0133958
PTHLH	12.7733	-1.78467	0.398675	-4.47649	7.58788e-06	0.000994096
MEG3	366.288	-1.81701	0.467748	-3.88459	0.000102502	0.00618144
CA9	211.111	-1.81708	0.545456	-3.33131	0.00086438	0.0230045
ROS1	10.807	-1.81888	0.534171	-3.40505	0.000661518	0.0195837
SCRG1	58.8197	-1.83101	0.449294	-4.0753	4.59554e-05	0.00365235
SLC38A11	14.1197	-1.83457	0.58508	-3.13558	0.00171513	0.0344669
COL9A1	100.905	-1.87207	0.635797	-2.94444	0.00323535	0.0497561
RAMP1	169.977	-1.88604	0.300148	-6.28372	3.30573e-10	3.7328e-07
LINC01847	1.90447	-1.88616	0.620921	-3.03768	0.00238404	0.0420317
RAD21L1	10.4088	-1.89113	0.538287	-3.51325	0.000442661	0.0150384
DMRT3	43.2066	-1.89953	0.497711	-3.81654	0.000135339	0.00731045
SNTN	1.57287	-1.91005	0.610711	-3.12758	0.0017625	0.0350327
KLK3	2.80057	-1.91415	0.526252	-3.63732	0.000275484	0.0114006
MFAP5	59.2688	-1.94753	0.466783	-4.17223	3.01635e-05	0.00261047
PTPRZ1	948.926	-1.96779	0.471476	-4.17368	2.99715e-05	0.00260335
ANXA13	19.2668	-1.98369	0.488745	-4.05875	4.93354e-05	0.00382067
NLRP8	2.21802	-2.0007	0.615858	-3.24864	0.00115956	0.0272784
BEND2	2.81489	-2.00972	0.636448	-3.15771	0.00159011	0.0329026
ITK	173.705	-2.01269	0.39495	-5.09607	3.46779e-07	0.000115563
ELFN1-AS1	22.0527	-2.02456	0.442138	-4.57903	4.67138e-06	0.000736994
LOC100506869	4.84187	-2.02979	0.613918	-3.3063	0.000945379	0.0242519
OR8B10P	3.06506	-2.04492	0.595405	-3.43451	0.000593633	0.0183771
KCNJ3	69.75	-2.05122	0.662404	-3.09663	0.00195734	0.0371315
KRT16	14.2124	-2.07393	0.603148	-3.43851	0.00058492	0.018131
H2BC26	21.1558	-2.13047	0.48938	-4.35342	1.34032e-05	0.00149924
FGF5	25.3314	-2.13579	0.5855	-3.64779	0.000264501	0.0110997
RNASE11-AS1	1.05243	-2.16196	0.685859	-3.15219	0.00162051	0.0332415
USP26	1.66378	-2.17448	0.68758	-3.16251	0.00156415	0.0325904
VGLL3	226.431	-2.18399	0.46126	-4.73483	2.19238e-06	0.000456033
MMP7	18.7645	-2.22534	0.563327	-3.95034	7.80395e-05	0.00516914
IGFBPL1	26.9844	-2.24361	0.561136	-3.99835	6.37865e-05	0.00452865
IGKC	652.456	-2.25117	0.601473	-3.74276	0.000182013	0.00870573
TMEM196	3.13476	-2.26088	0.724594	-3.1202	0.00180729	0.0353933
KCNA2	39.2407	-2.27078	0.49564	-4.58151	4.61626e-06	0.000735117
C17orf114	97.7795	-2.27441	0.442289	-5.14237	2.71291e-07	9.46048e-05
TAC4	42.339	-2.28131	0.453132	-5.03453	4.79027e-07	0.000140237
IGKV3-15	32.0855	-2.28781	0.728522	-3.14034	0.0016875	0.0341752
RPL21P78	2.46392	-2.35418	0.544841	-4.32086	1.55419e-05	0.00165267
SMIM31	1.25413	-2.37054	0.590871	-4.01193	6.02235e-05	0.00440766
SOX8	87.5425	-2.38056	0.460577	-5.16864	2.35807e-07	8.4473e-05
SYNPR-AS1	1.54601	-2.39493	0.767244	-3.12147	0.0017995	0.0353237
KCND2	10.6942	-2.4245	0.556872	-4.35377	1.33814e-05	0.00149924
TNR	127.008	-2.44993	0.633774	-3.86562	0.000110809	0.00644793
MYO16	53.1496	-2.46889	0.504146	-4.89717	9.72265e-07	0.000250601
TFAP2D	1.4322	-2.50296	0.725933	-3.44793	0.000564908	0.0177426
SCG2	40.1341	-2.5449	0.504485	-5.04455	4.54586e-07	0.000134745
LINC02764	1.6793	-2.57158	0.650232	-3.95487	7.65761e-05	0.00511507
WIF1	394.512	-2.60578	0.543919	-4.79074	1.66168e-06	0.000371731
C10orf126	25.9118	-2.62004	0.510439	-5.13291	2.853e-07	9.80481e-05
BARX2	16.6198	-2.65142	0.659003	-4.02338	5.73679e-05	0.00426447
CIMIP2B	78.4848	-2.66665	0.464481	-5.74114	9.40388e-09	6.7574e-06
DIO3	17.7258	-2.87383	0.524428	-5.47993	4.25488e-08	1.97835e-05
LINC02763	10.1825	-2.90991	0.52371	-5.55633	2.75503e-08	1.45178e-05
SOST	1394.46	-2.94671	0.611891	-4.81575	1.46651e-06	0.000345036
LOC105372244	4.49082	-3.26455	0.669919	-4.87305	1.09889e-06	0.000274295
ACTA1	215.942	-3.58726	0.505326	-7.09891	1.25749e-12	3.72736e-09
LINC00837	59.4761	-3.60184	0.57754	-6.23653	4.4738e-10	4.82215e-07
FEZF2	25.1644	-3.63253	0.64617	-5.62164	1.89157e-08	1.24596e-05
MYL2	42.0493	-3.77809	0.679739	-5.55816	2.72639e-08	1.45178e-05
KLHL41	53.5752	-3.98971	0.533683	-7.47581	7.67293e-14	3.63896e-10

## Sheet: TARGET LPD-3 DE
SYMBOL	baseMean	log2FoldChange	lfcSE	stat	pvalue	padj
KLHL41	110.576	6.34875	0.493824	12.8563	7.92727e-38	1.93386e-33
MYL2	24.1615	4.36471	0.625898	6.97353	3.09095e-12	5.50392e-10
ACTA1	151.496	4.23853	0.465466	9.10599	8.54814e-20	1.04266e-16
PLA2G2A	16.7389	4.15739	0.661597	6.28388	3.30232e-10	3.67854e-08
MMP3	33.3962	4.09001	0.578607	7.06871	1.56378e-12	2.91209e-10
SERPINB5	27.6237	4.07594	0.844158	4.82841	1.37626e-06	4.69563e-05
CHRDL1	49.2718	3.9976	0.554916	7.20399	5.84776e-13	1.25137e-10
IGFBPL1	36.8346	3.87124	0.575973	6.72121	1.80221e-11	2.66454e-09
MYH3	220.689	3.83279	0.465197	8.23907	1.73548e-16	1.00803e-13
LOC100506869	10.3102	3.79807	0.671736	5.65411	1.56659e-08	1.13741e-06
MMP7	18.7623	3.76132	0.533041	7.05634	1.70949e-12	3.15933e-10
VGLL3	226.446	3.72462	0.429137	8.67934	3.98085e-18	3.59677e-15
SOX8	119.794	3.69315	0.47847	7.71867	1.1755e-14	4.77939e-12
DDIT4L	461.598	3.69272	0.479712	7.69779	1.38435e-14	5.53627e-12
PKP1	240.003	3.67833	0.617987	5.95212	2.64688e-09	2.3915e-07
IGKV1-27	3.25316	3.65766	0.807421	4.53006	5.89679e-06	0.000155516
SCRG1	95.2477	3.52157	0.48533	7.25604	3.98584e-13	9.17308e-11
LINC03018	35.5268	3.48302	0.573741	6.07073	1.27331e-09	1.25759e-07
IGLV1-40	16.8011	3.46257	0.678399	5.10404	3.32486e-07	1.46673e-05
BARX2	17.4429	3.44918	0.686332	5.02553	5.02045e-07	2.01106e-05
IGHV3-11	3.47776	3.43365	0.903665	3.79969	0.000144877	0.00213551
CA9	211.121	3.42277	0.539445	6.345	2.22432e-10	2.57343e-08
COL9A1	100.912	3.41662	0.655869	5.20931	1.89545e-07	9.13822e-06
RGS4	139.482	3.39784	0.393631	8.63204	6.02668e-18	5.06968e-15
FGF5	25.3314	3.38217	0.59011	5.73143	9.95883e-09	7.80061e-07
CDH3	60.5375	3.37835	0.497249	6.79408	1.09007e-11	1.7232e-09
KRT16	14.2113	3.35647	0.599408	5.59965	2.14787e-08	1.50214e-06
MEG3	366.306	3.35585	0.45464	7.38133	1.56718e-13	4.29567e-11
IGHV3-23	18.7423	3.33333	0.73414	4.54045	5.6133e-06	0.000149168
IGHA1	335.174	3.23236	0.640326	5.04799	4.46487e-07	1.84299e-05
BHLHE22	16.8006	3.21736	0.652958	4.92735	8.33519e-07	3.10913e-05
IGHV4-4	2.64679	3.15929	0.802908	3.93481	8.32631e-05	0.00136231
SCG2	44.5791	3.12873	0.540118	5.79269	6.92699e-09	5.59549e-07
IGHV3-15	12.6572	3.10385	0.865783	3.58502	0.000337052	0.00413231
MFAP5	59.265	3.08211	0.469307	6.56737	5.12121e-11	6.68085e-09
LRIG1	311.971	3.07153	0.287387	10.6878	1.16119e-26	4.7212e-23
IGKV1-5	17.7292	3.06603	0.669667	4.57845	4.68435e-06	0.000128978
MATN4	150.529	3.05487	0.538024	5.67795	1.3632e-08	1.0108e-06
L1CAM	79.2071	3.05097	0.508797	5.99645	2.01678e-09	1.8496e-07
FOXQ1	25.8117	3.04851	0.565633	5.38955	7.06344e-08	4.0447e-06
ACTG2	284.064	3.04821	0.498532	6.11436	9.69424e-10	9.73214e-08
CAPN6	120.109	3.01897	0.670007	4.50588	6.60979e-06	0.000170917
IGHV2-70	2.99032	3.00087	0.940538	3.19059	0.00141984	0.0123044
IGHV3-48	3.43203	2.99918	0.832867	3.60103	0.000316956	0.003949
IGLV1-47	5.75866	2.9927	0.762234	3.92622	8.62906e-05	0.00140057
CAVIN4	56.3649	2.99065	0.358512	8.34184	7.31459e-17	4.69577e-14
COL14A1	2249.01	2.98867	0.440574	6.78359	1.17227e-11	1.80997e-09
IGHV1-18	13.1545	2.98525	0.850183	3.51131	0.000445905	0.00513348
MOXD1	60.6307	2.98223	0.532704	5.59829	2.16483e-08	1.50888e-06
RIPK4	37.8514	2.93557	0.58001	5.06124	4.16533e-07	1.74393e-05
GREM1	1052.01	2.89806	0.399891	7.24711	4.25758e-13	9.70689e-11
GREM1-AS1	24.9834	2.87101	0.399868	7.17991	6.97567e-13	1.45446e-10
XIRP1	40.9843	2.86339	0.518354	5.524	3.31365e-08	2.12169e-06
CPA4	26.7103	2.85793	0.510683	5.59629	2.18985e-08	1.51765e-06
PTHLH	12.7727	2.8405	0.37084	7.65962	1.86485e-14	7.10828e-12
MFAP4	1228.6	2.83588	0.622152	4.55818	5.15983e-06	0.000138934
GALNT15	83.7133	2.81413	0.389169	7.23114	4.78967e-13	1.07196e-10
CHI3L1	88.5021	2.81375	0.554188	5.07725	3.82935e-07	1.62464e-05
OXTR	82.1252	2.78111	0.330183	8.42294	3.67149e-17	2.48795e-14
LOC124902629	78.8846	2.76809	0.354687	7.80431	5.98285e-15	2.51641e-12
IGHV4-39	9.45754	2.74821	0.729205	3.76878	0.00016405	0.00235551
KLHL4	64.3495	2.74627	0.403317	6.80922	9.81325e-12	1.57496e-09
IGKV4-1	23.4339	2.74286	0.717646	3.82203	0.000132357	0.00198576
IGLV3-21	23.3949	2.73069	0.828116	3.29748	0.000975572	0.00934396
KCNS1	59.9408	2.70675	0.458998	5.89707	3.70003e-09	3.21218e-07
USH1C	21.7233	2.70358	0.613182	4.4091	1.03803e-05	0.000247292
PSMA6P3	2.7597	2.69748	0.597501	4.5146	6.3435e-06	0.000164814
ISLR2	23.4365	2.69693	0.39699	6.79344	1.09488e-11	1.7232e-09
FLNC-AS1	37.7279	2.69443	0.500579	5.38263	7.34057e-08	4.14521e-06
SFRP2	513.018	2.68521	0.577248	4.65175	3.29128e-06	9.69697e-05
IGHV2-5	5.97227	2.66086	0.806407	3.29965	0.000968067	0.00929397
FMO2	16.6592	2.64676	0.478551	5.53079	3.18796e-08	2.04659e-06
GDF5	18.7749	2.63862	0.495697	5.32305	1.02041e-07	5.48304e-06
FLNC	1714.7	2.61461	0.46021	5.68135	1.33638e-08	9.96972e-07
NTNG2	33.1854	2.60172	0.355439	7.31974	2.48455e-13	6.18475e-11
CCIN	6.06673	2.57567	0.36321	7.0914	1.32766e-12	2.57049e-10
IGHA2	27.7194	2.53883	0.645987	3.93015	8.48912e-05	0.00138431
ADAMTS16	41.611	2.53052	0.453742	5.577	2.44703e-08	1.65361e-06
IGHV5-51	11.5492	2.51703	0.786281	3.20119	0.00136863	0.0120403
FMO1	28.4065	2.51476	0.412996	6.08907	1.13566e-09	1.13079e-07
IGLV3-25	5.34621	2.50656	0.806552	3.10775	0.0018852	0.015163
RPLP0P2	192.574	2.50488	0.391813	6.39304	1.62618e-10	1.92575e-08
CDK6-AS1	5.54764	2.48286	0.440056	5.64215	1.67942e-08	1.20854e-06
TNNI2	100.879	2.45324	0.449064	5.463	4.68162e-08	2.84019e-06
JCHAIN	49.0535	2.4168	0.540864	4.4684	7.88066e-06	0.000198927
LIPG	77.7494	2.40399	0.420302	5.71968	1.06724e-08	8.26518e-07
MRGPRF-AS1	9.36847	2.40384	0.554731	4.33334	1.46866e-05	0.000325489
OGN	1250.47	2.38724	0.516786	4.6194	3.84851e-06	0.000110064
TRIM9	102.292	2.38204	0.392953	6.06191	1.34513e-09	1.31258e-07
IGKV3-15	32.0841	2.37208	0.814723	2.91152	0.00359674	0.0245396
ROS1	10.8074	2.3632	0.570791	4.14021	3.46982e-05	0.000662334
FAM180A	166.581	2.34057	0.476817	4.90874	9.16646e-07	3.31774e-05
SYT7	82.9408	2.32689	0.383643	6.06526	1.31738e-09	1.29586e-07
LOC101928834	14.3789	2.32464	0.468499	4.96189	6.98114e-07	2.65686e-05
FAM43B	14.2012	2.31163	0.466791	4.95218	7.33878e-07	2.77565e-05
IGLV2-11	6.15165	2.28278	0.783486	2.91362	0.00357269	0.0244432
ACAN	6499.47	2.28056	0.474743	4.80377	1.55704e-06	5.21042e-05
LINC02104	7.14204	2.27455	0.463998	4.90207	9.48326e-07	3.41719e-05
CAV3	35.2599	2.27332	0.643413	3.53323	0.00041052	0.00484501
CHI3L2	68.1121	2.25801	0.431746	5.22994	1.69565e-07	8.3878e-06
MRGPRF	142.75	2.25581	0.500996	4.50266	6.71096e-06	0.000172694
ITPR1	423.166	2.19164	0.249996	8.76671	1.83968e-18	1.72612e-15
IGF2	552.225	2.18197	0.487186	4.47872	7.50927e-06	0.000191021
C1QTNF3	507.665	2.16782	0.539135	4.02093	5.79686e-05	0.00101591
CRISPLD2	871.419	2.15766	0.368531	5.85477	4.77685e-09	4.01832e-07
CDS1	26.3851	2.13814	0.374203	5.71386	1.1044e-08	8.52589e-07
CILP2	575.62	2.13238	0.494613	4.31122	1.62357e-05	0.000355219
GEM	234.548	2.12834	0.323497	6.57916	4.73106e-11	6.25744e-09
ISLR	1798.06	2.12257	0.596192	3.56021	0.000370561	0.00444873
LAMA2	106.371	2.11838	0.414045	5.11631	3.11577e-07	1.39466e-05
ARSI	110.971	2.08614	0.353171	5.90689	3.48619e-09	3.05163e-07
SEMA3C	311.086	2.08367	0.405257	5.14159	2.72427e-07	1.25869e-05
MSC	314.625	2.07746	0.359793	5.77405	7.73877e-09	6.21011e-07
ELN	1356.1	2.06634	0.42945	4.8116	1.49725e-06	5.05192e-05
XG	45.5401	2.05351	0.50523	4.06451	4.81337e-05	0.000866584
ELN-AS1	65.81	2.04817	0.408713	5.01125	5.40765e-07	2.15203e-05
SIM2	103.696	2.04405	0.398584	5.12828	2.92399e-07	1.32832e-05
LOC122319436	27.7402	2.03011	0.443076	4.58186	4.60853e-06	0.000127178
CH25H	95.2338	2.0218	0.440868	4.58596	4.51903e-06	0.000125417
ZP1	5.59401	2.02084	0.474643	4.25761	2.06628e-05	0.000434168
AIM2	115.377	1.97333	0.484497	4.07295	4.6422e-05	0.000841355
LINC01711	32.9009	1.96343	0.480113	4.08951	4.3228e-05	0.00079349
MMP28	80.6885	1.95006	0.344114	5.66691	1.45393e-08	1.06833e-06
TMEM30B	79.1693	1.94827	0.401179	4.85635	1.19568e-06	4.17291e-05
IGHG2	85.4125	1.94368	0.685316	2.83618	0.00456561	0.0292408
BBOX1-AS1	15.1438	1.93661	0.377029	5.1365	2.79909e-07	1.28112e-05
S100A2	94.2599	1.93212	0.347477	5.56042	2.6912e-08	1.77918e-06
MKX	83.9909	1.93172	0.382884	5.04517	4.53116e-07	1.86404e-05
LINC02182	5.48708	1.92598	0.554526	3.47321	0.000514276	0.00569486
SAMD5	290.108	1.90774	0.338836	5.63028	1.79918e-08	1.28713e-06
KCNK10	11.5841	1.90583	0.597325	3.19061	0.00141974	0.0123044
LINC01589	4.30584	1.88702	0.541076	3.48753	0.000487512	0.00547805
LOXL1	1809.93	1.88619	0.349311	5.39976	6.67309e-08	3.84847e-06
CBLN4	117.901	1.87963	0.533024	3.52634	0.000421341	0.00493689
SERTAD4	142.777	1.87448	0.365002	5.13554	2.81333e-07	1.28523e-05
NTRK1	38.763	1.86646	0.426786	4.37329	1.22386e-05	0.000282459
COMP	1079.2	1.85487	0.588322	3.15281	0.00161707	0.0135562
FOSL1	284.121	1.84739	0.344398	5.36411	8.13488e-08	4.50001e-06
ABTB2	100.79	1.84024	0.272375	6.7563	1.41565e-11	2.13177e-09
CHRDL2	69.662	1.83863	0.502506	3.65891	0.00025329	0.00330959
IGKC	758.379	1.83562	0.699912	2.62264	0.00872508	0.0463217
IGHM	91.4728	1.83273	0.570493	3.21254	0.00131567	0.0116793
COL8A2	1782.5	1.82721	0.448093	4.07774	4.54765e-05	0.000827113
BNC2	339.651	1.82092	0.316159	5.75951	8.43595e-09	6.74738e-07
XPNPEP2	129.332	1.81578	0.569029	3.19101	0.00141777	0.0122996
APCDD1L	246.429	1.81063	0.525653	3.44454	0.000572025	0.00619101
SIM1	21.6486	1.80519	0.556902	3.24148	0.00118911	0.0108283
C1S	1459.76	1.80009	0.365956	4.91887	8.70467e-07	3.19117e-05
ARSJ	121.502	1.78609	0.294566	6.06348	1.33204e-09	1.30502e-07
LINC01929	73.7505	1.78524	0.535708	3.33248	0.000860751	0.00855316
SLC1A7	14.0644	1.77016	0.382361	4.62955	3.66463e-06	0.000106427
ST6GAL2	201.422	1.76836	0.48688	3.63202	0.000281212	0.00360113
GAS1	1031.32	1.76809	0.319657	5.53123	3.17992e-08	2.04659e-06
GFPT2	275.63	1.76638	0.35104	5.03184	4.85796e-07	1.95884e-05
RNU6-403P	5.42842	1.76087	0.519947	3.38664	0.000707542	0.00734176
GPC3	130.304	1.75719	0.459703	3.82245	0.000132135	0.00198365
SMOC1	257.642	1.74563	0.496218	3.51788	0.000435014	0.00504557
P4HA3-AS1	11.5093	1.72374	0.381815	4.51459	6.34396e-06	0.000164814
CDK6	937.082	1.72236	0.287961	5.98124	2.2145e-09	2.00828e-07
PI15	466.312	1.7147	0.476617	3.59764	0.000321114	0.00398859
AEBP1	13917.3	1.71199	0.348058	4.9187	8.71212e-07	3.19117e-05
EGFR	788.062	1.71086	0.30878	5.5407	3.01269e-08	1.95986e-06
ASPA	37.4373	1.70393	0.513205	3.32017	0.000899632	0.0088245
PRDM16	47.507	1.68964	0.505708	3.34114	0.000834365	0.00834878
TOX	144.138	1.68363	0.403111	4.17659	2.95915e-05	0.000581696
HGF	269.143	1.6825	0.443036	3.79765	0.000146074	0.00215056
WNT7B	191.038	1.67804	0.425475	3.94391	8.01642e-05	0.00131902
COL25A1	82.8933	1.64922	0.519949	3.17189	0.0015145	0.0129318
EGFR-AS1	11.3087	1.64247	0.343919	4.77575	1.79039e-06	5.81578e-05
MSC-AS1	248.811	1.62278	0.318653	5.09264	3.53107e-07	1.54374e-05
TAGLN	1037.35	1.62019	0.32528	4.98092	6.32819e-07	2.43112e-05
COL27A1	2085.11	1.60842	0.31659	5.08044	3.76566e-07	1.60796e-05
ZNF469	597.293	1.604	0.331903	4.83275	1.34661e-06	4.63336e-05
TENM2	442.905	1.59382	0.433761	3.67441	0.000238402	0.00315563
PTGFR	593.135	1.57971	0.401371	3.93578	8.29252e-05	0.0013586
MME	1044.92	1.56211	0.441341	3.53945	0.000400961	0.00476215
TGFBI	22493.8	1.53655	0.336224	4.57002	4.87686e-06	0.000132928
PHLDB2	336.238	1.53639	0.296785	5.17678	2.2575e-07	1.05704e-05
ADAM33	51.3962	1.52792	0.402742	3.79379	0.000148364	0.00218296
CNN1	43.9083	1.52201	0.388201	3.92066	8.83056e-05	0.00142758
TACSTD2	18.2222	1.52163	0.35007	4.34664	1.3824e-05	0.000310245
BAIAP2L1	131.665	1.52104	0.320997	4.73849	2.15312e-06	6.77745e-05
NFIX	4630.27	1.52084	0.287539	5.28917	1.22871e-07	6.33709e-06
AMPH	207.504	1.50665	0.394056	3.82345	0.000131596	0.00197677
PAEP	20.6858	1.49893	0.457588	3.27573	0.00105389	0.0099419
PDE3A	217.343	1.49517	0.316051	4.7308	2.2364e-06	7.00345e-05
PTN	3902.02	1.49441	0.429706	3.47774	0.000505658	0.00562496
CRISPLD1	940.563	1.49391	0.315925	4.72869	2.25968e-06	7.04921e-05
CEROX1	30.7049	1.4923	0.417947	3.57056	0.000356219	0.00431907
LURAP1L	48.405	1.47626	0.330254	4.47007	7.81956e-06	0.000197882
SPON2	820.109	1.46604	0.411692	3.561	0.000369442	0.00443967
LOXL1-AS1	301.22	1.46126	0.357944	4.08237	4.45794e-05	0.000815228
CD8B	14.9815	1.44573	0.468021	3.08903	0.0020081	0.015931
ANGPTL2	3594.81	1.43641	0.335898	4.27632	1.90008e-05	0.0004051
MEGF6	276.267	1.43567	0.369078	3.88987	0.000100298	0.00158572
P4HA3	283.021	1.43385	0.31401	4.56628	4.96464e-06	0.000135019
SLC38A4	137.233	1.43296	0.518522	2.76355	0.00571765	0.0343045
HTR2A	28.4741	1.42597	0.427053	3.33909	0.000840527	0.0083898
OR6J1	6.71899	1.41899	0.494648	2.86868	0.00412189	0.0271635
MAN1A1	433.394	1.41489	0.248146	5.70183	1.18525e-08	9.0586e-07
ECM2	457.411	1.41463	0.350785	4.03276	5.5125e-05	0.000971658
SSC5D	356.037	1.41383	0.3485	4.05689	4.973e-05	0.000887464
TDO2	138.689	1.40622	0.444585	3.163	0.00156154	0.0132219
LINC01894	14.1566	1.3923	0.514792	2.70458	0.00683907	0.0390267
KIAA1549L	192.425	1.38435	0.367427	3.76768	0.00016477	0.0023593
CYP2J2	14.0387	1.38123	0.515442	2.67971	0.00736869	0.041116
MIR4253	21.2598	1.37116	0.325356	4.21433	2.50519e-05	0.000508015
HMCN1	1210.34	1.35252	0.3009	4.4949	6.96031e-06	0.000178546
HS3ST3B1	305.687	1.3522	0.348035	3.88525	0.000102226	0.0016089
ZNF521	455.089	1.35127	0.281115	4.80681	1.53359e-06	5.14607e-05
SEMA5B	23.0024	1.3498	0.379115	3.56041	0.00037028	0.00444755
DIRAS3	34.8576	1.3438	0.325026	4.13443	3.5584e-05	0.000675542
DRAXIN	96.5469	1.33675	0.429666	3.11113	0.0018637	0.0150406
FAIM2	24.5164	1.33656	0.427567	3.12597	0.00177222	0.0145078
IRAG1	69.4279	1.32779	0.306415	4.33329	1.469e-05	0.000325489
FAP	752.266	1.31627	0.359334	3.6631	0.000249182	0.00326817
COL6A1	40349.2	1.31571	0.284698	4.62142	3.81125e-06	0.000109286
GJB2	268.882	1.2692	0.464643	2.73155	0.00630366	0.0368066
PDZRN3	454.63	1.26526	0.387151	3.26814	0.00108258	0.0101186
VSTM2L	55.7148	1.25552	0.484124	2.59338	0.00950374	0.0489668
INSRR	73.6704	1.24291	0.472158	2.63241	0.00847827	0.0454292
C1R	1558.62	1.23215	0.307173	4.01124	6.03995e-05	0.00104426
TOX-DT	52.2021	1.21967	0.410488	2.97127	0.00296574	0.0213671
BCL11B	192.664	1.20431	0.395961	3.04148	0.0023542	0.0179303
CACNA1G	230.165	1.2027	0.352437	3.41253	0.000643621	0.00680609
POSTN	7809.86	1.19927	0.37195	3.22428	0.0012629	0.0113308
NID2	1724.13	1.19447	0.283166	4.21828	2.46177e-05	0.000499625
LOC101929532	153.405	1.18594	0.347067	3.41704	0.000633062	0.00672922
NUDT11	89.1411	1.18512	0.392344	3.02061	0.00252267	0.0189006
MN1	228.018	1.17993	0.365312	3.22993	0.00123823	0.0111669
PLXNB3	90.8301	1.15683	0.354907	3.25953	0.00111598	0.0103318
FOXF2	90.9691	1.1401	0.429777	2.65278	0.00798324	0.0436209
RTN4R	93.8566	1.10661	0.397891	2.78119	0.00541606	0.0329954
COL6A2	39850.5	1.09412	0.290463	3.7668	0.000165352	0.00236446
VCAM1	613.042	1.05196	0.396498	2.65314	0.00797468	0.0436096
CACNA1C	249.412	1.05042	0.287283	3.6564	0.000255781	0.00333322
CACNA1C-IT2	249.412	1.05042	0.287283	3.6564	0.000255781	0.00333322
TMEM92-AS1	6.6184	1.0458	0.402153	2.6005	0.0093089	0.0482248
IGSF10	406.001	1.04373	0.388552	2.68622	0.00722665	0.0406207
COL6A3	29213.9	1.03939	0.309284	3.36063	0.000777663	0.00788491
EPHA4	171.386	1.00399	0.339464	2.95758	0.00310062	0.022091
PMEPA1	3008.99	1.00349	0.23903	4.19818	2.69069e-05	0.000538028
PRTG	170.793	-1.02281	0.237008	-4.3155	1.59239e-05	0.000349968
ZDHHC23	58.5397	-1.05038	0.320452	-3.2778	0.00104621	0.00988852
CFAP251	64.4839	-1.10015	0.361135	-3.04637	0.00231624	0.0176909
SMOX	977.722	-1.1506	0.297944	-3.8618	0.000112555	0.00174004
LINC02685	6.0634	-1.261	0.425837	-2.96122	0.0030642	0.0219019
LOC124902546	6.29546	-1.26342	0.400246	-3.1566	0.00159623	0.0134368
PDCD6IPP1	5.21251	-1.28166	0.411208	-3.11682	0.00182811	0.0148162
JMJD1C-AS1	30.0279	-1.31265	0.268613	-4.88678	1.02498e-06	3.63965e-05
MT1A	28.758	-1.35661	0.498653	-2.72054	0.00651748	0.0377267
OXCT2	16.5748	-1.36245	0.324719	-4.19578	2.71933e-05	0.000542967
NCR1	7.70182	-1.36623	0.515871	-2.6484	0.00808729	0.0439691
IGSF3P2	3.88491	-1.3819	0.51778	-2.66889	0.00761021	0.0421455
CPE	13885.3	-1.40256	0.305833	-4.58602	4.51767e-06	0.000125417
H2AC25	142.874	-1.4151	0.439125	-3.22256	0.00127052	0.0113826
CPNE5	409.353	-1.43532	0.351083	-4.08825	4.34641e-05	0.000796816
RPS3AP48	1.5904	-1.44218	0.542367	-2.65905	0.00783614	0.0430935
PHOX2A	7.91715	-1.44526	0.379565	-3.80767	0.000140285	0.0020804
CGREF1	756.684	-1.45975	0.363765	-4.01288	5.99819e-05	0.0010418
LOC112267871	12.8133	-1.47092	0.484149	-3.03816	0.00238026	0.0180723
FAT3	2692.38	-1.47474	0.317346	-4.6471	3.36631e-06	9.88222e-05
TRPM5	3.07277	-1.47902	0.486047	-3.04296	0.00234266	0.0178591
GRHL2	6.39301	-1.48527	0.437693	-3.39341	0.00069027	0.00720237
FRMD3	50.739	-1.48832	0.342603	-4.34415	1.39819e-05	0.000312925
HCN4	11.6511	-1.48871	0.443035	-3.36025	0.000778732	0.00788919
ABCA3	175.866	-1.49667	0.338539	-4.42097	9.82591e-06	0.000236627
H2BC26	15.5934	-1.50328	0.536754	-2.80069	0.00509943	0.0316581
LOXL4	385.479	-1.51438	0.368862	-4.10556	4.03342e-05	0.000748254
LINC02044	3.07006	-1.51694	0.501136	-3.027	0.00246993	0.0186084
CFAP44-AS1	2.90425	-1.52536	0.469679	-3.24766	0.00116358	0.0106873
MYO6	945.768	-1.52806	0.24069	-6.34866	2.17192e-10	2.53511e-08
STRC	1.87951	-1.5326	0.58058	-2.63977	0.00829632	0.0447593
RPS3AP40	1.63744	-1.53913	0.571571	-2.6928	0.00708538	0.0400018
CAPN13	2.41106	-1.56322	0.547352	-2.85597	0.00429049	0.027926
DIO3OS	20.7118	-1.57009	0.531941	-2.95163	0.00316098	0.0223968
RHBDL2	776.545	-1.60159	0.341103	-4.69533	2.66183e-06	8.12707e-05
ISM1	173.355	-1.62044	0.422626	-3.83422	0.000125963	0.00191183
COLEC10	6.49738	-1.63189	0.471215	-3.46315	0.000533899	0.00586424
CD36	1215.17	-1.65189	0.317795	-5.19795	2.01494e-07	9.56996e-06
SCG3	4.05652	-1.65407	0.505699	-3.27087	0.00107217	0.0100598
LINC02762	146.483	-1.65544	0.28024	-5.90723	3.47913e-09	3.05163e-07
LINC01284	2.73979	-1.68395	0.606504	-2.77649	0.00549499	0.0332729
RPL22P13	1.30741	-1.6926	0.653254	-2.59104	0.00956875	0.0491845
LINC01917	1.95704	-1.69556	0.6545	-2.59062	0.00958034	0.0492026
LOC124904304	1.95704	-1.69556	0.6545	-2.59062	0.00958034	0.0492026
GDPD4	3.70935	-1.70305	0.542957	-3.13662	0.0017091	0.0141286
DOCK3	64.2534	-1.72223	0.405771	-4.24433	2.19243e-05	0.000455185
ZIC2	77.6147	-1.73202	0.480884	-3.60175	0.000316088	0.00394019
HCRT	2.76269	-1.73424	0.568032	-3.05308	0.00226508	0.0173927
ADAM29	13.9909	-1.73799	0.447835	-3.88087	0.000104085	0.00163394
C10orf67	3.32852	-1.75715	0.578314	-3.0384	0.00237837	0.0180674
NPAS1	59.4922	-1.75739	0.389476	-4.5122	6.41595e-06	0.000166331
PLA2G4F	5.4171	-1.75896	0.499557	-3.52104	0.000429852	0.00500586
RARRES1	142.8	-1.78267	0.387598	-4.59929	4.23941e-06	0.000119561
SERPINA12	4.29791	-1.81329	0.564153	-3.21418	0.00130816	0.0116585
DAO	2.06945	-1.8158	0.60547	-2.999	0.0027087	0.0199651
LINC01447	2.3599	-1.82624	0.620418	-2.94356	0.00324463	0.0228435
EFHD1	466.094	-1.84473	0.347155	-5.31383	1.07344e-07	5.68449e-06
ROBO2	888.526	-1.84486	0.349965	-5.27156	1.3527e-07	6.87481e-06
DLX2	93.8686	-1.85241	0.398376	-4.64991	3.32081e-06	9.77214e-05
SLC4A8	155.309	-1.86385	0.297971	-6.25514	3.9717e-10	4.32543e-08
LINC02532	2.69242	-1.86723	0.665023	-2.80777	0.00498853	0.0311559
TIMD4	17.2652	-1.8676	0.496074	-3.76475	0.000166715	0.00237281
GRAMD1B	656.093	-1.883	0.280431	-6.71466	1.88501e-11	2.77017e-09
B4GALNT2	1.92257	-1.88851	0.577694	-3.26905	0.00107911	0.0100939
DCDC1	16.7115	-1.89348	0.53278	-3.55395	0.000379488	0.00453582
RPL18P5	1.25256	-1.89544	0.572731	-3.30949	0.000934675	0.00905896
LINC02181	2.222	-1.8963	0.543696	-3.4878	0.000487021	0.00547758
ANO5	1831.6	-1.89978	0.417678	-4.54843	5.40465e-06	0.000144569
LOC102723370	1831.6	-1.89978	0.417678	-4.54843	5.40465e-06	0.000144569
KAZALD1	1150.7	-1.90017	0.281148	-6.75864	1.39297e-11	2.11065e-09
OR2B11	1.99271	-1.90127	0.596614	-3.18678	0.00143867	0.0124323
LOC105374438	2.56769	-1.90612	0.500828	-3.80594	0.000141264	0.00209364
TMCC2	317.351	-1.91983	0.2827	-6.79106	1.11314e-11	1.72962e-09
LRRC9	4.99667	-1.92313	0.598556	-3.21296	0.00131376	0.0116793
GREB1L	22.3923	-1.93064	0.46144	-4.18393	2.86511e-05	0.000567785
NLRP8	2.21839	-1.94795	0.743626	-2.61954	0.00880494	0.0466037
DSCAM	8.28591	-1.95152	0.536616	-3.63672	0.000276134	0.00354728
PLAAT3	414.554	-1.95493	0.356483	-5.48395	4.15944e-08	2.57634e-06
HOMER2	1132.52	-1.95902	0.301371	-6.50033	8.01418e-11	9.92416e-09
PIWIL3	4.13969	-1.96456	0.678891	-2.89379	0.00380628	0.0255515
OR4D1	1.87988	-1.97147	0.695239	-2.83567	0.00457292	0.0292795
CHST8	14.6833	-1.98775	0.547117	-3.63313	0.000280002	0.00358941
ZNF402P	1.25679	-1.98964	0.619638	-3.21096	0.0013229	0.0117268
CA3	2249.36	-2.00499	0.530941	-3.77629	0.000159181	0.00230732
SHISA9	5.56472	-2.02341	0.626316	-3.23065	0.00123511	0.011147
NIFKP3	1.32952	-2.03462	0.655592	-3.10349	0.00191251	0.0153523
DLX2-DT	4.19	-2.04151	0.468646	-4.3562	1.32343e-05	0.000300326
SLC9C2	4.26084	-2.04262	0.506665	-4.03151	5.54207e-05	0.000976164
CACNB4	53.4305	-2.05215	0.368441	-5.56984	2.54977e-08	1.70416e-06
CLPSL2	1.27539	-2.0574	0.717212	-2.8686	0.00412286	0.0271635
PRDM12	3.48023	-2.06796	0.523955	-3.94683	7.91933e-05	0.00131067
ANKS4B	2.36438	-2.06847	0.701355	-2.94925	0.00318544	0.0225178
ERBB4	81.0453	-2.08662	0.474167	-4.40061	1.07949e-05	0.000255423
RPS6KA6	217.485	-2.08667	0.385536	-5.41239	6.21876e-08	3.65558e-06
CKMT1A	2.34889	-2.10503	0.769512	-2.73554	0.00622787	0.0365038
SLC16A8	82.4185	-2.10671	0.395297	-5.32943	9.85224e-08	5.31737e-06
SATB2	2400.48	-2.13226	0.250023	-8.52825	1.48582e-17	1.09838e-14
TMEM35A	68.5078	-2.14778	0.491454	-4.37026	1.24097e-05	0.000285793
ILDR2	361.459	-2.16849	0.414314	-5.23393	1.65947e-07	8.24496e-06
CDC20B	9.90134	-2.17898	0.448198	-4.86165	1.16414e-06	4.08035e-05
CCDC194	41.6662	-2.18079	0.405645	-5.37612	7.61085e-08	4.2682e-06
LINC01501	1.41584	-2.19447	0.848031	-2.58772	0.00966139	0.0495519
LINC02681	1.28896	-2.20447	0.814651	-2.70603	0.00680928	0.038884
CTXN3	3.55194	-2.20593	0.69416	-3.17785	0.00148373	0.0127323
SLC36A2	269.829	-2.21307	0.437198	-5.06194	4.15015e-07	1.74393e-05
LOC105375146	39.7761	-2.21645	0.608594	-3.64193	0.000270604	0.0034891
EPCAM	122.788	-2.22922	0.453623	-4.91425	8.91227e-07	3.24668e-05
LOC100996361	7.41215	-2.24354	0.508647	-4.4108	1.02989e-05	0.000245593
PRIM2BP	48.1843	-2.25044	0.499748	-4.50315	6.69543e-06	0.000172588
DMRT2	16.3765	-2.25587	0.569038	-3.96435	7.35953e-05	0.0012297
DLX3	1216.94	-2.26121	0.347989	-6.49795	8.14239e-11	1.0032e-08
TRPM1	4.53846	-2.26125	0.507817	-4.45288	8.47263e-06	0.000210908
ANGPT1	977.657	-2.26527	0.334233	-6.77752	1.22255e-11	1.87573e-09
LINC01143	3.23995	-2.28956	0.570754	-4.01147	6.03422e-05	0.00104426
LINC02177	1.74778	-2.29014	0.820161	-2.79231	0.00523338	0.0322313
SLC22A8	1.86906	-2.29473	0.651723	-3.52102	0.000429894	0.00500586
MCF2	11.7844	-2.30359	0.465947	-4.94388	7.65839e-07	2.88758e-05
CCDC158	19.5274	-2.30848	0.442857	-5.21269	1.86124e-07	8.9911e-06
WNT1	34.472	-2.31217	0.501168	-4.61357	3.95819e-06	0.000112541
BMP8A	831.667	-2.31876	0.319118	-7.26615	3.69883e-13	8.59362e-11
RASGRP2	122.405	-2.32373	0.329532	-7.0516	1.76877e-12	3.2443e-10
LOC124901966	28.0657	-2.33142	0.43279	-5.38694	7.16661e-08	4.07528e-06
PHOSPHO1	2627.56	-2.34941	0.386944	-6.07172	1.26549e-09	1.25494e-07
CAMTA1-AS3	1.34954	-2.37129	0.812972	-2.91681	0.00353629	0.0242491
KCNA2	29.9867	-2.37746	0.545461	-4.35862	1.30888e-05	0.0002973
CYP2A13	1.16044	-2.37809	0.914306	-2.60098	0.00929571	0.0481888
LINC02492	2.77644	-2.3792	0.735647	-3.23417	0.00121999	0.0110555
SATB2-AS1	590.178	-2.39456	0.284228	-8.4248	3.61378e-17	2.48795e-14
SYNPR-AS1	1.54595	-2.42924	0.912422	-2.6624	0.00775846	0.04276
RPL21P78	2.46395	-2.43016	0.68337	-3.55614	0.000376349	0.00450934
ZIC5	59.4662	-2.43483	0.52079	-4.67527	2.93567e-06	8.77644e-05
PROK2	21.7523	-2.43769	0.549344	-4.43746	9.10283e-06	0.000223404
CORT	35.9603	-2.44756	0.378244	-6.47086	9.74447e-11	1.17681e-08
PRDM13	10.8358	-2.44767	0.631974	-3.87305	0.00010748	0.00167753
CHRM3	93.4442	-2.44789	0.333309	-7.34422	2.06964e-13	5.42891e-11
CASP5	16.7247	-2.44809	0.50224	-4.87435	1.09165e-06	3.85394e-05
EPHA10	6.2311	-2.50923	0.575014	-4.36378	1.27836e-05	0.000291999
GNAT3	4.18475	-2.51269	0.615596	-4.08172	4.47028e-05	0.000815651
GYG2	908.448	-2.51299	0.282642	-8.89105	6.05333e-19	6.42048e-16
DMRT3	43.2	-2.51771	0.564765	-4.45797	8.27404e-06	0.000206809
MAJIN	4.98029	-2.51881	0.605625	-4.15902	3.19611e-05	0.000620616
MYRIP	15.368	-2.52005	0.452346	-5.57107	2.53186e-08	1.69684e-06
LINC01823	1.53441	-2.52166	0.695033	-3.62812	0.000285494	0.00364831
ADAM7	2.21305	-2.53953	0.792244	-3.20549	0.00134835	0.0118962
CEACAM20	1.54193	-2.55497	0.828136	-3.0852	0.00203413	0.0160591
GACAT3	1.52761	-2.5611	0.954716	-2.68257	0.0073058	0.040896
BMP8B-AS1	2.59511	-2.56182	0.594596	-4.30851	1.64359e-05	0.000358634
TBR1	34.3131	-2.56643	0.545794	-4.7022	2.57371e-06	7.87774e-05
ABCA4	99.6781	-2.58075	0.389643	-6.62337	3.51102e-11	4.81187e-09
C4BPA	2.07246	-2.59675	0.769667	-3.37387	0.000741207	0.00760758
BAMBI	1861.06	-2.61252	0.302393	-8.63948	5.64672e-18	4.9197e-15
PGLYRP4	1.44384	-2.62089	0.988076	-2.65252	0.00798928	0.043621
SLC8A3	878.768	-2.63498	0.424411	-6.20856	5.34734e-10	5.67166e-08
PHEX	348.107	-2.63592	0.416549	-6.328	2.48364e-10	2.81807e-08
SP6	301.142	-2.63711	0.36591	-7.20699	5.72033e-13	1.23493e-10
LOC105377603	4.9834	-2.63879	0.632095	-4.17468	2.9841e-05	0.000586128
LOC390846	5.1321	-2.65863	0.534218	-4.97668	6.46856e-07	2.48114e-05
MIR4450	1.31642	-2.66269	0.957262	-2.78156	0.00540975	0.0329897
CRISP2	1.39419	-2.66561	0.996716	-2.67439	0.00748651	0.0415944
F11-AS1	3.41021	-2.66966	0.805684	-3.31353	0.000921263	0.00898609
IFITM5	3377.03	-2.68195	0.462356	-5.80062	6.60685e-09	5.37247e-07
LOC124903770	1.84849	-2.705	0.919766	-2.94096	0.00327192	0.0229561
CDH8	22.5779	-2.70568	0.500731	-5.40347	6.53625e-08	3.80553e-06
SLC38A11	13.4196	-2.71925	0.669185	-4.06352	4.83386e-05	0.000868892
RPL21P111	1.56693	-2.76533	0.86863	-3.18355	0.00145479	0.0125405
MMP20	16.7755	-2.79139	0.539864	-5.17054	2.33419e-07	1.09085e-05
TMEM196	3.13506	-2.79556	0.866135	-3.22763	0.0012482	0.0112278
WIF1	290.89	-2.80553	0.591532	-4.74282	2.10767e-06	6.67749e-05
LINC01060	95.0873	-2.81361	0.403931	-6.96557	3.27071e-12	5.78181e-10
APCDD1	2621.36	-2.82023	0.320783	-8.7917	1.47311e-18	1.43746e-15
KLK14	28.5195	-2.84366	0.496123	-5.73176	9.93944e-09	7.80061e-07
ANXA13	19.2672	-2.85413	0.561496	-5.08308	3.71369e-07	1.59467e-05
GARIN3	1.42337	-2.86445	0.721747	-3.96877	7.22456e-05	0.00121046
ZIM3	1.41761	-2.86553	0.936946	-3.05838	0.00222539	0.0171473
SYT12	396.582	-2.88083	0.347661	-8.28634	1.16784e-16	6.94868e-14
OR8A1	18.1857	-2.8926	0.519464	-5.56844	2.57033e-08	1.7132e-06
GNG4	361.338	-2.9126	0.426153	-6.83463	8.22155e-12	1.35517e-09
NOL4	17.043	-2.94159	0.573733	-5.1271	2.94233e-07	1.33417e-05
NPM1P30	1.37631	-2.97205	1.07155	-2.7736	0.00554392	0.0335202
SMPD3	1544.69	-3.00024	0.405591	-7.3972	1.39083e-13	3.89993e-11
DGKK	1.7618	-3.02353	1.03105	-2.93247	0.0033628	0.023432
KLK3	3.46058	-3.02424	0.674833	-4.48146	7.4133e-06	0.000188776
LOC124907880	20.1461	-3.03914	0.422106	-7.19993	6.02422e-13	1.27792e-10
GPHA2	4.1041	-3.04266	0.634675	-4.79405	1.63446e-06	5.41012e-05
BEND2	4.24064	-3.04506	0.806507	-3.77562	0.000159611	0.00231219
PANX3	2949.66	-3.05411	0.472067	-6.46965	9.82318e-11	1.18048e-08
FEZF2	25.1659	-3.06137	0.802138	-3.81652	0.000135348	0.00202069
KMO	514.292	-3.07035	0.312349	-9.82988	8.37176e-23	1.36153e-19
BMP8B	1214.58	-3.11432	0.289895	-10.7429	6.39903e-27	3.12209e-23
LINC02387	7.13257	-3.11967	0.659538	-4.73008	2.24428e-06	7.01085e-05
IBSP	19395	-3.12533	0.417977	-7.47728	7.58769e-14	2.43555e-11
MIR581	2.43286	-3.13678	0.59301	-5.28959	1.22593e-07	6.33616e-06
HAVCR1	11.9143	-3.13976	0.631863	-4.96906	6.7279e-07	2.5685e-05
CYP2C9	2.04776	-3.19691	1.01827	-3.13956	0.00169204	0.0140161
KLK1	25.2436	-3.19906	0.44859	-7.13137	9.93748e-13	2.00351e-10
ITK	173.695	-3.20709	0.429694	-7.46367	8.41454e-14	2.6317e-11
MYO16	53.1498	-3.21321	0.576742	-5.57131	2.52832e-08	1.69684e-06
LINC02764	1.67948	-3.23935	0.77748	-4.16647	3.09354e-05	0.000605188
DKK1	349.301	-3.25718	0.479548	-6.79218	1.10451e-11	1.72721e-09
OPN3	665.045	-3.30358	0.3222	-10.2532	1.14483e-24	3.98972e-21
LOC101928499	1.69627	-3.31189	1.00228	-3.30436	0.000951926	0.00917784
PRR15	12.1481	-3.33231	0.507849	-6.56163	5.32234e-11	6.86976e-09
CYP2C19	2.01067	-3.3928	0.831719	-4.07926	4.51789e-05	0.000822491
LINC00485	2.76701	-3.45312	0.796079	-4.33766	1.44008e-05	0.000320244
KLK2	13.1234	-3.47455	0.531721	-6.53453	6.38092e-11	8.10742e-09
SLC44A5	286.944	-3.48906	0.405298	-8.60865	7.39282e-18	5.81767e-15
CHMP4C	178.717	-3.49646	0.460451	-7.59355	3.11248e-14	1.13327e-11
WDR64	4.04939	-3.49761	0.601287	-5.81687	5.99592e-09	4.94157e-07
MYLK4	274.558	-3.57116	0.361414	-9.88108	5.02885e-23	8.76278e-20
NLRP2B	3.85174	-3.60378	0.673101	-5.35399	8.60375e-08	4.71659e-06
CKMT1B	6.05835	-3.61444	0.69055	-5.23415	1.65746e-07	8.24496e-06
MDGA2	16.4753	-3.66166	0.608121	-6.02127	1.73058e-09	1.63002e-07
CYFIP2	875.98	-3.68081	0.362981	-10.1405	3.6524e-24	9.90002e-21
NRXN1	232.4	-3.68988	0.510509	-7.22784	4.90729e-13	1.0883e-10
COL22A1	1391.31	-3.70536	0.438144	-8.45695	2.74469e-17	1.96932e-14
LINC01221	9.6847	-3.71592	0.656615	-5.6592	1.52077e-08	1.11043e-06
CLDN11	97.3369	-3.71859	0.486288	-7.64687	2.05923e-14	7.72844e-12
PTPRZ1	948.93	-3.76488	0.502333	-7.49477	6.64123e-14	2.18936e-11
CACNA1E	51.5413	-3.82782	0.454937	-8.41395	3.9642e-17	2.61369e-14
CIMIP2B	78.4825	-3.90165	0.524364	-7.44072	1.00138e-13	3.05359e-11
DAPL1	59.0678	-3.95151	0.542906	-7.27844	3.37708e-13	8.07684e-11
C17orf114	97.7815	-3.96542	0.481523	-8.23515	1.79333e-16	1.0174e-13
LINC02167	4.27496	-3.99386	0.891821	-4.47832	7.52321e-06	0.000191176
MYO3A	83.3975	-4.06185	0.59452	-6.83215	8.36531e-12	1.36961e-09
TAC4	42.3353	-4.07141	0.507279	-8.02597	1.00723e-15	4.72526e-13
TMEM229A	3.6812	-4.15178	0.781617	-5.31178	1.08561e-07	5.73234e-06
LGR6	260.877	-4.32703	0.425913	-10.1594	3.00815e-24	9.17299e-21
SYNPR	5.94258	-4.35755	0.775953	-5.61574	1.95721e-08	1.39202e-06
LINC02763	10.1828	-4.37459	0.662558	-6.60258	4.04061e-11	5.41597e-09
C10orf126	25.915	-4.48468	0.59801	-7.49935	6.41369e-14	2.14331e-11
MEPE	356.109	-4.56965	0.518867	-8.80697	1.2857e-18	1.30686e-15
KCNJ3	67.277	-4.81842	0.718922	-6.70228	2.05192e-11	2.9974e-09
LOC124901604	11.2164	-4.8422	0.683401	-7.08545	1.38589e-12	2.64131e-10
FRMD1	49.3853	-4.89575	0.491118	-9.96857	2.09216e-23	4.25318e-20
LINC00320	18.9616	-4.93472	0.622185	-7.93127	2.16918e-15	9.79946e-13
DMP1	916.687	-5.04479	0.502588	-10.0376	1.04151e-23	2.54077e-20
LINC01508	9.4087	-5.56886	0.918846	-6.06071	1.35523e-09	1.31275e-07
TNR	127.023	-5.6576	0.681582	-8.3007	1.03501e-16	6.31226e-14
WDR72	185.397	-5.93803	0.501021	-11.8519	2.10485e-32	1.71159e-28
SOST	1394.59	-6.05392	0.645308	-9.38145	6.50742e-21	9.30388e-18
LINC00837	59.483	-6.1272	0.68673	-8.92229	4.5676e-19	5.06485e-16
