# Supplementary material for: Bayesian unsupervised clustering identifies clinically relevant osteosarcoma subtypes
Source: Brief Bioinform. 2024 Dec 20;26(1):bbae665. doi: 10.1093/bib/bbae665 (PMC11658815; doi:10.1093/bib/bbae665)
Supplement: Suppl_File_4_bbae665 [file suppl_file_4_bbae665.xlsx]

## Sheet: TARGET GO
Upregulated processes
	ID	Description	GeneRatio	BgRatio	pvalue	p.adjust	qvalue	geneID	Count
1	GO:0042476	odontogenesis	10/203	132/18583	1.9e-06	0.00443034	0.00421079	APCDD1/DLX2/DLX3/DMP1/DMRT3/MMP20/PHEX/SMPD3/SP6/WDR72	10
2	GO:0042475	odontogenesis of dentin-containing tooth	8/203	93/18583	8.13e-06	0.00790026	0.00750875	APCDD1/DLX2/DLX3/DMP1/DMRT3/MMP20/SMPD3/WDR72	8
3	GO:0019226	transmission of nerve impulse	7/203	69/18583	1.02e-05	0.00790026	0.00750875	CACNB4/DMRT3/HCRT/KCNA2/KCND2/MTNR1B/TNR	7
Downregulated processes
	ID	Description	GeneRatio	BgRatio	pvalue	p.adjust	qvalue	geneID	Count
1	GO:0030198	extracellular matrix organization	35/281	321/18583	3.95e-20	4.71e-17	4.15e-17	ADAMTS16/AEBP1/COL14A1/COL16A1/COL27A1/COL3A1/COL8A2/COL9A1/COMP/CRISPLD2/ECM2/EGFL6/ELN/FAP/FBLN1/FOXF2/GREM1/HMCN1/IL6/LAMA2/LOXL1/MATN4/MFAP4/MMP28/MMP3/MMP7/NID2/PHLDB2/POSTN/SERPINB5/SFRP2/SMOC1/SMOC2/TGFBI/ZNF469	35
2	GO:0043062	extracellular structure organization	35/281	322/18583	4.37e-20	4.71e-17	4.15e-17	ADAMTS16/AEBP1/COL14A1/COL16A1/COL27A1/COL3A1/COL8A2/COL9A1/COMP/CRISPLD2/ECM2/EGFL6/ELN/FAP/FBLN1/FOXF2/GREM1/HMCN1/IL6/LAMA2/LOXL1/MATN4/MFAP4/MMP28/MMP3/MMP7/NID2/PHLDB2/POSTN/SERPINB5/SFRP2/SMOC1/SMOC2/TGFBI/ZNF469	35
3	GO:0045229	external encapsulating structure organization	35/281	323/18583	4.84e-20	4.71e-17	4.15e-17	ADAMTS16/AEBP1/COL14A1/COL16A1/COL27A1/COL3A1/COL8A2/COL9A1/COMP/CRISPLD2/ECM2/EGFL6/ELN/FAP/FBLN1/FOXF2/GREM1/HMCN1/IL6/LAMA2/LOXL1/MATN4/MFAP4/MMP28/MMP3/MMP7/NID2/PHLDB2/POSTN/SERPINB5/SFRP2/SMOC1/SMOC2/TGFBI/ZNF469	35
4	GO:0016064	immunoglobulin mediated immune response	20/281	194/18583	1.6e-11	1.17e-08	1.03e-08	C1R/C1S/IGHA1/IGHA2/IGHD/IGHG2/IGHG3/IGHM/IGHV1-18/IGHV2-5/IGHV2-70/IGHV3-11/IGHV3-15/IGHV3-23/IGHV3-48/IGHV4-39/IGHV4-4/IGHV5-51/IGKC/IGLC2	20
5	GO:0019724	B cell mediated immunity	20/281	197/18583	2.13e-11	1.24e-08	1.09e-08	C1R/C1S/IGHA1/IGHA2/IGHD/IGHG2/IGHG3/IGHM/IGHV1-18/IGHV2-5/IGHV2-70/IGHV3-11/IGHV3-15/IGHV3-23/IGHV3-48/IGHV4-39/IGHV4-4/IGHV5-51/IGKC/IGLC2	20
6	GO:0001503	ossification	27/281	443/18583	8.8e-10	4.28e-07	3.78e-07	ASPN/CDK6/CHRDL1/CHRDL2/CLEC3A/COL6A1/COMP/CYP24A1/EGFR/GDF10/GDF5/GPC3/GREM1/HGF/IGF2/IGSF10/IL6/MN1/OSTN/PTHLH/PTN/RORB/RSPO2/SFRP2/SMOC1/SOX8/WNT7B	27
7	GO:0002449	lymphocyte mediated immunity	21/281	353/18583	1.07e-07	4.45e-05	3.92e-05	C1R/C1S/IGHA1/IGHA2/IGHD/IGHG2/IGHG3/IGHM/IGHV1-18/IGHV2-5/IGHV2-70/IGHV3-11/IGHV3-15/IGHV3-23/IGHV3-48/IGHV4-39/IGHV4-4/IGHV5-51/IGKC/IGLC2/IL6	21
8	GO:0002460	adaptive immune response based on somatic recombination of immune receptors built from immunoglobulin superfamily domains	21/281	365/18583	1.87e-07	6.81e-05	6.01e-05	C1R/C1S/IGHA1/IGHA2/IGHD/IGHG2/IGHG3/IGHM/IGHV1-18/IGHV2-5/IGHV2-70/IGHV3-11/IGHV3-15/IGHV3-23/IGHV3-48/IGHV4-39/IGHV4-4/IGHV5-51/IGKC/IGLC2/IL6	21
9	GO:0061138	morphogenesis of a branching epithelium	14/281	187/18583	1.02e-06	0.000330888	0.000291764	ADAMTS16/CAV3/FGF7/GPC3/GREM1/HGF/HS3ST3A1/HS3ST3B1/RSPO2/RSPO3/SEMA3C/SFRP2/SOX8/TACSTD2	14
10	GO:0002443	leukocyte mediated immunity	22/281	451/18583	1.55e-06	0.000452431	0.000398936	C1R/C1S/IGHA1/IGHA2/IGHD/IGHG2/IGHG3/IGHM/IGHV1-18/IGHV2-5/IGHV2-70/IGHV3-11/IGHV3-15/IGHV3-23/IGHV3-48/IGHV4-39/IGHV4-4/IGHV5-51/IGKC/IGLC2/IL6/SPON2	22
11	GO:0001649	osteoblast differentiation	16/281	256/18583	1.91e-06	0.000507638	0.000447614	CDK6/COL6A1/CYP24A1/GDF10/GREM1/HGF/IGF2/IL6/OSTN/PTHLH/RORB/RSPO2/SFRP2/SMOC1/SOX8/WNT7B	16
12	GO:0051962	positive regulation of nervous system development	17/281	290/18583	2.19e-06	0.000532683	0.000469698	ACAN/ASPA/EPHA4/FLRT3/HAPLN1/IL6/ISLR2/L1CAM/LRRTM1/MME/NKX6-1/NTRK1/OXTR/PLXNB3/PTN/RNF112/SOX8	17
13	GO:0001763	morphogenesis of a branching structure	14/281	203/18583	2.7e-06	0.000600185	0.000529219	ADAMTS16/CAV3/FGF7/GPC3/GREM1/HGF/HS3ST3A1/HS3ST3B1/RSPO2/RSPO3/SEMA3C/SFRP2/SOX8/TACSTD2	14
14	GO:0006958	complement activation, classical pathway	7/281	42/18583	2.88e-06	0.000600185	0.000529219	C1R/C1S/IGHA1/IGHA2/IGHG2/IGHG3/IGHM	7
15	GO:0051216	cartilage development	14/281	207/18583	3.4e-06	0.000660902	0.000582756	BARX2/CHI3L1/CHRDL2/COL27A1/COL3A1/COMP/GDF5/GREM1/OGN/PTHLH/RSPO2/SFRP2/TGFBI/WNT7B	14
16	GO:0001558	regulation of cell growth	20/281	416/18583	5.82e-06	0.00101701	0.000896755	CAV3/DRAXIN/EGFR/GREM1/IGFBPL1/ISLR2/L1CAM/LMX1A/MEG3/MYL2/NKX6-1/OLFM1/OSTN/RGS4/RIMS1/ROS1/RTN4R/SEMA3C/SEMA5B/SFRP2	20
17	GO:0030199	collagen fibril organization	8/281	65/18583	5.92e-06	0.00101701	0.000896755	AEBP1/COL14A1/COL27A1/COL3A1/COMP/GREM1/LOXL1/SFRP2	8
18	GO:0016049	cell growth	22/281	496/18583	7.16e-06	0.00114557	0.00101011	CAV3/DRAXIN/EGFR/FLRT3/GREM1/IGFBPL1/ISLR2/L1CAM/LMX1A/MEG3/MYL2/NKX6-1/OLFM1/OSTN/POSTN/RGS4/RIMS1/ROS1/RTN4R/SEMA3C/SEMA5B/SFRP2	22
19	GO:0006956	complement activation	8/281	67/18583	7.45e-06	0.00114557	0.00101011	C1R/C1S/IGHA1/IGHA2/IGHG2/IGHG3/IGHM/MASP1	8
20	GO:0051960	regulation of nervous system development	21/281	466/18583	9.15e-06	0.00133522	0.00117734	ACAN/ASPA/DRAXIN/EPHA4/FLRT3/HAPLN1/IL6/ISLR2/L1CAM/LRRTM1/MME/NKX6-1/NTRK1/OXTR/PLXNB3/PTN/RNF112/RTN4R/SEMA3C/SEMA5B/SOX8	21
21	GO:0050673	epithelial cell proliferation	21/281	480/18583	1.43e-05	0.0019855	0.00175073	BCL11B/CDH3/CDK6/COL8A2/EGFR/FAP/FGF7/GDF5/GPC3/HGF/IGF2/IL6/NKX6-1/PLXNB3/PTN/SCG2/SERPINB5/SFRP2/TACSTD2/THBS4/WNT16	21
22	GO:0048588	developmental cell growth	14/281	238/18583	1.68e-05	0.00222428	0.00196128	CAV3/DRAXIN/FLRT3/ISLR2/L1CAM/NKX6-1/OLFM1/OSTN/POSTN/RGS4/RIMS1/RTN4R/SEMA3C/SEMA5B	14
23	GO:1990138	neuron projection extension	12/281	178/18583	1.76e-05	0.00222691	0.0019636	DRAXIN/FLRT3/ISLR2/L1CAM/NKX6-1/OLFM1/OSTN/POSTN/RIMS1/RTN4R/SEMA3C/SEMA5B	12
24	GO:0002455	humoral immune response mediated by circulating immunoglobulin	7/281	55/18583	1.83e-05	0.00222691	0.0019636	C1R/C1S/IGHA1/IGHA2/IGHG2/IGHG3/IGHM	7
25	GO:0060560	developmental growth involved in morphogenesis	14/281	243/18583	2.11e-05	0.00246548	0.00217396	DRAXIN/FLRT3/ISLR2/L1CAM/NKX6-1/OLFM1/OSTN/POSTN/RIMS1/RTN4R/SEMA3C/SEMA5B/SFRP2/WNT7B	14
26	GO:2000027	regulation of animal organ morphogenesis	10/281	126/18583	2.2e-05	0.00246548	0.00217396	CAV3/FGF7/GPC3/GREM1/HGF/RSPO2/RSPO3/SFRP2/SOX8/TACSTD2	10
27	GO:0007517	muscle organ development	17/281	354/18583	2.99e-05	0.00323024	0.0028483	ACTA1/ASB2/BARX2/CAV3/CAVIN4/COL3A1/COL6A3/ELN/IGF2/KLHL41/LAMA2/MKX/MSC/MYH3/MYL2/SOX8/TAGLN	17
28	GO:0061448	connective tissue development	15/281	285/18583	3.1e-05	0.00323418	0.00285177	BARX2/CHI3L1/CHRDL2/COL27A1/COL3A1/COMP/GDF5/GREM1/OGN/PTHLH/RSPO2/SFRP2/SOX8/TGFBI/WNT7B	15
29	GO:0001658	branching involved in ureteric bud morphogenesis	7/281	60/18583	3.27e-05	0.00328875	0.00289989	ADAMTS16/GPC3/GREM1/HS3ST3A1/HS3ST3B1/SOX8/TACSTD2	7
30	GO:0002377	immunoglobulin production	12/281	193/18583	3.92e-05	0.0038198	0.00336815	IGKV1-27/IGKV1-5/IGKV3-15/IGKV4-1/IGLV1-40/IGLV1-47/IGLV2-11/IGLV3-10/IGLV3-21/IGLV3-25/IGLV7-46/IL6	12
31	GO:0007409	axonogenesis	19/281	447/18583	5.42e-05	0.00510707	0.00450321	BCL11B/CCKAR/CNTN1/DRAXIN/EPHA4/FLRT3/ISLR2/L1CAM/LAMA2/LMX1A/NKX6-1/NTNG1/NTNG2/NTRK1/OLFM1/PLXNB3/RTN4R/SEMA3C/SEMA5B	19
32	GO:0060675	ureteric bud morphogenesis	7/281	67/18583	6.72e-05	0.00613338	0.00540817	ADAMTS16/GPC3/GREM1/HS3ST3A1/HS3ST3B1/SOX8/TACSTD2	7
33	GO:0072171	mesonephric tubule morphogenesis	7/281	68/18583	7.4e-05	0.00654536	0.00577143	ADAMTS16/GPC3/GREM1/HS3ST3A1/HS3ST3B1/SOX8/TACSTD2	7
34	GO:0030516	regulation of axon extension	8/281	92/18583	7.68e-05	0.00659655	0.00581657	DRAXIN/ISLR2/L1CAM/NKX6-1/OLFM1/RTN4R/SEMA3C/SEMA5B	8
35	GO:0050769	positive regulation of neurogenesis	13/281	242/18583	8.51e-05	0.00709831	0.006259	ACAN/ASPA/EPHA4/HAPLN1/IL6/ISLR2/L1CAM/MME/NKX6-1/PLXNB3/PTN/RNF112/SOX8	13
36	GO:0019731	antibacterial humoral response	7/281	70/18583	8.91e-05	0.00723102	0.00637601	IGHA1/IGHA2/IGHG2/IGHG3/IGHM/JCHAIN/SPON2	7
37	GO:0045667	regulation of osteoblast differentiation	10/281	149/18583	9.18e-05	0.00724289	0.00638648	CDK6/GDF10/GREM1/HGF/IL6/OSTN/RORB/SFRP2/SMOC1/WNT7B	10
38	GO:0072073	kidney epithelium development	10/281	150/18583	9.7e-05	0.00740374	0.00652831	ADAMTS16/EPHA4/GPC3/GREM1/HS3ST3A1/HS3ST3B1/SIM1/SOX8/TACSTD2/WNT7B	10
39	GO:0050767	regulation of neurogenesis	17/281	390/18583	9.89e-05	0.00740374	0.00652831	ACAN/ASPA/DRAXIN/EPHA4/HAPLN1/IL6/ISLR2/L1CAM/MME/NKX6-1/PLXNB3/PTN/RNF112/RTN4R/SEMA3C/SEMA5B/SOX8	17
40	GO:0048736	appendage development	11/281	182/18583	0.000105916	0.0075433	0.00665138	CACNA1C/COL3A1/COMP/GDF5/GPC3/GREM1/MYH3/RSPO2/SEMA3C/SFRP2/SMOC1	11
41	GO:0060173	limb development	11/281	182/18583	0.000105916	0.0075433	0.00665138	CACNA1C/COL3A1/COMP/GDF5/GPC3/GREM1/MYH3/RSPO2/SEMA3C/SFRP2/SMOC1	11
42	GO:0001657	ureteric bud development	8/281	98/18583	0.000120116	0.00801381	0.00706625	ADAMTS16/GPC3/GREM1/HS3ST3A1/HS3ST3B1/SIM1/SOX8/TACSTD2	8
43	GO:0060993	kidney morphogenesis	8/281	98/18583	0.000120116	0.00801381	0.00706625	ADAMTS16/GPC3/GREM1/HS3ST3A1/HS3ST3B1/SOX8/TACSTD2/WNT7B	8
44	GO:0010001	glial cell differentiation	13/281	252/18583	0.000127676	0.00801381	0.00706625	ACAN/ASPA/CDK6/CNTN1/EPHA4/FGF5/HAPLN1/IL6/LAMA2/NKX6-1/PTN/RNF112/SOX8	13
45	GO:0060688	regulation of morphogenesis of a branching structure	6/281	52/18583	0.000128686	0.00801381	0.00706625	CAV3/FGF7/GREM1/HGF/SOX8/TACSTD2	6
46	GO:0072163	mesonephric epithelium development	8/281	99/18583	0.000128989	0.00801381	0.00706625	ADAMTS16/GPC3/GREM1/HS3ST3A1/HS3ST3B1/SIM1/SOX8/TACSTD2	8
47	GO:0072164	mesonephric tubule development	8/281	99/18583	0.000128989	0.00801381	0.00706625	ADAMTS16/GPC3/GREM1/HS3ST3A1/HS3ST3B1/SIM1/SOX8/TACSTD2	8
48	GO:0048754	branching morphogenesis of an epithelial tube	10/281	156/18583	0.000134318	0.00817098	0.00720484	ADAMTS16/CAV3/GPC3/GREM1/HS3ST3A1/HS3ST3B1/RSPO2/SFRP2/SOX8/TACSTD2	10
49	GO:0072080	nephron tubule development	8/281	100/18583	0.000138397	0.00824732	0.00727215	ADAMTS16/GPC3/GREM1/HS3ST3A1/HS3ST3B1/SOX8/TACSTD2/WNT7B	8
50	GO:0060485	mesenchyme development	15/281	327/18583	0.000145542	0.00839509	0.00740244	ACTA1/ACTG2/BNC2/EPHA4/FOXF2/GREM1/HGF/IL6/OLFM1/PHLDB2/SEMA3C/SEMA5B/SFRP2/SOX8/WNT16	15
51	GO:0030308	negative regulation of cell growth	11/281	189/18583	0.000147903	0.00839509	0.00740244	CAV3/DRAXIN/GREM1/MEG3/MYL2/OSTN/RGS4/RTN4R/SEMA3C/SEMA5B/SFRP2	11
52	GO:0050804	modulation of chemical synaptic transmission	19/281	483/18583	0.000149502	0.00839509	0.00740244	ADRA2A/BCHE/CALB2/CHRDL1/EPHA4/GRIK1/HTR2A/JPH4/LAMA2/LRRTM1/MME/NTNG1/NTNG2/NTRK1/OXTR/PTN/RGS4/RIMS1/SYT7	19
53	GO:0099177	regulation of trans-synaptic signaling	19/281	484/18583	0.000153521	0.00845814	0.00745805	ADRA2A/BCHE/CALB2/CHRDL1/EPHA4/GRIK1/HTR2A/JPH4/LAMA2/LRRTM1/MME/NTNG1/NTNG2/NTRK1/OXTR/PTN/RGS4/RIMS1/SYT7	19
54	GO:0050853	B cell receptor signaling pathway	7/281	77/18583	0.000163469	0.00867872	0.00765254	IGHA1/IGHA2/IGHD/IGHG2/IGHG3/IGHM/IGKC	7
55	GO:0072078	nephron tubule morphogenesis	7/281	77/18583	0.000163469	0.00867872	0.00765254	ADAMTS16/GPC3/GREM1/HS3ST3A1/HS3ST3B1/SOX8/TACSTD2	7
56	GO:0001823	mesonephros development	8/281	103/18583	0.000170073	0.0088681	0.00781953	ADAMTS16/GPC3/GREM1/HS3ST3A1/HS3ST3B1/SIM1/SOX8/TACSTD2	8
57	GO:0061326	renal tubule development	8/281	104/18583	0.00018187	0.00931686	0.00821523	ADAMTS16/GPC3/GREM1/HS3ST3A1/HS3ST3B1/SOX8/TACSTD2/WNT7B	8
58	GO:0072088	nephron epithelium morphogenesis	7/281	79/18583	0.000192055	0.00966898	0.00852572	ADAMTS16/GPC3/GREM1/HS3ST3A1/HS3ST3B1/SOX8/TACSTD2	7
59	GO:0071711	basement membrane organization	5/281	36/18583	0.000195919	0.00969635	0.00854984	COL3A1/HMCN1/LAMA2/NID2/PHLDB2	5
60	GO:0050730	regulation of peptidyl-tyrosine phosphorylation	12/281	231/18583	0.000216674	0.0105448	0.00929797	ADRA2A/EGFR/EPHA4/FGF7/GREM1/HGF/HTR2A/IGF2/IL6/SFRP2/THBS4/TNFRSF18	12
61	GO:0061333	renal tubule morphogenesis	7/281	81/18583	0.000224549	0.0105755	0.00932507	ADAMTS16/GPC3/GREM1/HS3ST3A1/HS3ST3B1/SOX8/TACSTD2	7
62	GO:0072028	nephron morphogenesis	7/281	81/18583	0.000224549	0.0105755	0.00932507	ADAMTS16/GPC3/GREM1/HS3ST3A1/HS3ST3B1/SOX8/TACSTD2	7
63	GO:0007411	axon guidance	12/281	233/18583	0.000234571	0.0107023	0.00943684	BCL11B/CNTN1/DRAXIN/EPHA4/FLRT3/L1CAM/LAMA2/LMX1A/NTRK1/PLXNB3/SEMA3C/SEMA5B	12
64	GO:0097485	neuron projection guidance	12/281	233/18583	0.000234571	0.0107023	0.00943684	BCL11B/CNTN1/DRAXIN/EPHA4/FLRT3/L1CAM/LAMA2/LMX1A/NTRK1/PLXNB3/SEMA3C/SEMA5B	12
65	GO:0050731	positive regulation of peptidyl-tyrosine phosphorylation	10/281	168/18583	0.000245799	0.0110421	0.00973644	ADRA2A/EPHA4/FGF7/GREM1/HGF/HTR2A/IGF2/IL6/THBS4/TNFRSF18	10
66	GO:0061387	regulation of extent of cell growth	8/281	109/18583	0.000251402	0.0111226	0.00980747	DRAXIN/ISLR2/L1CAM/NKX6-1/OLFM1/RTN4R/SEMA3C/SEMA5B	8
