# Supplementary material for: Bayesian unsupervised clustering identifies clinically relevant osteosarcoma subtypes
Source: Brief Bioinform. 2024 Dec 20;26(1):bbae665. doi: 10.1093/bib/bbae665 (PMC11658815; doi:10.1093/bib/bbae665)
Supplement: Suppl_File_5_bbae665 [file suppl_file_5_bbae665.xlsx]

## Sheet: GREEN DE
Upregulated	Downregulated
ABCF2	A2ML1
ABLIM3	AASS
ACAT1	AATBC
ACOT7	ABCA12
ACTR5	ABCA4
ACYP1	ABCB1
ADAL	ABCC11
ADH5	ABCC2
ADISSP	ABCC6
ADO	ABCC8
ADPRM	ABCG2
AHSA2P	ABTB3
AKTIP	ACSL6
ALDH1L2	ACSS2
AMMECR1	ACTMAP
ANGPT1	ADAM32
ANGPTL4	ADAMTS9-AS2
ANLN	ADAMTSL3
ANO10	ADARB2
APH1B	ADCY7
APOC1	ADGRE1
APOL4	ADORA1
APOO	ADPRS
ARMCX1	ADRB2
ARSK	AFG1L
ARV1	AFG2A
ASF1A	AFTPH-DT
ASS1	AGBL1
ATP5F1D	AGBL3
ATP5MF	AGO2
ATP5PO	AGO3
ATRN	AHI1-DT
AVEN	AIFM3
B3GALNT1	AIRE
B3GLCT	AKAP17A
BABAM1	ALDH1A3
BAD	ALKBH6
BAG4	AMER1
BAIAP2L1	AMIGO1
BBS10	AMPD3
BCL10	AMY2B
BCL2L12	AMZ1
BCLAF3	ANK1
BLOC1S4	ANKFN1
BMAL2	ANKRD66
BNIP1	ANO7
BNIP3	AP3M2
BOLA3	AP5B1
BORCS7	ARHGEF5
BORCS8	ARK2C
BPGM	ARMC3
BRD7	ARNT2-DT
BSDC1	ARPC1B
BTD	ARPP21
BUD23	ASAH2B
C15orf61	ASIC4
C18orf21	ASTN2
C1GALT1C1	ATG16L1
C1QA	ATP12A
C2orf76	ATP13A3
C6orf120	ATP1A1-AS1
C7orf50	ATP1A2
C8orf33	ATP1B2
CA12	ATP6V0A2
CAPZA2	B3GAT1
CARS2	BASP1-AS1
CASP6	BAZ2B-AS1
CCDC106	BBS1
CCDC124	BCL11B
CCDC159	BEND4
CCDC51	BICD1
CCNE1	BICD2
CCPG1	BLTP3A
CD2AP	BPI
CDCA3	BRPF1
CDCA5	BSCL2
CDKN2C	BSN
CDKN2D	C10orf90
CENPA	C16orf54
CENPM	C1orf87
CENPW	C4orf54
CEP162	C8orf48
CEP68	CACNA1A
CFAP298	CACNA1B
CFAP36	CACNA1D
CGREF1	CACNG5
CHAF1B	CAMK4
CHAMP1	CAMSAP3
CHCHD6	CAPN11
CHMP6	CARMIL3
CHPF	CASC2
CISD1	CATSPER2
CISD3	CATSPERG
CKAP4	CCDC17
CLDN5	CCDC180
CLIC1	CCDC26
CLIC3	CCDC30
CLMN	CCDC57
CNIH1	CCL24
CNIH4	CCL3L1
CNOT11	CCL3L3
COA4	CD244
COG7	CD5
COL7A1	CDC6
COL8A2	CDH8
COPS6	CDHR2
COX6A1	CDHR3
COX7A1	CDK5R1
CRABP2	CDK5R2
CROT	CDKL5
CSNK2A2	CDKN2B-AS1
CTU2	CDX1
CUL7	CECR2
CXCL10	CELSR3
CXCL12	CENPI
CYB561	CFAP46
DCAF12	CFAP54
DCP1B	CFAP74
DCTPP1	CHD2
DCXR	CHRM3
DDIT3	CILP
DDR2	CLCA4-AS1
DDX11	CLCF1
DDX50	CLEC18B
DEGS1	CLEC2D
DENND2A	CLEC9A
DEPTOR	CLN5
DESI2	CLSTN2
DGCR6L	CLVS2
DHRS4	CNNM2
DIAPH2	CNTN2
DIPK1A	CNTNAP5
DISP1	COL17A1
DPH2	COL19A1
DPH7	COL25A1
DPT	COL9A1
DPY19L1	COLGALT2
DRAP1	COPS7B
DSCC1	CORIN
DTD1	CORO2A
DTX4	COX10
DUS2	CPA2
DUSP23	CRACD
EBNA1BP2	CREBBP
EBP	CREG2
EBPL	CRKL
ECI1	CRTC2
EEF1AKMT1	CRYGC
EEF1AKMT3	CSF1
EEFSEC	CSF2
EFNA5	CSGALNACT2
EIF2AK2	CSMD2
EMCN	CSMD3
ENDOG	CSTPP1
ENTPD7	CTBP1-AS
EOLA2	CTC1
ESM1	CUX2
ETAA1	CXCL2
EVA1A	CXCL3
EXOC3L1	CXCL8
F3	CYP1B1-AS1
FABP5	CYP2D6
FAM167B	DAB1
FAM174A	DAPP1
FAM216A	DCAF4L1
FAM50B	DCDC1
FAM89A	DCUN1D1
FAM89B	DEPDC4
FAP	DGKG
FAR2	DHX35
FASTK	DIP2B
FBLN7	DLEU1
FBXO8	DLEU7-AS1
FCF1	DLGAP1
FER	DMRTA2
FGD5	DMRTC1
FGL2	DMRTC2
FIBIN	DNAH10
FIS1	DNAH12
FKBP14	DNAH14
FLJ20021	DNAH3
FNDC10	DNAH6
FNDC4	DNAJC12
FOXD1	DNAJC5B
FPGT	DNER
FST	DNHD1
FSTL3	DNMBP
FZD1	DOCK3
G2E3	DONSON
GADD45G	DOT1L
GALM	DPP6
GALNT5	DRC3
GAMT	DSCAM
GATC	DTX2P1-UPK3BP1-PMS2P11
GDF11	DUSP2
GEMIN2	DUX4L9
GEMIN6	DYRK3
GFM2	DYRK3-AS1
GINM1	EFCAB13
GLMN	EGR2
GNL1	EGR3
GNPNAT1	EIF2AK3
GOLM1	EIF2D
GPAA1	ELOVL6
GPALPP1	ENAM
GPATCH2	EPHB1
GPC6	EPHX3
GPX3	EPOP
GRPEL2	EPPK1
GSPT2	ERFL
GUK1	EVX1
GXYLT2	EXPH5
GYG2	FAM124A
GZF1	FAM131B
HABP4	FAM149B1
HACL1	FAM169BP
HCG18	FAM182A
HDAC9	FAM184A
HENMT1	FAM225B
HERPUD1	FAM27E3
HES4	FAM90A12
HHIPL1	FAM98A
HIBADH	FANCG
HINT3	FANCL
HMBS	FAS
HMGN5	FAT2
HOOK2	FBN3
HOXA10	FBXW10B
HOXA11	FGF10
HOXC6	FGR
HSBP1L1	FHDC1
HSD17B10	FLJ40194
IFI27	FMN1
IFI44	FOXD2
IFI44L	FREM1
IFITM5	FREM2
IFT74	FRK
IGHA1	FRMPD2
IGHG2	FSCN2
IGLC2	FSIP2
IGLC3	FXYD2
IL17RC	FZD10-AS1
IL18	GABBR1
ILVBL	GABRA1
IMP4	GABRG3
ING1	GALNT17
INO80C	GALNT8
INSIG2	GARIN1B
INTS12	GARNL3
IQCE	GAS8
ISCA2	GCLC
ISOC2	GCSAML
ISY1	GCSAML-AS1
ISYNA1	GFAP
ITGA2	GGA3
ITGB1BP1	GGN
ITGB3BP	GIMAP2
ITPA	GJB6
JTB	GNAO1
KATNBL1	GNAT2
KAZALD1	GNG8
KIF20A	GOLGA6A
KIF7	GOLGA6B
KIFBP	GOLGA6L9
KIN	GOLGA8CP
KRCC1	GOLGA8DP
KRT18	GOLGA8J
LANCL2	GOLGA8R
LAYN	GOLGA8S
LDAH	GPR63
LDB2	GPRASP1
LDOC1	GRAMD1A
LEPR	GRIN2A
LGALSL	GRIN2B
LGI2	GRIN3A
LHFPL6	GRM7
LINC00467	GUSBP9
LINC00839	GVQW3
LINC01614	H3C1
LINC01615	H3C14
LINC02381	H3C15
LINC02802	H3C6
LMAN2L	H3C7
LOC154761	H3C8
LONRF1	H4C11
LPAR6	H4C12
LRP3	H4C14
LRRN3	HAVCR1
LSM1	HBM
LY75	HES7
MACROD1	HEXIM1
MAGI2-AS3	HHAT
MAK16	HPCAL4
MANF	HSPA2
MECR	HYPK
MED11	IDO2
MED8	IFT122
MELK	IGFBPL1
METTL21A	IGFL2
METTL23	IKZF2
METTL25B	IL11
METTL5	IL12A
MICOS10	IL17RD
MIIP	IL19
MIS18A	IL1B
MLLT10	IL1RN
MMUT	IL23R
MNAT1	IL31RA
MPND	IL9R
MPV17L2	ILDR2
MRFAP1L2	IMPA1
MRPL2	INSYN2A
MRPL20-AS1	IP6K3
MRPL24	IQANK1
MRPL48	IQCH-AS1
MRPL54	IQCN
MRPL9	IRGQ
MRPS18A	ITGA9-AS1
MRTO4	ITGB8
MT1M	KALRN
MT2A	KANTR
MTFR1L	KAZN
MTMR2	KCNH3
MTRF1L	KCNK10
MTRFR	KCNQ3
MVK	KCNS1
MYL6B	KCTD16
MYNN	KDM2A
NARS2	KDM7A
NBDY	KEL
NCAPH2	KIAA0319
NCBP2AS2	KIF1A
NCOA7	KIF9
NDUFA3	KIRREL3
NDUFA8	KLHL25
NDUFAF3	KLHL29
NDUFAF4	KLK2
NDUFB1	KLRG1
NDUFB7	KMT2C
NDUFC1	KMT5B
NECAP2	KNDC1
NEDD8	KREMEN2
NEXN	KRT80
NFX1	LARGE2
NIT2	LASP1NB
NKAP	LBHD1
NME7	LCOR
NMRAL1	LDB3
NOP10	LDLRAD2
NOTCH4	LETR1
NPM3	LINC00158
NPTX2	LINC00240
NRSN2	LINC00299
NSDHL	LINC00473
NSFL1C	LINC00511
NSMCE1	LINC00539
NT5C	LINC00607
NTN4	LINC00673
NUBP1	LINC00861
NUBPL	LINC00923
NUDC	LINC00976
NUDT15	LINC00977
NUDT2	LINC01036
NUMBL	LINC01118
NUP37	LINC01122
NUP42	LINC01176
NUP93	LINC01206
OLA1	LINC01229
ORMDL2	LINC01317
OSBPL11	LINC01320
OSBPL1A	LINC01465
OXCT1	LINC01504
PAAF1	LINC01524
PAGR1	LINC01551
PARG	LINC01583
PARK7	LINC01619
PCBD1	LINC01704
PCYT2	LINC01725
PDE12	LINC01842
PDE7B	LINC01915
PDPN	LINC02055
PDZD11	LINC02289
PEG10	LINC02422
PELI2	LINC02649
PEMT	LINC02696
PEX5	LINC02801
PGGT1B	LINC03013
PGM1	LINGO3
PHAX	LMTK2
PHPT1	LNC-LBCS
PHTF2	LNP1
PIGBOS1	LOC100507336
PIK3R3	LOC100996660
PIP4P2	LOC101927314
PITPNB	LOC101927560
PITX1	LOC101927745
PKNOX1	LOC101928283
PLA2G12A	LOC101928446
PLAAT3	LOC101928906
PLAAT4	LOC101929128
PLEKHA4	LOC101929227
PLXNA2	LOC101929452
PMM1	LOC101929538
PMVK	LOC102723678
PNPLA4	LOC102724058
POC1B	LOC102724652
POLD3	LOC102724908
POLG2	LOC105369302
POLI	LOC105369725
POLR1F	LOC105375743
POLR2E	LOC105377683
POLR3GL	LOC105379199
PORCN	LOC107985433
PPCS	LOC107986163
PPIC	LOC112267968
PPIG	LOC124903183
PPIH	LOC124903710
PPIL3	LOC124906401
PPM1B	LOC124906789
PPP1R13L	LOC124907523
PPP1R16A	LOC157273
PRAF2	LOC285626
PRKACB	LOC388996
PRKCI	LOC400499
PRMT5	LOC400622
PROCR	LOC729732
PRPS2	LOC730338
PRPSAP1	LOXHD1
PRTFDC1	LPAR4
PSMA1	LPIN1
PSMB6	LRCH4
PSMD14	LRP2
PSMD9	LRRC36
PSMF1	LRRC37A3
PTP4A3	LRRC4
PTPRF	LRRC4C
PTRHD1	LRRC63
PTTG1	LRRC7
PUM3	M1AP
PUSL1	MANCR
PYCARD	MAP3K9
PYCR3	MAPT
QDPR	MARK1
RAB11FIP5	MASP1
RAB3GAP2	MBOAT1
RAB4A	MCF2
RABL2A	MCF2L2
RABL3	MCM3AP-AS1
RAC3	MED12L
RAD51AP1	MED9
RAMP1	METTL8
RAMP2	MFSD13A
RANBP3L	MICAL3
RASIP1	MINDY4
RBP4	MIR34AHG
RBSN	MIR6724-4
RCOR2	MIR9-1HG
REEP4	MMP25
RFK	MPO
RFNG	MRNIP-DT
RFXANK	MROH5
RGS16	MRPS5
RHOD	MRTFB
RILP	MSH6
RIOK1	MSTN
RLIG1	MUC16
RMDN1	MUC2
RMND1	MUC4
RNF5	MUC5AC
RPE	MUC6
RPL22	MYEF2
RPL26L1	MYH11
RRAGB	MYH13
RRBP1	MYH16
RRS1	MYH7B
RSF1	MYO15A
RTL8A	MYO18B
RTL8C	MYO1H
RWDD4	MYO3B
S100A10	MYO7B
SAR1B	MYOZ3
SCFD1	MYT1L
SCRN3	MZT1
SDCCAG8	NAA16
SDHAF2	NAF1
SDSL	NANOG
SEC14L2	NBEA
SEC22A	NBPF1
SELENOM	NBPF9
SEMA3C	NBR1
SENP3	NDST3
SEPSECS	NEB
SEPTIN8	NECAB2
SERPINE2	NEDD4L
SFXN4	NEK3
SGO2	NEURL1
SHQ1	NFAT5
SHROOM4	NINJ2-AS1
SIRT6	NIPAL4
SKA1	NKAIN3
SKA2	NLGN3
SLC25A39	NLRP2
SLC25A4	NOL4L
SLC27A3	NOTCH1
SLC33A1	NPC1
SLC35E4	NPIPB12
SLC39A8	NPIPB13
SLC9A7	NRCAM
SLC9A9	NRXN3
SMIM10	NSUN5P1
SMIM26	NUP98
SMIM30	NUTM2E
SMPD2	OBSCN
SMUG1	ODAD4
SNAPIN	OLMALINC
SNHG10	OPCML
SNHG19	OR2C3
SNRNP40	OR3A2
SNRPC	ORM1
SOD1	OSBPL6
SOD3	OTOG
SPAST	OTUD7A
SPCS1	OTX1
SPCS2	P2RX5
SPOCK1	PACSIN1
SPRYD7	PADI2
SRM	PADI4
SRPK1	PAN3
SRPX	PARD6B
STAP2	PCDH19
STEAP1	PCGF3-AS1
STON1	PCLO
STYX	PCSK4
SUN1	PDCD6
SUPV3L1	PDE10A
SUV39H2	PDZD7
SYNJ2BP	PFAS
TAF10	PFKFB3
TAF9	PGBD4
TAMM41	PHACTR1
TANGO6	PHF19
TAPT1	PIGM
TBC1D19	PIM1
TBCB	PIM3
TBL2	PIP5K1B
TEAD4	PKD1L2
TEDC1	PKD1L3
THADA	PKHD1
THAP3	PKN2-AS1
THAP4	PLEKHA1
THEM6	PLEKHA6
TIMM22	PLEKHH1
TIMM29	PLPP2
TIPRL	POLA1
TJP1	POLR2J2
TLCD3A	POLR2J3
TMA7	POLR2J3-UPK3BL2
TMED1	POM121
TMED3	POT1-AS1
TMEM161A	POTEI
TMEM208	POU2F2
TMEM209	PPARGC1B
TMEM41A	PPIF
TMEM44	PPM1D
TMEM65	PPP1R3E
TMEM69	PPP1R3F
TMEM9	PPP2R2B
TMEM91	PPP6R3
TOR2A	PRDM11
TOX2	PRDM15
TP53INP1	PRDM5
TP53RK	PRDM8
TPPP3	PRG4
TPST2	PRIM2BP
TRAF3IP1	PRKAG2
TRAPPC6A	PRKAG3
TRIM52-AS1	PRKN
TRMT2B	PRNCR1
TSPAN7	PRR33
TSPYL4	PRRC2B
TST	PSMC1P1
TTC23	PSMG2
TYW3	PTGDR
UBE2C	PTGER3
UBE2F	PTOV1-AS1
UBE2K	PTPRJ
UBE2L3	PTPRT
UBE2T	PTPRVP
UBL4A	PUM1
UBLCP1	RAB11FIP1
UFM1	RAB27A
UQCC2	RAB40A
UQCC4	RAB44
UQCC5	RAB6B
USP25	RALGPS1
USP39	RAP1GAP2
USP8	RAPGEF1
VAMP8	RASA1
VCF2	RASAL1
VEGFB	RASGRF1
VEGFC	RASGRP1
VSTM4	RASGRP3-AS1
WDR24	RASSF3
WDR25	RBFOX1
WDR4	RELN
WDR45	REM1
WIPI1	REXO1L12P
YEATS4	RFFL
YIPF2	RGMB-AS1
ZBTB41	RGPD5
ZDHHC16	RGPD6
ZDHHC9	RGS8
ZFAND1	RHCG
ZFHX3	RN7SL1
ZFTA	RN7SL3
ZMYM5	RN7SL4P
ZNF205	RNF111
ZNF226	RNF214
ZNF302	RP1
ZNF32	RPH3A
ZNF322	RPL13P8
ZNF37A	RPL27P11
ZNF518B	RPL4P5
ZNF521	RPUSD3
ZNHIT6	RREB1
ZSCAN16-AS1	RUNDC3A
ZW10	RYR1
	RYR3
	SAMD14
	SAMD15
	SAMMSON
	SAXO1
	SCARF1
	SCART1
	SCN1A-AS1
	SCN4A
	SDHAP2
	SDK1
	SEC61A2
	SEMA4F
	SEMA5B
	SEPTIN3
	SERPINB2
	SERPINB7
	SETD1B
	SETD5
	SETD6
	SEZ6L
	SGK1
	SH2D5
	SH3RF2
	SH3TC2
	SHANK3
	SHC3
	SHISAL2A
	SIGLEC5
	SIPA1L3
	SIX3
	SLC12A6
	SLC15A1
	SLC17A3
	SLC22A11
	SLC24A3
	SLC2A14
	SLC30A1
	SLC38A9
	SLC3A2
	SLC45A2
	SLC52A1
	SLC5A10
	SLC6A13
	SLC6A20
	SLC6A4
	SLC6A7
	SLC9A2
	SLCO4A1
	SLF2
	SLITRK3
	SLITRK5
	SLX1A-SULT1A3
	SLX1B-SULT1A4
	SLX4
	SMARCE1
	SMC1B
	SMCR8
	SMG1P1
	SMG1P4
	SMG6
	SNORA73B
	SOCS3-DT
	SOX2-OT
	SOX6
	SOX8
	SOX9-AS1
	SPATA13
	SPATA17
	SPATA31H1
	SPDYE13
	SPDYE14
	SPDYE15
	SPDYE18
	SPEN
	SPG11
	SPTBN5
	SRCIN1
	SRRM5
	SSC4D
	SSPOP
	SSUH2
	ST18
	ST8SIA6-AS1
	STAG3
	STAM2
	STIL
	STRC
	STYK1
	STYXL2
	SVIL
	SYCP2L
	SYCP3
	SYNGR3
	SYT2
	SYT6
	SYT8
	TAPBP
	TBC1D3
	TBC1D3D
	TBC1D3E
	TBC1D3K
	TBC1D3L
	TBX21
	TCAM1P
	TDP2
	TDRD9
	TET3
	TEX10
	TF
	TFRC
	TGFBR3L
	THBS4-AS1
	THEMIS
	TIAM2
	TKFC
	TLL2
	TLR6
	TM4SF19-AS1
	TMEM123-DT
	TMEM38B
	TMEM9B-AS1
	TMTC1
	TNFRSF25
	TNFSF14
	TNFSF15
	TNPO1
	TNS2-AS1
	TOGARAM1
	TP73
	TPO
	TPSD1
	TRDMT1
	TRIM23
	TRIM49D1
	TRIM72
	TRMT11
	TRMT44
	TRPM3
	TRPM6
	TRPV6
	TSGA10
	TSPEAR
	TTC24
	TTLL3
	TTLL4
	TTLL9
	TTN
	TTYH1
	TXNRD1
	UBAP1L
	UBE2R2-AS1
	UBE3D
	UBE4A
	UBL7-DT
	UBR2
	UHRF2
	ULK4
	USH2A
	USP17L15
	USP3
	USP38
	USP41P
	UTS2R
	VSIG10
	VWA3A
	WDR81
	WDR93
	WDR97
	WNT5A
	WT1
	WT1-AS
	WWP1-AS1
	XIAP
	XKR5
	ZBTB3
	ZBTB37
	ZC3H12A
	ZC3H12C
	ZC3H4
	ZC3HAV1
	ZCCHC2
	ZDHHC11
	ZFHX2
	ZFHX3-AS1
	ZIK1
	ZKSCAN2-DT
	ZMIZ1
	ZNF19
	ZNF222
	ZNF264
	ZNF283
	ZNF285
	ZNF3
	ZNF331
	ZNF382
	ZNF396
	ZNF443
	ZNF540
	ZNF541
	ZNF586
	ZNF654
	ZNF658
	ZNF724
	ZNF727
	ZNF736
	ZNF782
	ZNF790-AS1
	ZNF829
	ZNF839
	ZNF843
	ZNF850
	ZNF891
	ZPLD1
	ZSCAN5A
	ZSWIM3

## Sheet: PERRY DE
Upregulated	Downregulated
ABCA4	AATBC
ACBD7	AATK
ACP4	ABCA6
ACP5	ABCA8
ACY3	ABCA9
ADAM21	ABI3BP
ADAMTS10	ABLIM3
ADAMTS19	ABO
ADAMTS20	ABTB1
ADRA1D	ABTB2
ALPL	ABTB3
AMBN	ACAP1
ANGPT1	ACKR1
ANKRD18DP	ACKR4
ANKRD30B	ACP3
ANO5	ACRBP
ANXA13	ACSL1
APCDD1	ACSL6
ARHGAP44	ACSM1
ARHGEF33	ACTA1
ARL4D	ACTG2
ARX	ACTN3
ASCL1	ADA2
B4GALNT3	ADAM8
BAIAP2L2	ADAMTS8
BAMBI	ADAMTSL4
BDNF	ADCY2
BMP4	ADCYAP1
BMP7	ADD2
BMP8A	ADGRE1
BMP8B	ADGRE3
BSX	ADGRG3
BTN1A1	ADGRG5
C10orf126	ADH1B
C14orf180	ADIPOQ
C17orf114	ADORA2A
C1GALT1C1L	ADRA2A
C1QTNF1	ADRB2
C20orf144	AGBL1
C4BPB	AGTR1
CABP1	AHRR
CABP4	AHSP
CACNA1E	AIRE
CALCR	AKNA
CALHM3	AKR1C2
CARMIL3	AKR1C3
CCDC158	ALAS2
CDC20B	ALDH1A1
CDH15	ALDH3A1
CDH2	ALOX12
CGREF1	ALOX15
CHMP4C	ALOX5
CHST13	ALOX5AP
CKMT1A	AMPD1
CKMT1B	ANGPTL5
CKMT2	ANGPTL7
CLCNKB	ANK1
CLIC6	ANKRD22
CNBD1	ANKRD29
COCH	ANKRD33B
COL13A1	ANKRD34B
COL22A1	ANKRD44-AS1
COL24A1	ANKRD55
CORT	ANOS1
CPE	ANXA3
CPNE8-AS1	AOAH
CREB3L1	AOX1
CTB-1I21.1	AP5B1
DAB1	APBB1IP
DBNDD2	APOBEC2
DCDC1	APOBEC3A
DENND2C	APOBEC3A_B
DHRS2	APOBEC3H
DIPK1C	APOD
DIRAS2	AQP3
DKFZp451B082	AQP7
DLX2	AQP9
DLX2-DT	ARAP2
DLX3	ARG1
DLX4	ARHGAP15
DMP1	ARHGAP25
DNAH10	ARHGAP26
DNAH3	ARHGAP30
DSPP	ARHGAP45
DYNC1LI2-DT	ARHGAP9
ENTPD3	ARHGDIB
EPCAM	ARHGEF37
EPHA2	ARHGEF4
ERICH5	ARMH1
ERRFI1	ARRB2
ESM1	ARRDC5
ESX1	ART4
EXOC3L2	ASIP
FADS1	ASPN
FADS2	ATP1A2
FAM133A	ATP2A3
FAM163B	ATP8A1
FAM86GP	AVPR2
FAT3	AZGP1
FDPSP5	AZU1
FEZF1	B3GNT7
FEZF2	B3GNT8
FLJ13224	BACH2
FOLH1	BANK1
FOLR1	BCHE
FOXC2	BCL11B
FOXG1	BCL2A1
FRG2B	BEND2
FRMD1	BEST1
FRRS1L	BHLHE22
FXYD6	BHLHE22-AS1
GABRG2	BHLHE41
GALNT14	BICDL1
GBA3	BIN2
GLI2	BLK
GNAI1	BMX
GNG4	BSPRY
GPR137C	BST1
GPRC5A	BTLA
GRAMD1B	BTNL8
GRAMD4P3	C10orf71
GRAMD4P4	C11orf21
GREB1L	C12orf42
GRM4	C16orf54
GSTA1	C19orf38
GSTA2	C1QTNF3
GYG2	C1QTNF7
H2AC25	C1RL
H2BC26	C1S
H3C3	C1orf116
HAPLN2	C1orf87
HAVCR1	C22orf15
HCN4	C2orf88
HEY1	C3orf86P
HOMER2	C4B
HOXB9	C4orf50
HOXC11	C5AR1
HOXC12	C6
HSPA4L	C7
IBSP	CA1
ID3	CA4
IFITM5	CA9
IGSF11	CABP5
IGSF3	CACNA1C
ILDR2	CACNA1C-AS1
INSC	CACNA1C-IT2
INTU	CACNA1I
ISM1	CACNA1S
ITLN2	CACNG6
JAKMIP2	CADM2
JMJD1C-AS1	CADM3
KAZALD1	CALB1
KCNA1	CALB2
KCNAB3	CALN1
KCND3	CAMP
KCNG1	CAP2
KCNK16	CAPN1-AS1
KCTD14	CAPN6
KLK14	CAPN8
KLK2	CARD11
KRTAP13-1	CARD16
LAMP5-AS1	CARMIL2
LBHD2	CASQ1
LGR6	CASQ2
LHX1	CAT
LINC00237	CATIP
LINC00662	CAVIN2
LINC00837	CBFA2T3
LINC00858	CBLN4
LINC01060	CBX7
LINC01221	CCDC13-AS2
LINC01305	CCDC69
LINC01470	CCDC85A
LINC01499	CCDC88B
LINC01508	CCL13
LINC01551	CCL18
LINC01748	CCL19
LINC02167	CCL21
LINC02249	CCL23
LINC02327	CCL25
LINC02387	CCL5
LINC02489	CCN3
LINC02593	CCN5
LINC02596	CCNA1
LINC02608	CCND2
LINC02763	CCR2
LINC02764	CCR3
LINC02835	CCR4
LINC02875	CCR5
LINC02902	CCR6
LINC03016	CCR7
LINC03098	CCR8
LINC03102	CCR9
LIPC-AS1	CD101
LOC100422204	CD160
LOC101927692	CD177
LOC101928847	CD180
LOC101928881	CD19
LOC101929536	CD1C
LOC101929614	CD1E
LOC101929691	CD2
LOC102723370	CD22
LOC105373496	CD226
LOC105373514	CD247
LOC105375115	CD27
LOC105379199	CD300E
LOC121725015	CD300H
LOC124901457	CD300LB
LOC124901604	CD300LF
LOC124901966	CD300LG
LOC124903324	CD37
LOC124903356	CD38
LOC124904017	CD3D
LOC124905143	CD3E
LOC124907880	CD3G
LPAR3	CD40LG
LRRC9	CD48
LTK	CD5
LUARIS	CD52
LYPD1	CD53
MAB21L2	CD5L
MAL2	CD6
MAMDC2	CD69
MAMDC2-AS1	CD7
MAPK6-DT	CD79A
MCF2	CD79B
MDFI	CD8A
MIR1915HG	CD8B
MIR548XHG	CD8B2
MLANA	CD96
MMP16	CDA
MMP20	CDC42SE2
MS4A15	CDH1
MS4A8	CDH10
MYEF2	CDH18
MYLK4	CDH19
MYO16	CDH3
MYO18B	CDH4
MYO1H	CDH7
MYRF	CDK15
NAP1L6P	CEACAM3
NAT8L	CEACAM4
NCAM1	CEACAM6
NDNF	CEACAM8
NKPD1	CEBPE
NOTUM	CECR2
NPAS1	CELF2
NRXN1	CEND1
OR8A1	CEROX1
OTP	CFAP161
PAK5	CFAP46
PAMR1	CFAP54
PAQR9	CFD
PCDH7	CFP
PERM1	CH25H
PEX5L	CHADL
PHEX	CHI3L1
PHOX2A	CHI3L2
PKP4-AS1	CHIT1
PLA2G4F	CHL1
PLCB4	CHODL
PLEKHH1	CHRDL1
POU3F1	CHRDL2
POU3F4	CHRM2
PRDM12	CHRNA1
PRDM13	CHRNA2
PRL	CHRND
PRR36	CIDEC
PTPRZ1	CILP
RAD21L1	CILP2
RCOR2	CIMAP3
RDH10	CKM
RFLNA	CLC
RHBDL2	CLEC10A
RN7SL221P	CLEC12A
RN7SL751P	CLEC17A
RNA5SP122	CLEC1B
RND1	CLEC2D
ROBO2	CLEC3A
RTBDN	CLEC4C
S1PR3	CLEC4D
SAMD11	CLEC4E
SAMMSON	CLEC9A
SATB2	CLNK
SATB2-AS1	CLSTN2
SCHIP1	CMAHP
SEMA3B	CMTM2
SGMS2	CMTM5
SHANK1	CMYA5
SHISA2	CNR2
SHOX2	CNTN1
SLC13A5	CNTNAP3
SLC16A8	CNTNAP3B
SLC17A9	CNTNAP3C
SLC25A24P2	COL14A1
SLC30A2	COL19A1
SLC36A2	COL23A1
SLC44A5	COL25A1
SLC4A8	COL2A1
SLC8A3	COL6A5
SLCO5A1-AS1	COL8A1
SLIT2-IT1	COL9A1
SMAD6	COMP
SMPD3	CORO1A
SOST	CORO2A
SP6	CP
SP7	CPA3
SPP1	CPB1
SRCIN1	CPZ
SSX1	CR1
SSX4	CREBRF
SSX4B	CRISP3
SV2C	CRISPLD1
SYCP1	CRISPLD2
SYCP2	CRLF3
SYPL1P2	CRYBG1
SYT13	CRYM
TAC3	CSF2RA
TAC4	CSF2RB
TAF7L	CSF3R
TBX10	CSGALNACT1
TBX2	CSMD1
TBX2-AS1	CSRP3
TEX41	CST7
TFF2	CSTA
TG	CT55
TMEM132E	CTSE
TMEM132E-DT	CTSG
TMEM151B	CTSS
TMEM200C	CTSW
TMEM88B	CX3CR1
TMPOP2	CXCL12
TMPRSS9	CXCL13
TMSB15A	CXCL14
TNR	CXCR1
TP53I11	CXCR2
TRIM17	CXCR3
TRIM71	CXCR6
TRPA1	CYP26A1
TRPM1	CYP2J2
TUBB8P8	CYP4F22
UBE2QL1	CYP4F3
UCHL1	CYTIP
UGT3A1	DACH1
UPK1B	DAPP1
UST	DBNDD1
VWA3B	DCX
WDR64	DEF6
WDR72	DEFA1
WFDC2	DEFA1B
WFDC8	DEFA3
WNT1	DEFA4
WNT10B	DENND1C
WNT2B	DENND2D
XKR4	DENND3
ZCCHC12	DEPP1
ZIC2	DES
ZIC5	DGAT2
ZNF664-RFLNA	DGKK
ZNF705D	DHRS9
	DIRAS3
	DKK2
	DLGAP1
	DLK1
	DMBT1
	DMKN
	DMRTC1
	DMRTC1B
	DMTN
	DNASE1L3
	DNTT
	DOC2B
	DOCK2
	DOCK8
	DOCK8-AS1
	DOK3
	DPEP2
	DPEP3
	DRAXIN
	DRC1
	DSC1
	DSC3
	DSEL
	DSG3
	DTHD1
	DTX1
	DUSP13A
	DUSP13B
	DYTN
	ECRG4
	EDAR
	EDN1
	EEF1A2
	EFEMP1
	EGR2
	EHF
	EIF4E3
	ELANE
	ELAPOR1
	ELAVL2
	ELN
	ELOVL7
	EMB
	ENDOU
	ENKUR
	EOMES
	EPB41
	EPB42
	EPHA1
	EPHA4
	EPPK1
	EPS8L2
	EPX
	ERP27
	ETNK2
	EVI2B
	F13A1
	F2RL1
	FABP4
	FAIM2
	FAM180A
	FAM180B
	FAM240A
	FAM30A
	FAM43B
	FAM81B
	FANK1
	FAS
	FASLG
	FAXDC2
	FBXL16
	FBXO2
	FBXO40
	FCER1A
	FCGR3B
	FCHO1
	FCMR
	FCN1
	FCN2
	FCRL1
	FCRL2
	FCRL3
	FCRL5
	FCRL6
	FCRLA
	FFAR2
	FGD4
	FGF10
	FGF13
	FGF14
	FGF18
	FGF2
	FGF9
	FGGY
	FGL2
	FGR
	FHL5
	FKBP8
	FLCN
	FLJ16779
	FLOT2
	FLT3
	FMNL1
	FMO1
	FMO2
	FMOD
	FNBP1
	FOLR3
	FOSL2-AS1
	FOXL2
	FOXP1
	FPR1
	FPR2
	FRAT1
	FRAT2
	FREM2
	FRMPD3
	FST
	FUT7
	FXYD7
	FYB1
	FZD10-AS1
	GABRA2
	GABRG3
	GALNT13
	GALNT15
	GALNT8
	GAPT
	GAS6
	GAS6-DT
	GAS7
	GATA1
	GATA3
	GATA6
	GBP4
	GBP5
	GBP6
	GCA
	GCNT4
	GCSAM
	GCSAML
	GDF10
	GDF5
	GDF6
	GDF7
	GEM
	GFAP
	GFI1B
	GFPT2
	GIMAP1
	GIMAP2
	GIMAP4
	GIMAP6
	GIMAP7
	GK3
	GLIPR2
	GLT1D1
	GLYATL1P1
	GMFG
	GMPR
	GNAZ
	GNG8
	GNLY
	GP1BA
	GP5
	GP6
	GP9
	GPA33
	GPAT3
	GPBAR1
	GPD1
	GPM6A
	GPR141
	GPR142
	GPR15
	GPR160
	GPR171
	GPR174
	GPR18
	GPR20
	GPR25
	GPR55
	GPR65
	GRAP2
	GRB14
	GREM2
	GRID1
	GRIN2A
	GUCY2D
	GVINP1
	GYPA
	GYPB
	GYPC
	GZMB
	GZMH
	GZMM
	HAL
	HBA1
	HBA2
	HBB
	HBD
	HBG1
	HBG2
	HBM
	HBQ1
	HBZ
	HCAR2
	HCK
	HCLS1
	HCN1
	HCST
	HDC
	HEMGN
	HGD
	HHATL
	HIC1
	HIGD1B
	HJV
	HK3
	HLA-DOB
	HLA-DPB2
	HLA-E
	HLF
	HMCN2
	HOOK1
	HOPX
	HP
	HPD
	HPGD
	HPR
	HRH2
	HRH4
	HSD11B1
	HSD11B1-AS1
	HSF5
	HSH2D
	HSPA6
	HSPB3
	HTR1B
	HTR3A
	ICAM3
	ICOS
	ID4
	IDO1
	IDO2
	IDS
	IFIT1B
	IFITM2
	IFNG
	IFNG-AS1
	IGF1
	IGFN1
	IGHA1
	IGHA2
	IGHD
	IGHG1
	IGHG2
	IGHG3
	IGHG4
	IGHM
	IGHV1-18
	IGHV1-2
	IGHV1-24
	IGHV1-3
	IGHV1-46
	IGHV1-69
	IGHV1-69-2
	IGHV1-69D
	IGHV2-26
	IGHV2-5
	IGHV2-70
	IGHV2-70D
	IGHV3-11
	IGHV3-13
	IGHV3-15
	IGHV3-20
	IGHV3-21
	IGHV3-23
	IGHV3-30
	IGHV3-33
	IGHV3-43
	IGHV3-48
	IGHV3-49
	IGHV3-53
	IGHV3-64
	IGHV3-66
	IGHV3-69-1
	IGHV3-7
	IGHV3-72
	IGHV3-73
	IGHV3-74
	IGHV4-28
	IGHV4-30-2
	IGHV4-34
	IGHV4-39
	IGHV4-4
	IGHV4-55
	IGHV4-59
	IGHV4-61
	IGHV5-51
	IGHV5-78
	IGHV6-1
	IGKC
	IGKJ1
	IGKV1-12
	IGKV1-13
	IGKV1-16
	IGKV1-17
	IGKV1-27
	IGKV1-33
	IGKV1-37
	IGKV1-39
	IGKV1-5
	IGKV1-6
	IGKV1-8
	IGKV1-9
	IGKV1D-12
	IGKV1D-13
	IGKV1D-16
	IGKV1D-17
	IGKV1D-33
	IGKV1D-39
	IGKV1D-42
	IGKV1D-43
	IGKV1D-8
	IGKV2-24
	IGKV2-26
	IGKV2-28
	IGKV2-30
	IGKV2D-24
	IGKV2D-26
	IGKV2D-28
	IGKV2D-29
	IGKV2D-30
	IGKV2D-40
	IGKV3-11
	IGKV3-15
	IGKV3-20
	IGKV3-7
	IGKV3D-11
	IGKV3D-15
	IGKV3D-20
	IGKV3D-7
	IGKV4-1
	IGKV5-2
	IGLC2
	IGLC3
	IGLC5
	IGLC6
	IGLC7
	IGLJCOR18
	IGLL1
	IGLL5
	IGLV1-36
	IGLV1-40
	IGLV1-41
	IGLV1-44
	IGLV1-47
	IGLV1-50
	IGLV1-51
	IGLV10-54
	IGLV2-11
	IGLV2-14
	IGLV2-18
	IGLV2-23
	IGLV2-28
	IGLV2-8
	IGLV3-10
	IGLV3-16
	IGLV3-19
	IGLV3-21
	IGLV3-25
	IGLV3-27
	IGLV3-9
	IGLV4-60
	IGLV4-69
	IGLV5-45
	IGLV6-57
	IGLV7-43
	IGLV8-61
	IGLV9-49
	IGSF6
	IGSF9B
	IKZF1
	IKZF2
	IKZF3
	IL16
	IL17B
	IL17RA
	IL18R1
	IL18RAP
	IL19
	IL1R2
	IL1RAP
	IL1RL1
	IL1RN
	IL20RA
	IL24
	IL2RG
	IL32
	IL33
	IL34
	IL6R
	IL9R
	IMPA2
	INKA2
	INMT
	INPP4B
	IQGAP2
	IRAG1
	IRAG2
	IRF1
	IRF4
	IRF8
	IRS2
	ISG20
	ISLR
	ISLR2
	ITGA2B
	ITGAL
	ITGAM
	ITGB2
	ITGB4
	ITGB6
	ITGB7
	ITGBL1
	ITIH5
	ITPKB-IT1
	JAKMIP1
	JAML
	JCHAIN
	JPH3
	JSRP1
	KCNA3
	KCNA5
	KCNA6
	KCND2
	KCNE1
	KCNE5
	KCNJ15
	KCNK10
	KCNQ5
	KDF1
	KEL
	KIF21B
	KIR2DL3
	KLF1
	KLHL14
	KLHL32
	KLHL33
	KLHL4
	KLHL41
	KLRB1
	KLRD1
	KLRF1
	KLRG1
	KNDC1
	KRT1
	KRT14
	KRT16
	KRT19
	KRT222
	KRT23
	KRT5
	KSR2
	KY
	L1TD1
	LAIR2
	LAMA2
	LASP1NB
	LAX1
	LBP
	LCK
	LCN2
	LCP1
	LCP2
	LDB3
	LETR1
	LGALS12
	LGALS2
	LGALS9B
	LGALS9C
	LHX6
	LHX8
	LILRA1
	LILRA2
	LILRA4
	LILRA5
	LILRA6
	LILRB2
	LILRB3
	LIN7A
	LINC00242
	LINC00243
	LINC00299
	LINC00402
	LINC00426
	LINC00494
	LINC00528
	LINC00570
	LINC00619
	LINC00639
	LINC00840
	LINC00853
	LINC00861
	LINC00862
	LINC00877
	LINC00892
	LINC00924
	LINC00968
	LINC00989
	LINC01013
	LINC01088
	LINC01121
	LINC01133
	LINC01203
	LINC01215
	LINC01238
	LINC01366
	LINC01484
	LINC01624
	LINC01638
	LINC01649
	LINC01890
	LINC01915
	LINC01916
	LINC02009
	LINC02015
	LINC02033
	LINC02104
	LINC02218
	LINC02273
	LINC02325
	LINC02388
	LINC02446
	LINC02481
	LINC02544
	LINC02723
	LINC02884
	LINC02908
	LINC02909
	LINC03013
	LINC03018
	LINC03049
	LINC03062
	LINGO3
	LIPG
	LIPN
	LITAF
	LMOD2
	LMX1A
	LOC100129434
	LOC100420587
	LOC100506869
	LOC101927636
	LOC101928143
	LOC101928334
	LOC101928834
	LOC101929107
	LOC101929130
	LOC101929698
	LOC102723475
	LOC102725035
	LOC105370259
	LOC105373780
	LOC105374811
	LOC105375713
	LOC105376995
	LOC105377043
	LOC105377488
	LOC107984948
	LOC107985563
	LOC107985688
	LOC107985892
	LOC107987425
	LOC107987462
	LOC112267968
	LOC124903659
	LOC124905743
	LOC124906789
	LOC124906839
	LOC124907928
	LOC127898556
	LOC283194
	LOC283731
	LOC392787
	LRATD2
	LRG1
	LRIG1
	LRIG3
	LRP1B
	LRRC14B
	LRRC2
	LRRC25
	LRRC32
	LRRC77P
	LRRK2
	LRRN4CL
	LRRTM1
	LST1
	LTB
	LTF
	LURAP1L
	LY9
	LYL1
	LYN
	LYPD2
	LYPLAL1-DT
	LYZ
	MAL
	MAN1A1
	MANSC1
	MAP3K5
	MAP3K7CL
	MAP4K1
	MAP7
	MASP1
	MAST3
	MATN4
	MB
	MBP
	MCEMP1
	MCTP2
	MEFV
	MEG3
	MEGF6
	MEGF9
	MEOX1
	MFAP4
	MFAP5
	MFNG
	MFSD2B
	MGAM
	MGP
	MIAT
	MICALL2-DT
	MIR223HG
	MIR3945HG
	MIR4539
	MIR99AHG
	MISP
	MKX
	MLXIPL
	MMP25
	MMP28
	MMP3
	MMP7
	MMP8
	MMRN1
	MNDA
	MOXD1
	MPIG6B
	MPL
	MPO
	MPP7
	MPZL3
	MRGPRF
	MRGPRF-AS1
	MS4A1
	MS4A2
	MS4A3
	MSLN
	MSRB1
	MTARC1
	MTURN
	MTUS2
	MX2
	MXD1
	MYB
	MYBPC1
	MYBPC2
	MYBPH
	MYF6
	MYH1
	MYH11
	MYH2
	MYH6
	MYH7
	MYL1
	MYL2
	MYL4
	MYO1F
	MYO1G
	MYO7B
	MYOC
	MYOD1
	MYOM3
	MYOT
	MYOZ1
	MYZAP
	MZB1
	NAMPT
	NAMPTP1
	NANOS1
	NAP1L2
	NCF1
	NCF1C
	NCF2
	NCF4
	NCR1
	NCR3
	NDST3
	NEB
	NECAB2
	NEFL
	NEFM
	NEGR1
	NELL2
	NETO1
	NFAM1
	NFASC
	NFE2
	NFE4
	NFIX
	NHSL2
	NIBAN1
	NIBAN3
	NKG7
	NLRC3
	NLRC4
	NLRP12
	NLRP7
	NMNAT3
	NOD2
	NPBWR1
	NPR3
	NRAP
	NRG1
	NRGN
	NSG1
	NT5M
	NTN4
	NTNG1
	NTNG2
	NTRK3
	NUAK2
	NXPE2
	ODAM
	OGFRL1
	OLFM3
	OLFM4
	OLIG1
	OR2I1P
	OR52K3P
	OR7E94P
	ORM1
	ORM2
	OSBP2
	OSBPL1A
	OSTN
	OSTN-AS1
	OTOF
	OXTR
	P2RX1
	P2RX5
	P2RY10
	P2RY12
	P2RY13
	P2RY14
	P2RY2
	P2RY8
	PACRG
	PACSIN1
	PADI2
	PADI4
	PAGE2B
	PAK3
	PARP11-AS1
	PARP8
	PARVG
	PAWR
	PAX1
	PAX5
	PCDH19
	PCED1B
	PCED1B-AS1
	PCK1
	PCSK2
	PDCD1
	PDE1A
	PDE1C
	PDE3B
	PDE4B
	PDGFA-DT
	PDZD4
	PDZK1IP1
	PEAK3
	PEAR1
	PEG13
	PELATON
	PENK
	PF4
	PF4V1
	PGLYRP1
	PGM1
	PGM5
	PHF24
	PI15
	PI16
	PICSAR
	PIK3CD
	PIK3CD-AS1
	PIK3CG
	PIK3R5
	PILRA
	PIM2
	PIRAT1
	PIWIL2
	PKP1
	PKP2
	PLA2G2A
	PLA2G2D
	PLAC8
	PLCE1-AS1
	PLCG2
	PLCH1
	PLCH2
	PLCXD2
	PLCXD3
	PLD4
	PLEK
	PLEKHA6
	PLEKHS1
	PLIN4
	PLIN5
	PLXNC1
	PNPLA1
	PODN
	POU2AF1
	POU2F2
	POU2F3
	PPBP
	PPDPFL
	PPP1R14A
	PPP1R16B
	PPP1R17
	PPP1R3A
	PPP2R2B
	PRAM1
	PRELP
	PRF1
	PRG3
	PRG4
	PRKAG3
	PRKCB
	PRKCQ
	PRKCQ-AS1
	PRKCZ
	PROK2
	PRRG4
	PRSS16
	PRSS33
	PRSS57
	PRTN3
	PSD4
	PSORS1C1
	PSTPIP2
	PTAFR
	PTCRA
	PTGDR2
	PTGDS
	PTGER2
	PTGER3
	PTGER4
	PTGFR
	PTGIR
	PTGS1
	PTK2B
	PTPN6
	PTPRC
	PYHIN1
	R3HDM4
	RAB11FIP4
	RAB19
	RAB27A
	RAB37
	RAB3C
	RAB3D
	RAB3IP
	RAB44
	RAET1E
	RAP1GAP2
	RARRES2
	RASAL3
	RASD2
	RASGRP1
	RASGRP4
	RASSF2
	RASSF5
	RASSF6
	RASSF9
	RBM24
	RBM38
	RBP7
	RCSD1
	REM2
	REPS2
	RESF1
	RETN
	RGL4
	RGMA
	RGS14
	RGS18
	RGS2
	RGS5
	RGS6
	RHEX
	RHOH
	RHOU
	RIMBP2
	RIPK4
	RIPOR2
	RNASE2
	RNASE3
	RNF125
	RNF144B
	RNU4-62P
	ROPN1L
	ROR1-AS1
	RORA
	RORC
	ROS1
	RPE65
	RPH3A
	RPL7AP75
	RPS6KA1
	RSPH14
	RSPH4A
	RSPO2
	RSPO3
	RTP5
	RUBCNL
	RUNDC3A
	S100A12
	S100A8
	S100A9
	S100P
	S100Z
	S1PR4
	SAMD3
	SAMSN1
	SASH3
	SCAT8
	SCG2
	SCIMP
	SCML4
	SCN2B
	SCN3A
	SCN4B
	SCRG1
	SDK1
	SEC14L5
	SECTM1
	SELE
	SELL
	SELP
	SELPLG
	SEMA3C
	SEMA4A
	SEMA5B
	SEPTIN1
	SEPTIN3
	SERPINA1
	SERPINB10
	SERPINB4
	SERPINB5
	SERPINI1
	SERTAD4
	SFRP1
	SFRP2
	SFRP4
	SGPP2
	SGSM1
	SH2D1A
	SH2D1B
	SH2D3A
	SH2D3C
	SH3BGRL2
	SH3TC2
	SHD
	SHISAL2A
	SIDT1
	SIGLEC14
	SIGLEC5
	SIGLEC6
	SIM1
	SIRPB1
	SIRPB2
	SIRPD
	SIRPG
	SIT1
	SKAP1
	SLA2
	SLAMF1
	SLAMF6
	SLC11A1
	SLC12A3
	SLC12A6
	SLC14A1
	SLC18A2-AS1
	SLC19A3
	SLC1A7
	SLC22A2
	SLC22A3
	SLC22A4
	SLC24A3
	SLC24A4
	SLC25A37
	SLC25A48
	SLC26A7
	SLC28A3
	SLC2A14
	SLC2A3
	SLC2A4
	SLC38A1
	SLC38A4
	SLC43A2
	SLC45A4
	SLC47A1
	SLC4A1
	SLCO4C1
	SLFN12L
	SLFN14
	SLIT1
	SLITRK6
	SLN
	SLPI
	SMANTIS
	SMIM24
	SMIM3
	SMIM35
	SMIM5
	SMOC2
	SMPX
	SMTNL2
	SMYD1
	SNAI3
	SNCA
	SNED1
	SNN
	SNX20
	SOD3
	SORBS1
	SORCS2
	SORCS3
	SORL1
	SOWAHD
	SOX5
	SOX8
	SP140
	SPARCL1
	SPDYC
	SPIB
	SPINT2
	SPN
	SPOCK2
	SPOCK3
	SPON2
	SPTB
	SPTSSB
	SRGN
	SRL
	SSH2
	SSTR1
	SSTR3
	ST6GAL1
	ST6GALNAC1
	ST8SIA2
	ST8SIA5
	STAC
	STAP1
	STAT4
	STAT5B
	STEAP4
	STK10
	STX11
	STX3
	STXBP2
	STYK1
	SULF2
	SULT4A1
	SUSD3
	SV2B
	SVOPL
	SYNDIG1
	SYNPO
	SYNPO2
	SYT1
	SYT7
	SYTL1
	SYTL3
	TACR1
	TACSTD2
	TAF5LP1
	TAFA2
	TAGAP
	TAL1
	TARM1
	TARP
	TASL
	TBC1D10C
	TBX21
	TBX5
	TC2N
	TCAP
	TCL1A
	TCN1
	TCP11L2
	TENT5C
	TESC
	TESPA1
	TEX29
	TFF3
	TGFBR3
	THBS4
	THBS4-AS1
	THEMIS
	TIGIT
	TLL2
	TLR1
	TLR10
	TLR4
	TLR6
	TLR8
	TMA7B
	TMC8
	TMEFF2
	TMEM121B
	TMEM130
	TMEM131L
	TMEM132C
	TMEM140
	TMEM154
	TMEM156
	TMEM176A
	TMEM176B
	TMEM184A
	TMEM252
	TMEM40
	TMEM71
	TMEM86B
	TMIGD2
	TMOD1
	TMOD4
	TNFAIP6
	TNFAIP8
	TNFRSF10C
	TNFRSF13B
	TNFRSF17
	TNFRSF1B
	TNFRSF8
	TNFSF10
	TNFSF13B
	TNFSF14
	TNNC2
	TNNI1
	TNNT1
	TNNT3
	TNS1
	TNS4
	TNXB
	TOGARAM2
	TOX
	TOX-DT
	TPO
	TPPP
	TPSB2
	TRABD2B
	TRAC
	TRAF3IP3
	TRANK1
	TRAPPC3L
	TRARG1
	TRAT1
	TRAV1-1
	TRAV1-2
	TRAV10
	TRAV12-1
	TRAV12-2
	TRAV12-3
	TRAV13-1
	TRAV14DV4
	TRAV16
	TRAV17
	TRAV19
	TRAV2
	TRAV20
	TRAV21
	TRAV22
	TRAV24
	TRAV25
	TRAV26-2
	TRAV29DV5
	TRAV3
	TRAV34
	TRAV35
	TRAV36DV7
	TRAV38-1
	TRAV38-2DV8
	TRAV4
	TRAV41
	TRAV6
	TRAV8-1
	TRAV8-2
	TRAV8-3
	TRAV8-4
	TRAV8-6
	TRAV9-2
	TRBC1
	TRBC2
	TRBJ2-2P
	TRBV10-3
	TRBV11-2
	TRBV12-3
	TRBV12-4
	TRBV14
	TRBV18
	TRBV19
	TRBV2
	TRBV20-1
	TRBV27
	TRBV28
	TRBV29-1
	TRBV3-1
	TRBV30
	TRBV4-1
	TRBV5-1
	TRBV5-4
	TRBV5-5
	TRBV5-6
	TRBV6-5
	TRBV6-6
	TRBV7-2
	TRBV7-6
	TRBV7-9
	TRBV9
	TRDN
	TRDV1
	TREML1
	TREML2
	TRG-AS1
	TRGC1
	TRGC2
	TRGV9
	TRIM10
	TRIM15
	TRIM29
	TRIM55
	TRIM72
	TRIM9
	TSHZ2
	TSPAN32
	TSPOAP1-AS1
	TSTD1
	TTC16
	TTC22
	TTC24
	TTC9
	TTLL9
	TUBA4A
	TUBA4B
	TUBB1
	TUNAR
	TWIST2
	TXK
	UBASH3A
	UBXN10
	UMODL1
	UNC13D
	UNC45B
	UPK2
	UPK3A
	USP7-AS1
	UTS2B
	VAV1
	VEPH1
	VIL1
	VIM-AS1
	VIPR1
	VNN2
	VNN3P
	VPREB3
	VSIG1
	VSIR
	VSNL1
	VSTM1
	VSTM2L
	VTN
	VWCE
	VWF
	VWFP1
	WAS
	WDR11-DT
	WFDC21P
	WNT2
	WNT7B
	XCL2
	XCR1
	XG
	XIRP2
	XK
	XKR7
	XPNPEP2
	YPEL3
	ZAP70
	ZBED2
	ZBP1
	ZBTB18
	ZFR2
	ZFY-AS1
	ZG16B
	ZNF185
	ZNF385D
	ZNF467
	ZNF521
	ZNF683
	ZNF831

## Sheet: PERRY GO
Upregulated processes
	ID	Description	GeneRatio	BgRatio	pvalue	p.adjust	qvalue	geneID	Count
1	GO:0001503	ossification	32/244	443/18583	4.29964e-15	1.11662e-11	9.46374e-12	ALPL/BAMBI/BMP4/BMP7/BMP8A/BMP8B/CALCR/COL13A1/CREB3L1/DMP1/EPHA2/FOXC2/GLI2/IBSP/ID3/IFITM5/INTU/KAZALD1/MMP16/NOTUM/PHEX/RFLNA/SATB2/SGMS2/SHOX2/SMAD6/SMPD3/SOST/SP7/SPP1/WNT10B/ZNF664-RFLNA	32
2	GO:0042476	odontogenesis	18/244	132/18583	1.30414e-13	1.46134e-10	1.23854e-10	ACP4/ALPL/AMBN/APCDD1/BMP4/BMP7/DLX2/DLX3/DMP1/DSPP/GLI2/ID3/MMP20/PHEX/SMPD3/SP6/SP7/WDR72	18
3	GO:0031214	biomineral tissue development	20/244	175/18583	1.68811e-13	1.46134e-10	1.23854e-10	ALPL/AMBN/BMP4/BMP7/DMP1/DSPP/HEY1/IBSP/IFITM5/MMP20/NOTUM/PHEX/RFLNA/SGMS2/SMPD3/SP7/SPP1/WDR72/WNT10B/ZNF664-RFLNA	20
4	GO:0048705	skeletal system morphogenesis	20/244	230/18583	2.78421e-11	1.80765e-08	1.53205e-08	ACP5/ALPL/BMP4/BMP7/COL13A1/DLX2/FOXC2/HOXB9/HOXC11/IFITM5/LHX1/MDFI/MMP16/RDH10/RFLNA/SATB2/SHOX2/SMPD3/WNT10B/ZNF664-RFLNA	20
5	GO:0042475	odontogenesis of dentin-containing tooth	12/244	93/18583	3.26228e-09	1.60003e-06	1.35609e-06	AMBN/APCDD1/BMP4/BMP7/DLX2/DLX3/DMP1/DSPP/GLI2/MMP20/SMPD3/WDR72	12
6	GO:0048704	embryonic skeletal system morphogenesis	12/244	94/18583	3.69665e-09	1.60003e-06	1.35609e-06	BMP4/BMP7/DLX2/FOXC2/HOXB9/HOXC11/LHX1/MDFI/MMP16/RDH10/SATB2/SHOX2	12
7	GO:0007409	axonogenesis	23/244	447/18583	2.68979e-08	9.97911e-06	8.45766e-06	ARX/BDNF/BMP7/CDH2/DAB1/FEZF1/FEZF2/FOXG1/GLI2/LGR6/LHX1/LPAR3/MCF2/NCAM1/NRXN1/PTPRZ1/ROBO2/SEMA3B/SHOX2/SPP1/TNR/UCHL1/UST	23
8	GO:0030278	regulation of ossification	12/244	121/18583	6.62882e-08	2.06734e-05	1.75215e-05	BMP4/BMP7/CALCR/IFITM5/INTU/NOTUM/RFLNA/SGMS2/SMAD6/SOST/WNT10B/ZNF664-RFLNA	12
9	GO:0048562	embryonic organ morphogenesis	18/244	295/18583	7.5119e-08	2.06734e-05	1.75215e-05	BMP4/BMP7/DLX2/EPHA2/FOLR1/FOXC2/FOXG1/HOXB9/HOXC11/LHX1/MDFI/MMP16/POU3F4/RDH10/SATB2/SHOX2/TBX2/WNT1	18
10	GO:0030282	bone mineralization	12/244	123/18583	7.96049e-08	2.06734e-05	1.75215e-05	ALPL/BMP4/BMP7/IBSP/IFITM5/NOTUM/PHEX/RFLNA/SGMS2/SMPD3/WNT10B/ZNF664-RFLNA	12
11	GO:0070167	regulation of biomineral tissue development	11/244	102/18583	9.93973e-08	2.34668e-05	1.9889e-05	BMP4/BMP7/DMP1/HEY1/IFITM5/MMP20/NOTUM/RFLNA/SGMS2/WNT10B/ZNF664-RFLNA	11
12	GO:0048706	embryonic skeletal system development	12/244	128/18583	1.23933e-07	2.68212e-05	2.2732e-05	BMP4/BMP7/DLX2/FOXC2/HOXB9/HOXC11/LHX1/MDFI/MMP16/RDH10/SATB2/SHOX2	12
13	GO:0050767	regulation of neurogenesis	20/244	390/18583	2.38629e-07	4.43982e-05	3.76291e-05	ASCL1/BDNF/BMP7/DAB1/DLX2/FEZF1/FEZF2/FOXG1/HAPLN2/HEY1/LPAR3/MCF2/MYRF/OTP/PTPRZ1/ROBO2/SEMA3B/SHOX2/SPP1/TNR	20
14	GO:0051960	regulation of nervous system development	22/244	466/18583	2.43831e-07	4.43982e-05	3.76291e-05	ASCL1/BDNF/BMP7/DAB1/DLX2/FEZF1/FEZF2/FOXG1/HAPLN2/HEY1/LPAR3/MCF2/MYRF/NRXN1/OTP/PTPRZ1/ROBO2/SEMA3B/SHOX2/SPP1/TG/TNR	22
15	GO:0030198	extracellular matrix organization	18/244	321/18583	2.65197e-07	4.43982e-05	3.76291e-05	ADAMTS10/ADAMTS19/ADAMTS20/COL13A1/COL22A1/COL24A1/CREB3L1/DMP1/FOXC2/HAPLN2/IBSP/KAZALD1/MMP16/MMP20/NDNF/SMPD3/TNR/WDR72	18
16	GO:0043062	extracellular structure organization	18/244	322/18583	2.77649e-07	4.43982e-05	3.76291e-05	ADAMTS10/ADAMTS19/ADAMTS20/COL13A1/COL22A1/COL24A1/CREB3L1/DMP1/FOXC2/HAPLN2/IBSP/KAZALD1/MMP16/MMP20/NDNF/SMPD3/TNR/WDR72	18
17	GO:0045229	external encapsulating structure organization	18/244	323/18583	2.90632e-07	4.43982e-05	3.76291e-05	ADAMTS10/ADAMTS19/ADAMTS20/COL13A1/COL22A1/COL24A1/CREB3L1/DMP1/FOXC2/HAPLN2/IBSP/KAZALD1/MMP16/MMP20/NDNF/SMPD3/TNR/WDR72	18
18	GO:0007389	pattern specification process	22/244	474/18583	3.25887e-07	4.70182e-05	3.98497e-05	ASCL1/BMP4/BMP7/DLX2/FEZF1/FEZF2/FOLR1/FOXC2/FOXG1/GLI2/HEY1/HOXB9/HOXC11/INTU/LHX1/MDFI/ROBO2/SATB2/SMAD6/TBX2/WNT1/WNT2B	22
19	GO:0030900	forebrain development	20/244	407/18583	4.69376e-07	6.41563e-05	5.43748e-05	ARX/ASCL1/BMP4/CDH2/DAB1/DLX2/FEZF1/FEZF2/FOXG1/GLI2/KCNA1/LHX1/NDNF/OTP/POU3F1/PRDM13/ROBO2/TNR/WNT1/WNT2B	20
20	GO:0001763	morphogenesis of a branching structure	14/244	203/18583	5.06417e-07	6.57583e-05	5.57325e-05	BMP4/BMP7/COL13A1/DLX2/EPHA2/FOXC2/GLI2/GREB1L/LHX1/RDH10/SHOX2/TBX2/WNT1/WNT2B	14
21	GO:0021871	forebrain regionalization	6/244	24/18583	5.3204e-07	6.57956e-05	5.57642e-05	BMP4/FEZF1/FEZF2/LHX1/WNT1/WNT2B	6
22	GO:0048568	embryonic organ development	21/244	453/18583	6.22814e-07	7.28512e-05	6.17441e-05	BMP4/BMP7/DLX2/EPHA2/FOLR1/FOXC2/FOXG1/GLI2/HEY1/HOXB9/HOXC11/ID3/LHX1/MDFI/MMP16/POU3F4/RDH10/SATB2/SHOX2/TBX2/WNT1	21
23	GO:0001657	ureteric bud development	10/244	98/18583	6.45198e-07	7.28512e-05	6.17441e-05	BMP4/BMP7/EPCAM/FOXC2/GREB1L/LHX1/ROBO2/SMAD6/WNT1/WNT2B	10
24	GO:0072163	mesonephric epithelium development	10/244	99/18583	7.09512e-07	7.37041e-05	6.24669e-05	BMP4/BMP7/EPCAM/FOXC2/GREB1L/LHX1/ROBO2/SMAD6/WNT1/WNT2B	10
25	GO:0072164	mesonephric tubule development	10/244	99/18583	7.09512e-07	7.37041e-05	6.24669e-05	BMP4/BMP7/EPCAM/FOXC2/GREB1L/LHX1/ROBO2/SMAD6/WNT1/WNT2B	10
26	GO:0001823	mesonephros development	10/244	103/18583	1.02625e-06	0.00010251	8.68781e-05	BMP4/BMP7/EPCAM/FOXC2/GREB1L/LHX1/ROBO2/SMAD6/WNT1/WNT2B	10
27	GO:0003002	regionalization	20/244	430/18583	1.10639e-06	0.00010642	9.01937e-05	ASCL1/BMP4/DLX2/FEZF1/FEZF2/FOLR1/FOXC2/FOXG1/GLI2/HEY1/HOXB9/HOXC11/INTU/LHX1/MDFI/ROBO2/SMAD6/TBX2/WNT1/WNT2B	20
28	GO:0001649	osteoblast differentiation	15/244	256/18583	1.56421e-06	0.00014508	0.00012296	ALPL/BAMBI/BMP4/BMP7/CREB3L1/EPHA2/GLI2/IBSP/ID3/SATB2/SHOX2/SMAD6/SP7/SPP1/WNT10B	15
29	GO:0007411	axon guidance	14/244	233/18583	2.6154e-06	0.00022641	0.00019189	ARX/BDNF/BMP7/FEZF1/FEZF2/FOXG1/GLI2/LGR6/LHX1/NCAM1/NRXN1/ROBO2/SEMA3B/TNR	14
30	GO:0097485	neuron projection guidance	14/244	233/18583	2.6154e-06	0.00022641	0.00019189	ARX/BDNF/BMP7/FEZF1/FEZF2/FOXG1/GLI2/LGR6/LHX1/NCAM1/NRXN1/ROBO2/SEMA3B/TNR	14
31	GO:0001656	metanephros development	9/244	94/18583	4.03502e-06	0.00033803	0.00028649	BMP4/BMP7/FOXC2/GREB1L/HOXC11/ID3/LHX1/RDH10/ROBO2	9
32	GO:0097154	GABAergic neuron differentiation	5/244	20/18583	4.94373e-06	0.00040121	0.00034004	ARX/ASCL1/DLX2/FEZF2/PRDM13	5
33	GO:0060348	bone development	13/244	215/18583	5.58875e-06	0.00043982	0.00037276	ACP5/ALPL/BMP4/COL13A1/IFITM5/MMP16/NOTUM/PHEX/RFLNA/SHOX2/SMPD3/WNT1/ZNF664-RFLNA	13
34	GO:0048754	branching morphogenesis of an epithelial tube	11/244	156/18583	6.96893e-06	0.0005323	0.00045115	BMP4/BMP7/EPHA2/FOXC2/GLI2/GREB1L/LHX1/RDH10/TBX2/WNT1/WNT2B	11
35	GO:0050770	regulation of axonogenesis	11/244	157/18583	7.40834e-06	0.0005497	0.00046589	BDNF/CDH2/DAB1/LPAR3/MCF2/ROBO2/SEMA3B/SHOX2/SPP1/TNR/UST	11
36	GO:0021892	cerebral cortex GABAergic interneuron differentiation	4/244	11/18583	8.90177e-06	0.00062481	0.00052955	ARX/ASCL1/DLX2/FEZF2	4
37	GO:0060272	embryonic skeletal joint morphogenesis	4/244	11/18583	8.90177e-06	0.00062481	0.00052955	BMP4/BMP7/HOXC11/SHOX2	4
38	GO:0010975	regulation of neuron projection development	19/244	453/18583	9.17922e-06	0.00062733	0.00053168	ACP4/ARHGAP44/BDNF/BMP7/CDH2/DAB1/FAT3/FEZF2/LPAR3/LTK/MCF2/NDNF/ROBO2/SEMA3B/SHOX2/SPP1/SRCIN1/TNR/UST	19
39	GO:0030500	regulation of bone mineralization	8/244	81/18583	1.10945e-05	0.00073878	0.00062614	BMP4/BMP7/IFITM5/NOTUM/RFLNA/SGMS2/WNT10B/ZNF664-RFLNA	8
40	GO:0061351	neural precursor cell proliferation	11/244	166/18583	1.25812e-05	0.00081684	0.0006923	ARX/ASCL1/CDH2/FOXG1/HAPLN2/KCNA1/LHX1/OTP/PTPRZ1/TRIM71/WNT1	11
41	GO:0001709	cell fate determination	6/244	42/18583	1.70155e-05	0.00107778	0.00091346	ASCL1/BMP4/FEZF2/FOXG1/TBX2/WNT1	6
42	GO:0001822	kidney development	15/244	314/18583	1.84593e-05	0.0011414	0.00096738	ANGPT1/BMP4/BMP7/EPCAM/FOXC2/GLI2/GREB1L/HOXC11/ID3/LHX1/RDH10/ROBO2/SMAD6/WNT1/WNT2B	15
43	GO:0051216	cartilage development	12/244	207/18583	1.95907e-05	0.00118319	0.00100279	BMP4/BMP7/BMP8A/BMP8B/DLX2/RFLNA/SATB2/SHOX2/SMPD3/WNT10B/WNT2B/ZNF664-RFLNA	12
44	GO:0021879	forebrain neuron differentiation	6/244	44/18583	2.24005e-05	0.00132214	0.00112056	ASCL1/DLX2/FEZF2/FOXG1/NDNF/OTP	6
45	GO:0048701	embryonic cranial skeleton morphogenesis	6/244	45/18583	2.5565e-05	0.00147538	0.00125044	BMP4/DLX2/FOXC2/LHX1/MMP16/RDH10	6
46	GO:0072001	renal system development	15/244	324/18583	2.6587e-05	0.00150101	0.00127216	ANGPT1/BMP4/BMP7/EPCAM/FOXC2/GLI2/GREB1L/HOXC11/ID3/LHX1/RDH10/ROBO2/SMAD6/WNT1/WNT2B	15
47	GO:0048645	animal organ formation	7/244	67/18583	2.74608e-05	0.00151735	0.00128601	BMP4/BMP7/FOLR1/HOXC11/RDH10/ROBO2/WNT2B	7
48	GO:0021953	central nervous system neuron differentiation	11/244	181/18583	2.82242e-05	0.00152438	0.00129196	ARX/ASCL1/DLX2/FEZF2/FOXG1/GLI2/LHX1/NDNF/OTP/PHOX2A/WNT1	11
49	GO:0003156	regulation of animal organ formation	5/244	28/18583	2.87618e-05	0.00152438	0.00129196	BMP4/BMP7/HOXC11/ROBO2/WNT2B	5
50	GO:0072073	kidney epithelium development	10/244	150/18583	2.97159e-05	0.00154344	0.00130812	BMP4/BMP7/EPCAM/FOXC2/GREB1L/LHX1/ROBO2/SMAD6/WNT1/WNT2B	10
51	GO:0060572	morphogenesis of an epithelial bud	4/244	15/18583	3.53273e-05	0.00173104	0.00146712	BMP4/BMP7/RDH10/WNT2B	4
52	GO:0072498	embryonic skeletal joint development	4/244	15/18583	3.53273e-05	0.00173104	0.00146712	BMP4/BMP7/HOXC11/SHOX2	4
53	GO:1904936	interneuron migration	4/244	15/18583	3.53273e-05	0.00173104	0.00146712	ARX/FAT3/FEZF1/FEZF2	4
54	GO:0061138	morphogenesis of a branching epithelium	11/244	187/18583	3.80991e-05	0.00182404	0.00154594	BMP4/BMP7/EPHA2/FOXC2/GLI2/GREB1L/LHX1/RDH10/TBX2/WNT1/WNT2B	11
55	GO:0045666	positive regulation of neuron differentiation	8/244	96/18583	3.86301e-05	0.00182404	0.00154594	ASCL1/BMP4/BMP7/DAB1/DLX2/FEZF1/FEZF2/FOXG1	8
56	GO:0009953	dorsal/ventral pattern formation	8/244	97/18583	4.16314e-05	0.00193066	0.0016363	ASCL1/BMP4/FOXG1/GLI2/INTU/LHX1/MDFI/SMAD6	8
57	GO:0003206	cardiac chamber morphogenesis	9/244	127/18583	4.62122e-05	0.00210549	0.00178448	BMP4/BMP7/CPE/FOXC2/HEY1/ROBO2/SHOX2/SMAD6/TBX2	9
58	GO:0048663	neuron fate commitment	7/244	73/18583	4.81276e-05	0.00211954	0.00179639	ASCL1/BMP4/DLX2/FEZF2/FOXG1/GLI2/WNT1	7
59	GO:0034505	tooth mineralization	5/244	31/18583	4.81528e-05	0.00211954	0.00179639	ALPL/DMP1/MMP20/SP7/WDR72	5
60	GO:0060349	bone morphogenesis	8/244	100/18583	5.18273e-05	0.00220648	0.00187007	ACP5/ALPL/BMP4/COL13A1/IFITM5/MMP16/SHOX2/SMPD3	8
61	GO:2000177	regulation of neural precursor cell proliferation	8/244	100/18583	5.18273e-05	0.00220648	0.00187007	ASCL1/CDH2/FOXG1/HAPLN2/LHX1/OTP/PTPRZ1/TRIM71	8
62	GO:0001958	endochondral ossification	5/244	32/18583	5.64625e-05	0.00232751	0.00197265	ALPL/BMP4/COL13A1/MMP16/SMPD3	5
63	GO:0036075	replacement ossification	5/244	32/18583	5.64625e-05	0.00232751	0.00197265	ALPL/BMP4/COL13A1/MMP16/SMPD3	5
64	GO:0045664	regulation of neuron differentiation	11/244	198/18583	6.40538e-05	0.00259918	0.0022029	ASCL1/BDNF/BMP4/BMP7/DAB1/DLX2/FEZF1/FEZF2/FOXG1/HEY1/LTK	11
65	GO:0021872	forebrain generation of neurons	6/244	53/18583	6.60133e-05	0.00263749	0.00223537	ASCL1/DLX2/FEZF2/FOXG1/NDNF/OTP	6
66	GO:0031128	developmental induction	5/244	34/18583	7.6367e-05	0.00296793	0.00251543	BMP4/HOXC11/ROBO2/WNT1/WNT2B	5
67	GO:0021537	telencephalon development	13/244	276/18583	7.71481e-05	0.00296793	0.00251543	ARX/ASCL1/BMP4/CDH2/DAB1/DLX2/FEZF1/FEZF2/FOXG1/KCNA1/LHX1/ROBO2/TNR	13
68	GO:0003205	cardiac chamber development	10/244	168/18583	7.77124e-05	0.00296793	0.00251543	BMP4/BMP7/CPE/FOXC2/GREB1L/HEY1/ROBO2/SHOX2/SMAD6/TBX2	10
69	GO:0021536	diencephalon development	7/244	79/18583	8.00997e-05	0.00301477	0.00255513	ARX/BMP4/GLI2/NDNF/OTP/PRDM13/WNT1	7
70	GO:0003151	outflow tract morphogenesis	7/244	81/18583	9.39732e-05	0.00348641	0.00295486	BMP4/BMP7/FOLR1/FOXC2/ROBO2/SMAD6/TBX2	7
71	GO:0003184	pulmonary valve morphogenesis	4/244	19/18583	9.6251e-05	0.00352062	0.00298385	BMP4/HEY1/ROBO2/SMAD6	4
72	GO:0014032	neural crest cell development	7/244	82/18583	0.00010161	0.003665	0.00310622	BMP4/BMP7/CDH2/FOLR1/FOXC2/RDH10/SEMA3B	7
73	GO:0061448	connective tissue development	13/244	285/18583	0.00010651	0.00378898	0.0032113	BMP4/BMP7/BMP8A/BMP8B/DLX2/FOXC2/RFLNA/SATB2/SHOX2/SMPD3/WNT10B/WNT2B/ZNF664-RFLNA	13
74	GO:0045165	cell fate commitment	13/244	286/18583	0.0001103	0.00387084	0.00328068	ARX/ASCL1/BMP4/DLX2/FEZF2/FOXC2/FOXG1/GLI2/TBX10/TBX2/WNT1/WNT10B/WNT2B	13
75	GO:0001764	neuron migration	10/244	177/18583	0.00011987	0.00415069	0.00351786	ARX/ASCL1/DAB1/FAT3/FEZF1/FEZF2/FOXG1/LHX1/NDNF/SATB2	10
76	GO:0060563	neuroepithelial cell differentiation	5/244	38/18583	0.00013199	0.00451031	0.00382266	ASCL1/CDH2/DLX3/DSPP/OTP	5
77	GO:0060350	endochondral bone morphogenesis	6/244	61/18583	0.00014629	0.00493403	0.00418177	ALPL/BMP4/COL13A1/MMP16/SHOX2/SMPD3	6
78	GO:0048864	stem cell development	7/244	88/18583	0.00015874	0.0052853	0.00447948	BMP4/BMP7/CDH2/FOLR1/FOXC2/RDH10/SEMA3B	7
79	GO:0030279	negative regulation of ossification	5/244	40/18583	0.00016938	0.00556796	0.00471905	CALCR/RFLNA/SMAD6/SOST/ZNF664-RFLNA	5
80	GO:0001759	organ induction	4/244	23/18583	0.000211	0.00676504	0.00573362	BMP4/HOXC11/ROBO2/WNT2B	4
81	GO:0003177	pulmonary valve development	4/244	23/18583	0.000211	0.00676504	0.00573362	BMP4/HEY1/ROBO2/SMAD6	4
82	GO:0003148	outflow tract septum morphogenesis	4/244	24/18583	0.0002506	0.00748176	0.00634107	BMP4/ROBO2/SMAD6/TBX2	4
83	GO:0060571	morphogenesis of an epithelial fold	4/244	24/18583	0.0002506	0.00748176	0.00634107	BMP4/BMP7/RDH10/WNT2B	4
84	GO:0003253	cardiac neural crest cell migration involved in outflow tract morphogenesis	3/244	10/18583	0.00025064	0.00748176	0.00634107	BMP4/BMP7/FOLR1	3
85	GO:0048664	neuron fate determination	3/244	10/18583	0.00025064	0.00748176	0.00634107	FEZF2/FOXG1/WNT1	3
86	GO:0048703	embryonic viscerocranium morphogenesis	3/244	10/18583	0.00025064	0.00748176	0.00634107	FOXC2/LHX1/RDH10	3
87	GO:0071374	cellular response to parathyroid hormone stimulus	3/244	10/18583	0.00025064	0.00748176	0.00634107	PHEX/SOST/WNT10B	3
88	GO:0014033	neural crest cell differentiation	7/244	95/18583	0.00025568	0.00754547	0.00639506	BMP4/BMP7/CDH2/FOLR1/FOXC2/RDH10/SEMA3B	7
89	GO:2000027	regulation of animal organ morphogenesis	8/244	126/18583	0.00026124	0.00762303	0.0064608	APCDD1/BMP4/BMP7/HOXC11/LHX1/ROBO2/SP6/WNT2B	8
90	GO:0090596	sensory organ morphogenesis	12/244	277/18583	0.00031374	0.00905306	0.0076728	BMP4/BMP7/CABP4/EPHA2/FAT3/FOXG1/INTU/LHX1/POU3F4/TBX2/WNT1/WNT2B	12
91	GO:0021517	ventral spinal cord development	5/244	46/18583	0.00033097	0.00944534	0.00800527	ASCL1/DAB1/GLI2/LHX1/PHOX2A	5
92	GO:1904238	pericyte cell differentiation	3/244	11/18583	0.00034129	0.0096341	0.00816525	BMP4/EPHA2/FOXC2	3
93	GO:0060411	cardiac septum morphogenesis	6/244	72/18583	0.0003651	0.0100867	0.00854887	BMP4/BMP7/HEY1/ROBO2/SMAD6/TBX2	6
94	GO:1904888	cranial skeletal system development	6/244	72/18583	0.0003651	0.0100867	0.00854887	BMP4/DLX2/FOXC2/LHX1/MMP16/RDH10	6
95	GO:0048593	camera-type eye morphogenesis	8/244	133/18583	0.00037681	0.0103009	0.00873041	BMP4/BMP7/CABP4/EPHA2/FAT3/LHX1/TBX2/WNT2B	8
96	GO:0045665	negative regulation of neuron differentiation	6/244	73/18583	0.00039348	0.0105869	0.00897275	ASCL1/BMP7/DLX2/FEZF2/FOXG1/HEY1	6
97	GO:0021510	spinal cord development	7/244	102/18583	0.00039543	0.0105869	0.00897275	ASCL1/DAB1/GLI2/INTU/LHX1/PHOX2A/WNT1	7
98	GO:0021895	cerebral cortex neuron differentiation	4/244	27/18583	0.00040131	0.0106346	0.00901322	ARX/ASCL1/DLX2/FEZF2	4
99	GO:0060485	mesenchyme development	13/244	327/18583	0.00040638	0.0106603	0.00903497	BAMBI/BMP4/BMP7/CDH2/FOLR1/FOXC2/HEY1/NCAM1/RDH10/ROBO2/SEMA3B/SP6/TBX2	13
100	GO:0003163	sinoatrial node development	3/244	12/18583	0.00045065	0.011474	0.00972459	BMP4/HCN4/SHOX2	3
101	GO:0021527	spinal cord association neuron differentiation	3/244	12/18583	0.00045065	0.011474	0.00972459	ASCL1/LHX1/WNT1	3
102	GO:0061309	cardiac neural crest cell development involved in outflow tract morphogenesis	3/244	12/18583	0.00045065	0.011474	0.00972459	BMP4/BMP7/FOLR1	3
Downregulated processes
	ID	Description	GeneRatio	BgRatio	pvalue	p.adjust	qvalue	geneID	Count
1	GO:0002443	leukocyte mediated immunity	141/1402	451/18583	3.543e-51	1.79701e-47	1.5026e-47	AIRE/ANXA3/ARG1/ARRB2/AZU1/C1RL/C1S/C4B/C6/C7/CCR2/CCR6/CD160/CD177/CD19/CD1C/CD1E/CD2/CD226/CD27/CD40LG/CD8A/CD96/CLC/CLNK/CORO1A/CR1/CSF2RB/CTSG/CX3CR1/DNASE1L3/ELANE/F2RL1/FCER1A/FGR/FUT7/GAPT/GATA1/GATA3/GZMB/GZMM/HLA-E/IGHA1/IGHA2/IGHD/IGHG1/IGHG2/IGHG3/IGHG4/IGHM/IGHV1-18/IGHV1-24/IGHV1-3/IGHV1-69/IGHV1-69-2/IGHV1-69D/IGHV2-26/IGHV2-5/IGHV2-70/IGHV2-70D/IGHV3-11/IGHV3-13/IGHV3-15/IGHV3-20/I…	141
2	GO:0002449	lymphocyte mediated immunity	116/1402	353/18583	1.4328e-44	3.63358e-41	3.03829e-41	AIRE/ARG1/ARRB2/C1RL/C1S/C4B/C6/C7/CCR2/CCR6/CD160/CD19/CD1C/CD1E/CD2/CD226/CD27/CD40LG/CD8A/CD96/CLC/CLNK/CORO1A/CR1/CSF2RB/FCER1A/FUT7/GAPT/GATA3/GZMB/GZMM/HLA-E/IGHA1/IGHA2/IGHD/IGHG1/IGHG2/IGHG3/IGHG4/IGHM/IGHV1-18/IGHV1-24/IGHV1-3/IGHV1-69/IGHV1-69-2/IGHV1-69D/IGHV2-26/IGHV2-5/IGHV2-70/IGHV2-70D/IGHV3-11/IGHV3-13/IGHV3-15/IGHV3-20/IGHV3-21/IGHV3-23/IGHV3-30/IGHV3-33/IGHV3-43/IGHV3-48/IGHV3-4…	116
3	GO:0002460	adaptive immune response based on somatic recombination of immune receptors built from immunoglobulin superfamily domains	115/1402	365/18583	3.94752e-42	6.67395e-39	5.58055e-39	AIRE/ARG1/BACH2/C1RL/C1S/C4B/C6/C7/CCL19/CCR2/CCR6/CD19/CD1C/CD1E/CD226/CD27/CD40LG/CD8A/CLC/CR1/CSF2RB/CXCL13/FCER1A/FUT7/GAPT/GATA3/GZMM/HLA-E/IGHA1/IGHA2/IGHD/IGHG1/IGHG2/IGHG3/IGHG4/IGHM/IGHV1-18/IGHV1-24/IGHV1-3/IGHV1-69/IGHV1-69-2/IGHV1-69D/IGHV2-26/IGHV2-5/IGHV2-70/IGHV2-70D/IGHV3-11/IGHV3-13/IGHV3-15/IGHV3-20/IGHV3-21/IGHV3-23/IGHV3-30/IGHV3-33/IGHV3-43/IGHV3-48/IGHV3-49/IGHV3-53/IGHV3-64…	115
4	GO:0002377	immunoglobulin production	81/1402	193/18583	2.24788e-40	2.85031e-37	2.38335e-37	CCR6/CD22/CD40LG/CR1/FCRL3/GAPT/HLA-E/IGKV1-12/IGKV1-13/IGKV1-16/IGKV1-17/IGKV1-27/IGKV1-37/IGKV1-39/IGKV1-5/IGKV1-6/IGKV1-8/IGKV1-9/IGKV1D-12/IGKV1D-13/IGKV1D-17/IGKV1D-33/IGKV1D-39/IGKV1D-42/IGKV1D-43/IGKV1D-8/IGKV2-24/IGKV2-28/IGKV2-30/IGKV2D-24/IGKV2D-26/IGKV2D-28/IGKV2D-29/IGKV2D-30/IGKV3-15/IGKV3-20/IGKV3-7/IGKV3D-11/IGKV3D-15/IGKV3D-20/IGKV3D-7/IGKV4-1/IGKV5-2/IGLV1-36/IGLV1-40/IGLV1-44/IG…	81
5	GO:0002440	production of molecular mediator of immune response	103/1402	311/18583	5.6322e-40	5.71331e-37	4.77729e-37	ARG1/CCR2/CCR6/CD160/CD22/CD226/CD40LG/CD96/CLC/CLNK/CR1/ELANE/EPX/F2RL1/FCRL3/FFAR2/GAPT/GATA3/HLA-E/IGKV1-12/IGKV1-13/IGKV1-16/IGKV1-17/IGKV1-27/IGKV1-37/IGKV1-39/IGKV1-5/IGKV1-6/IGKV1-8/IGKV1-9/IGKV1D-12/IGKV1D-13/IGKV1D-17/IGKV1D-33/IGKV1D-39/IGKV1D-42/IGKV1D-43/IGKV1D-8/IGKV2-24/IGKV2-28/IGKV2-30/IGKV2D-24/IGKV2D-26/IGKV2D-28/IGKV2D-29/IGKV2D-30/IGKV3-15/IGKV3-20/IGKV3-7/IGKV3D-11/IGKV3D-15/…	103
6	GO:0002768	immune response-regulating cell surface receptor signaling pathway	99/1402	339/18583	2.97924e-33	2.51845e-30	2.10585e-30	BANK1/BLK/BMX/BTLA/BTNL8/C5AR1/CARD11/CCR7/CD160/CD19/CD22/CD226/CD247/CD38/CD3D/CD3E/CD3G/CD79A/CD79B/CD8A/CD8B/CLEC4D/CLEC4E/CR1/F2RL1/FCER1A/FCHO1/FCN1/FCN2/FCRL3/FFAR2/FGR/FOXP1/FPR1/FPR2/FYB1/GATA3/GCSAM/GCSAML/HCK/IGHA1/IGHA2/IGHD/IGHG1/IGHG2/IGHG3/IGHG4/IGHM/IGKC/IGLC3/IGLC6/IGLC7/KLRD1/LAX1/LBP/LCK/LCP2/LILRA2/LILRA4/LILRB2/LTF/LYN/MNDA/MS4A1/MYO1G/NCR3/NFAM1/NOD2/PAK3/PAWR/PDE4B/PIK3CD/P…	99
7	GO:0019724	B cell mediated immunity	74/1402	197/18583	4.17769e-33	3.02703e-30	2.53111e-30	C1RL/C1S/C4B/C6/C7/CCR6/CD19/CD226/CD27/CD40LG/CR1/CSF2RB/FCER1A/GAPT/HLA-E/IGHA1/IGHA2/IGHD/IGHG1/IGHG2/IGHG3/IGHG4/IGHM/IGHV1-18/IGHV1-24/IGHV1-3/IGHV1-69/IGHV1-69-2/IGHV1-69D/IGHV2-26/IGHV2-5/IGHV2-70/IGHV2-70D/IGHV3-11/IGHV3-13/IGHV3-15/IGHV3-20/IGHV3-21/IGHV3-23/IGHV3-30/IGHV3-33/IGHV3-43/IGHV3-48/IGHV3-49/IGHV3-53/IGHV3-64/IGHV3-66/IGHV3-7/IGHV3-72/IGHV3-73/IGHV3-74/IGHV4-28/IGHV4-34/IGHV4-…	74
8	GO:0016064	immunoglobulin mediated immune response	73/1402	194/18583	9.90083e-33	6.27713e-30	5.24874e-30	C1RL/C1S/C4B/C6/C7/CCR6/CD19/CD226/CD27/CD40LG/CR1/CSF2RB/FCER1A/GAPT/HLA-E/IGHA1/IGHA2/IGHD/IGHG1/IGHG2/IGHG3/IGHG4/IGHM/IGHV1-18/IGHV1-24/IGHV1-3/IGHV1-69/IGHV1-69-2/IGHV1-69D/IGHV2-26/IGHV2-5/IGHV2-70/IGHV2-70D/IGHV3-11/IGHV3-13/IGHV3-15/IGHV3-20/IGHV3-21/IGHV3-23/IGHV3-30/IGHV3-33/IGHV3-43/IGHV3-48/IGHV3-49/IGHV3-53/IGHV3-64/IGHV3-66/IGHV3-7/IGHV3-72/IGHV3-73/IGHV3-74/IGHV4-28/IGHV4-34/IGHV4-…	73
9	GO:0002429	immune response-activating cell surface receptor signaling pathway	92/1402	312/18583	2.55062e-31	1.43742e-28	1.20193e-28	BANK1/BLK/BMX/BTNL8/C5AR1/CARD11/CCR7/CD160/CD19/CD22/CD226/CD247/CD38/CD3D/CD3E/CD3G/CD79A/CD79B/CD8A/CD8B/CR1/F2RL1/FCHO1/FCN1/FCN2/FCRL3/FFAR2/FGR/FOXP1/FPR1/FPR2/FYB1/GATA3/GCSAM/GCSAML/HCK/IGHA1/IGHA2/IGHD/IGHG1/IGHG2/IGHG3/IGHG4/IGHM/IGKC/IGLC3/IGLC6/IGLC7/KLRD1/LAX1/LBP/LCK/LCP2/LILRA2/LTF/LYN/MNDA/MS4A1/MYO1G/NCR3/NFAM1/NOD2/PAK3/PAWR/PDE4B/PIK3CD/PLCG2/PRAM1/PRKCB/PTPN6/PTPRC/SCIMP/SH2D1…	92
10	GO:0050900	leukocyte migration	105/1402	396/18583	3.16108e-31	1.6033e-28	1.34063e-28	ADAM8/ADD2/AIRE/ALOX5/APOD/AZU1/BST1/C5AR1/CCL13/CCL18/CCL19/CCL21/CCL23/CCL25/CCL5/CCN3/CCR2/CCR5/CCR6/CCR7/CD177/CD300H/CH25H/CNR2/CORO1A/CSF3R/CTSG/CX3CR1/CXCL12/CXCL13/CXCR1/CXCR2/CXCR3/DEFA1/DEFA1B/DOCK8/EDN1/ELANE/EPX/F2RL1/FFAR2/FPR2/FUT7/GAS6/GATA3/GCSAM/GCSAML/GP1BA/GPR15/GPR18/HCK/IL16/IL17RA/IL33/IL34/IL6R/ITGA2B/ITGAL/ITGB2/ITGB7/JAML/LBP/LCK/LYN/MMP28/MYO1G/NLRP12/NOD2/P2RY12/PADI2/P…	105
11	GO:0050851	antigen receptor-mediated signaling pathway	69/1402	201/18583	3.63442e-28	1.6758e-25	1.40125e-25	BANK1/BLK/BMX/BTNL8/CARD11/CCR7/CD160/CD19/CD22/CD226/CD247/CD38/CD3D/CD3E/CD3G/CD79A/CD79B/CD8A/CD8B/FCHO1/FCRL3/FOXP1/FYB1/GATA3/GCSAM/GCSAML/IGHA1/IGHA2/IGHD/IGHG1/IGHG2/IGHG3/IGHG4/IGHM/IGKC/IGLC3/IGLC6/IGLC7/LAX1/LCK/LCP2/LYN/MNDA/MS4A1/NFAM1/PAWR/PDE4B/PIK3CD/PLCG2/PRAM1/PRKCB/PTPN6/PTPRC/SH2D1A/SKAP1/SLA2/STAP1/TESPA1/THEMIS/TMIGD2/TRAC/TRAT1/TRBC1/TRBC2/TRGC1/TRGC2/TXK/UBASH3A/ZAP70	69
12	GO:0002764	immune response-regulating signaling pathway	113/1402	493/18583	1.79476e-27	7.58587e-25	6.34307e-25	ARRB2/BANK1/BLK/BMX/BTLA/BTNL8/C5AR1/CARD11/CCR7/CD160/CD19/CD22/CD226/CD247/CD300LF/CD38/CD3D/CD3E/CD3G/CD79A/CD79B/CD8A/CD8B/CLEC4D/CLEC4E/CR1/CTSS/F2RL1/FCER1A/FCHO1/FCN1/FCN2/FCRL3/FFAR2/FGR/FOXP1/FPR1/FPR2/FYB1/GATA3/GBP5/GCSAM/GCSAML/HCK/IGHA1/IGHA2/IGHD/IGHG1/IGHG2/IGHG3/IGHG4/IGHM/IGKC/IGLC3/IGLC6/IGLC7/IRF1/IRF4/KLRD1/LAX1/LBP/LCK/LCP2/LILRA2/LILRA4/LILRB2/LTF/LYN/MEFV/MNDA/MS4A1/MYO1G/N…	113
13	GO:0002757	immune response-activating signaling pathway	108/1402	467/18583	1.24427e-26	4.85456e-24	4.05924e-24	ARRB2/BANK1/BLK/BMX/BTNL8/C5AR1/CARD11/CCR7/CD160/CD19/CD22/CD226/CD247/CD300LF/CD38/CD3D/CD3E/CD3G/CD79A/CD79B/CD8A/CD8B/CLEC4E/CR1/CTSS/F2RL1/FCHO1/FCN1/FCN2/FCRL3/FFAR2/FGR/FOXP1/FPR1/FPR2/FYB1/GATA3/GBP5/GCSAM/GCSAML/HCK/IGHA1/IGHA2/IGHD/IGHG1/IGHG2/IGHG3/IGHG4/IGHM/IGKC/IGLC3/IGLC6/IGLC7/IRF1/IRF4/KLRD1/LAX1/LBP/LCK/LCP2/LILRA2/LILRA4/LTF/LYN/MEFV/MNDA/MS4A1/MYO1G/NCR3/NFAM1/NLRC3/NLRC4/NOD2…	108
14	GO:0006935	chemotaxis	105/1402	468/18583	8.60078e-25	3.11594e-22	2.60546e-22	ACKR4/ADAM8/AGTR1/ALOX5/ANOS1/ARRB2/AZU1/BIN2/BST1/C5AR1/CCL13/CCL18/CCL19/CCL21/CCL23/CCL25/CCL5/CCN3/CCR2/CCR3/CCR4/CCR5/CCR6/CCR7/CCR8/CCR9/CD300H/CH25H/CMTM2/CMTM5/CNR2/CORO1A/CSF3R/CTSG/CX3CR1/CXCL12/CXCL13/CXCL14/CXCR1/CXCR2/CXCR3/CXCR6/DEFA1/DEFA1B/DOCK2/EDN1/ELANE/F2RL1/FFAR2/FGF10/FGF18/FGF2/FPR1/FPR2/GAS6/GPR18/IL16/IL17RA/IL34/IL6R/ITGB2/JAML/LBP/LYN/MMP28/NOD2/NRG1/NTRK3/P2RY12/PADI2/…	105
15	GO:0042330	taxis	105/1402	470/18583	1.2324e-24	4.16717e-22	3.48446e-22	ACKR4/ADAM8/AGTR1/ALOX5/ANOS1/ARRB2/AZU1/BIN2/BST1/C5AR1/CCL13/CCL18/CCL19/CCL21/CCL23/CCL25/CCL5/CCN3/CCR2/CCR3/CCR4/CCR5/CCR6/CCR7/CCR8/CCR9/CD300H/CH25H/CMTM2/CMTM5/CNR2/CORO1A/CSF3R/CTSG/CX3CR1/CXCL12/CXCL13/CXCL14/CXCR1/CXCR2/CXCR3/CXCR6/DEFA1/DEFA1B/DOCK2/EDN1/ELANE/F2RL1/FFAR2/FGF10/FGF18/FGF2/FPR1/FPR2/GAS6/GPR18/IL16/IL17RA/IL34/IL6R/ITGB2/JAML/LBP/LYN/MMP28/NOD2/NRG1/NTRK3/P2RY12/PADI2/…	105
16	GO:0060326	cell chemotaxis	83/1402	325/18583	1.07337e-23	3.40257e-21	2.84513e-21	ACKR4/ADAM8/AGTR1/ALOX5/ARRB2/AZU1/BIN2/BST1/C5AR1/CCL13/CCL18/CCL19/CCL21/CCL23/CCL25/CCL5/CCN3/CCR2/CCR3/CCR4/CCR5/CCR6/CCR7/CCR8/CCR9/CD300H/CH25H/CNR2/CORO1A/CSF3R/CTSG/CX3CR1/CXCL12/CXCL13/CXCL14/CXCR1/CXCR2/CXCR3/CXCR6/DEFA1/DEFA1B/EDN1/F2RL1/FFAR2/FGF18/FGF2/FPR2/GAS6/GPR18/IL16/IL17RA/IL34/IL6R/ITGB2/JAML/LBP/LYN/MMP28/NOD2/PADI2/PDE4B/PF4/PF4V1/PIK3CD/PIK3CG/PPBP/PRKCQ/PTK2B/RARRES2/RIPO…	83
17	GO:0007159	leukocyte cell-cell adhesion	93/1402	417/18583	7.15648e-22	2.13516e-19	1.78535e-19	ADAM8/ADD2/ADORA2A/ALOX5/ARG1/CARD11/CCDC88B/CCL19/CCL21/CCL25/CCL5/CCR2/CCR7/CD160/CD177/CD27/CD3E/CD40LG/CD5/CD6/CORO1A/CR1/CTSG/CX3CR1/CXCL12/DOCK8/DTX1/ELANE/FCHO1/FGL2/FLOT2/FUT7/GATA3/GP1BA/HLA-DOB/HLA-E/ICOS/IDO1/IFNG/IGF1/IL2RG/IRF1/ITGAL/ITGB2/ITGB7/LAX1/LCK/LGALS9B/LGALS9C/LILRB2/LRG1/LRRC32/LYN/NOD2/PAWR/PCK1/PLA2G2A/PLA2G2D/PRKCQ/PRKCZ/PTAFR/PTPN6/PTPRC/RASAL3/RASGRP1/RHOH/RIPOR2/S100…	93
18	GO:0030595	leukocyte chemotaxis	67/1402	240/18583	1.21277e-21	3.41731e-19	2.85745e-19	ADAM8/ALOX5/AZU1/BST1/C5AR1/CCL13/CCL18/CCL19/CCL21/CCL23/CCL25/CCL5/CCN3/CCR2/CCR5/CCR6/CCR7/CD300H/CH25H/CNR2/CORO1A/CSF3R/CTSG/CX3CR1/CXCL12/CXCL13/CXCR1/CXCR2/DEFA1/DEFA1B/EDN1/F2RL1/FFAR2/FPR2/GAS6/GPR18/IL16/IL17RA/IL34/IL6R/ITGB2/JAML/LBP/LYN/MMP28/NOD2/PADI2/PDE4B/PF4/PF4V1/PIK3CD/PIK3CG/PPBP/PTK2B/RARRES2/RIPOR2/S100A12/S100A8/S100A9/SCG2/SLAMF1/STAP1/THBS4/TNFAIP6/TNFSF14/VAV1/XCL2	67
19	GO:0001819	positive regulation of cytokine production	102/1402	499/18583	6.91602e-21	1.84621e-18	1.54375e-18	ADAM8/ADCYAP1/ADIPOQ/ADRA2A/AIRE/AZU1/C1QTNF3/C5AR1/CARD11/CCDC88B/CCL19/CCR2/CCR7/CD160/CD2/CD226/CD3E/CD40LG/CD6/CHI3L1/CLEC4E/CLEC9A/CLNK/ELANE/EPX/F2RL1/FCN1/FFAR2/FGR/FOXP1/GATA3/GATA6/GBP5/HLA-E/IDO1/IFNG/IGHD/IL16/IL17B/IL17RA/IL18R1/IL1RAP/IL1RL1/IL33/IL6R/IRF1/IRF4/IRF8/LBP/LILRA2/LILRA5/LILRB2/LRRK2/LTB/LY9/MBP/MEFV/MMP8/MYB/NFAM1/NLRC4/NLRP12/NOD2/ORM1/ORM2/PDE4B/PF4/PIK3CD/PIK3CG/PLCG…	102
20	GO:0002366	leukocyte activation involved in immune response	75/1402	301/18583	7.81939e-21	1.983e-18	1.65812e-18	ANXA3/APBB1IP/CCL19/CCR2/CCR6/CD177/CD180/CD19/CD1C/CD40LG/CLEC4D/CLEC4E/CLNK/CORO1A/CR1/CX3CR1/DNASE1L3/DOCK2/EOMES/F2RL1/FCER1A/FGL2/FGR/FOXP1/GAPT/GATA1/GATA3/IFNG/IL18R1/IL33/IL6R/IRF4/IRF8/ITGAL/ITGAM/ITGB2/LBP/LCP1/LILRA2/LY9/LYN/MFNG/MYB/NKG7/PCK1/PGLYRP1/PIK3CD/PIK3CG/PLCG2/POU2AF1/PRAM1/PRKCZ/PTAFR/PTGDS/PTGER4/PTK2B/PTPN6/PTPRC/RAB27A/RAB44/RASGRP1/RORA/RORC/SEMA4A/SH2D1B/SLAMF1/SLAMF6/…	75
21	GO:0050867	positive regulation of cell activation	88/1402	394/18583	8.49668e-21	2.05215e-18	1.71595e-18	ADAM8/BST1/CARD11/CCDC88B/CCL19/CCL21/CCL5/CCR2/CCR7/CD160/CD177/CD2/CD226/CD27/CD38/CD3E/CD40LG/CD5/CD6/CLEC4D/CORO1A/CR1/DOCK8/F2RL1/FCHO1/FCRL3/FGF10/FGR/FLOT2/GAS6/GATA1/GATA3/GP1BA/GP5/GP9/HLA-DOB/HLA-E/ICOS/IFNG/IGF1/IL1RL1/IL2RG/IL33/IRS2/ITGAM/ITGB2/LBP/LCK/LILRA2/LILRA5/LILRB2/LRRK2/LYN/MMP8/MPL/MYB/NOD2/PCK1/PLEK/PRKCQ/PRKCZ/PTAFR/PTPN6/PTPRC/RASAL3/RASGRP1/RHOH/RPS6KA1/SASH3/SELP/SIRPB…	88
22	GO:0050853	B cell receptor signaling pathway	36/1402	77/18583	1.43155e-20	3.30037e-18	2.75967e-18	BANK1/BLK/BMX/CD19/CD22/CD38/CD79A/CD79B/FCRL3/FOXP1/GCSAM/GCSAML/IGHA1/IGHA2/IGHD/IGHG1/IGHG2/IGHG3/IGHG4/IGHM/IGKC/IGLC3/IGLC6/IGLC7/LCK/LYN/MNDA/MS4A1/NFAM1/PIK3CD/PLCG2/PRKCB/PTPN6/PTPRC/STAP1/TMIGD2	36
23	GO:0006959	humoral immune response	68/1402	257/18583	1.55187e-20	3.42221e-18	2.86155e-18	AIRE/ALOX5/AZU1/BST1/C1RL/C1S/C4B/C6/C7/CAMP/CCL13/CCR2/CCR6/CCR7/CD5L/CFD/CFP/CR1/CTSG/CXCL13/CXCL14/DEFA1/DEFA1B/DEFA3/DEFA4/DMBT1/ELANE/FCN1/FCN2/GATA3/GATA6/GNLY/HLA-E/IFNG/IGHA1/IGHA2/IGHG1/IGHG2/IGHG3/IGHG4/IGHM/IGKV3-20/JCHAIN/KRT1/LTF/LYZ/MASP1/MS4A1/NOD2/PDCD1/PF4/PF4V1/PGLYRP1/POU2AF1/POU2F2/PPBP/PRTN3/PTPN6/PTPRC/RARRES2/RNASE3/S100A12/S100A9/SH2D1A/SLC11A1/SLPI/SPON2/ST6GAL1	68
24	GO:0002263	cell activation involved in immune response	75/1402	305/18583	1.81007e-20	3.82529e-18	3.19859e-18	ANXA3/APBB1IP/CCL19/CCR2/CCR6/CD177/CD180/CD19/CD1C/CD40LG/CLEC4D/CLEC4E/CLNK/CORO1A/CR1/CX3CR1/DNASE1L3/DOCK2/EOMES/F2RL1/FCER1A/FGL2/FGR/FOXP1/GAPT/GATA1/GATA3/IFNG/IL18R1/IL33/IL6R/IRF4/IRF8/ITGAL/ITGAM/ITGB2/LBP/LCP1/LILRA2/LY9/LYN/MFNG/MYB/NKG7/PCK1/PGLYRP1/PIK3CD/PIK3CG/PLCG2/POU2AF1/PRAM1/PRKCZ/PTAFR/PTGDS/PTGER4/PTK2B/PTPN6/PTPRC/RAB27A/RAB44/RASGRP1/RORA/RORC/SEMA4A/SH2D1B/SLAMF1/SLAMF6/…	75
25	GO:0071674	mononuclear cell migration	58/1402	207/18583	5.44648e-19	1.10498e-16	9.23952e-17	ADAM8/AIRE/ALOX5/APOD/C5AR1/CCL13/CCL18/CCL19/CCL21/CCL23/CCL25/CCL5/CCN3/CCR2/CCR5/CCR6/CCR7/CH25H/CORO1A/CTSG/CX3CR1/CXCL12/CXCL13/CXCR1/CXCR2/DEFA1/DEFA1B/DOCK8/FPR2/FUT7/GAS6/GATA3/GCSAM/GCSAML/GPR15/IL34/IL6R/ITGAL/ITGB7/JAML/LYN/MYO1G/NLRP12/PADI2/PIK3CD/PIK3CG/PTK2B/RARRES2/RIPOR2/S100A12/SLAMF1/SPN/STK10/TBX21/TNFSF14/XCL2/XG/ZAP70	58
26	GO:0002274	myeloid leukocyte activation	63/1402	241/18583	7.90368e-19	1.54183e-16	1.28923e-16	ANXA3/AZU1/C5AR1/CAMP/CCL5/CCR2/CD177/CD2/CD226/CD300LF/CLEC4D/CLNK/CNR2/CST7/CTSG/CX3CR1/CXCR2/DNASE1L3/DOCK2/F2RL1/FCER1A/FGR/FOXP1/GATA1/IFNG/IL18RAP/IL1RL1/IL33/IRF4/ITGAM/ITGB2/ITGB6/LBP/LCP2/LILRA2/LRRK2/LYN/MMP8/PIK3CD/PIK3CG/PLA2G2A/PLCG2/PRAM1/PRG3/PTAFR/PTGDS/PTPN6/PTPRC/RAB44/RASGRP1/RHOH/RORA/S100A12/SLAMF1/SLC11A1/SNCA/STAP1/STXBP2/TLR1/TLR4/TLR6/TSPAN32/UNC13D	63
27	GO:1903037	regulation of leukocyte cell-cell adhesion	82/1402	380/18583	1.74103e-18	3.27056e-16	2.73474e-16	ADAM8/ADORA2A/ALOX5/ARG1/CARD11/CCDC88B/CCL19/CCL21/CCL25/CCL5/CCR2/CCR7/CD160/CD27/CD3E/CD40LG/CD5/CD6/CORO1A/CR1/CTSG/CXCL12/DOCK8/DTX1/ELANE/FCHO1/FGL2/FLOT2/FUT7/GATA3/GP1BA/HLA-DOB/HLA-E/ICOS/IDO1/IFNG/IGF1/IL2RG/IRF1/ITGB2/LAX1/LCK/LGALS9B/LGALS9C/LILRB2/LRRC32/LYN/NOD2/PAWR/PCK1/PLA2G2A/PLA2G2D/PRKCQ/PRKCZ/PTAFR/PTPN6/PTPRC/RASAL3/RASGRP1/RHOH/RIPOR2/SASH3/SELE/SELP/SIRPB1/SIRPG/SKAP1/SLAM…	82
28	GO:0001906	cell killing	59/1402	220/18583	2.72591e-18	4.93779e-16	4.12883e-16	ARG1/ARRB2/AZU1/C6/C7/CAMP/CCL13/CD160/CD1C/CD1E/CD2/CD226/CD5L/CORO1A/CR1/CTSG/CX3CR1/DEFA1/DEFA1B/DEFA3/DEFA4/DNASE1L3/ELANE/F2RL1/GBP5/GNLY/GZMB/GZMH/GZMM/HLA-E/IFNG/IGHG1/IL18RAP/ITGAM/KLRB1/KLRD1/LTF/LYZ/NCR1/NCR3/NKG7/PF4/PGLYRP1/PLA2G2A/PRF1/PTPN6/PTPRC/RAB27A/RAET1E/RASGRP1/S100A12/SERPINB4/SH2D1A/SLAMF6/STAP1/STAT5B/STXBP2/UNC13D/VAV1	59
29	GO:1903131	mononuclear cell differentiation	93/1402	481/18583	1.82767e-17	3.19654e-15	2.67285e-15	ADAM8/ADGRG3/AIRE/BCL11B/CARD11/CCL19/CCR2/CCR6/CCR7/CCR9/CD19/CD2/CD27/CD3D/CD3E/CD3G/CD40LG/CD79A/CD79B/CD8A/CLEC4D/CLEC4E/CR1/DOCK2/DTX1/EOMES/F2RL1/FCRL3/FGL2/FLT3/FOXP1/FUT7/GAS6/GATA1/GATA3/GPR18/IFNG/IKZF1/IKZF3/IL18R1/IL2RG/IL34/IL6R/IRF1/IRF4/IRF8/ITGB6/LCK/LILRB2/LY9/LYL1/LYN/MFNG/MS4A1/MYB/NFAM1/PAX5/PCK1/PGLYRP1/PIK3CD/PLA2G2D/PLCG2/POU2AF1/PRKCZ/PRTN3/PTGER4/PTK2B/PTPN6/PTPRC/RASGRP1…	93
30	GO:0097529	myeloid leukocyte migration	61/1402	242/18583	1.9377e-17	3.27601e-15	2.7393e-15	ADAM8/AZU1/BST1/C5AR1/CCL13/CCL18/CCL19/CCL21/CCL23/CCL25/CCL5/CCN3/CCR2/CCR7/CD177/CD300H/CSF3R/CTSG/CX3CR1/CXCL12/CXCL13/CXCR1/CXCR2/EDN1/EPX/FPR2/FUT7/IL17RA/IL34/IL6R/ITGB2/JAML/LBP/LYN/MMP28/NOD2/P2RY12/PDE4B/PF4/PF4V1/PIK3CD/PIK3CG/PPBP/PRTN3/PTGER4/PTK2B/RARRES2/RIPOR2/S100A12/S100A8/S100A9/SCG2/SLAMF1/STAP1/STAT5B/THBS4/TNFAIP6/TRIM55/VAV1/XCL2/XG	61
31	GO:0022407	regulation of cell-cell adhesion	94/1402	491/18583	2.39079e-17	3.91163e-15	3.27079e-15	ADAM8/ADIPOQ/ADORA2A/AKNA/ALOX12/ALOX5/ARG1/CARD11/CCDC88B/CCL19/CCL21/CCL25/CCL5/CCR2/CCR7/CD160/CD27/CD3E/CD40LG/CD5/CD6/CDH1/CEACAM6/CORO1A/CR1/CTSG/CXCL12/CXCL13/DOCK8/DTX1/ELANE/FCHO1/FGL2/FLOT2/FUT7/GATA3/GP1BA/GP6/HLA-DOB/HLA-E/ICOS/IDO1/IFNG/IGF1/IL1RN/IL2RG/IRF1/ITGB2/LAX1/LCK/LGALS9B/LGALS9C/LILRB2/LRRC32/LYN/MBP/MFSD2B/MMRN1/NOD2/PAWR/PCK1/PLA2G2A/PLA2G2D/PRKCQ/PRKCZ/PTAFR/PTPN6/PTPRC/…	94
32	GO:0002696	positive regulation of leukocyte activation	79/1402	378/18583	5.29025e-17	8.38505e-15	7.01132e-15	ADAM8/BST1/CARD11/CCDC88B/CCL19/CCL21/CCL5/CCR2/CCR7/CD160/CD177/CD2/CD226/CD27/CD38/CD3E/CD40LG/CD5/CD6/CLEC4D/CORO1A/CR1/DOCK8/F2RL1/FCHO1/FCRL3/FGF10/FGR/FLOT2/GAS6/GATA1/GATA3/HLA-DOB/HLA-E/ICOS/IFNG/IGF1/IL1RL1/IL2RG/IL33/IRS2/ITGAM/ITGB2/LBP/LCK/LILRB2/LRRK2/LYN/MMP8/MPL/NOD2/PCK1/PRKCQ/PRKCZ/PTAFR/PTPN6/PTPRC/RASAL3/RASGRP1/RHOH/SASH3/SIRPB1/SIRPG/SLAMF1/SPN/STAP1/STAT5B/TACR1/TBX21/TESPA1…	79
33	GO:0030098	lymphocyte differentiation	85/1402	429/18583	1.0104e-16	1.55296e-14	1.29854e-14	ADAM8/ADGRG3/AIRE/BCL11B/CARD11/CCL19/CCR2/CCR6/CCR7/CCR9/CD19/CD2/CD27/CD3D/CD3E/CD3G/CD40LG/CD79A/CD79B/CD8A/CLEC4D/CLEC4E/CR1/DOCK2/DTX1/EOMES/FCRL3/FGL2/FLT3/FOXP1/FUT7/GAS6/GATA3/GPR18/IFNG/IKZF1/IKZF3/IL18R1/IL2RG/IL6R/IRF1/IRF4/IRF8/LCK/LILRB2/LY9/LYL1/MFNG/MS4A1/MYB/NFAM1/PAX5/PCK1/PGLYRP1/PIK3CD/PLA2G2D/PLCG2/POU2AF1/PRKCZ/PTGER4/PTK2B/PTPN6/PTPRC/RASGRP1/RHOH/RORA/RORC/SASH3/SEMA4A/SFRP…	85
34	GO:0072676	lymphocyte migration	41/1402	124/18583	1.32564e-16	1.97754e-14	1.65356e-14	ADAM8/AIRE/APOD/CCL13/CCL18/CCL19/CCL21/CCL23/CCL25/CCL5/CCR2/CCR6/CCR7/CH25H/CORO1A/CXCL12/CXCL13/DEFA1/DEFA1B/DOCK8/FUT7/GAS6/GATA3/GCSAM/GCSAML/GPR15/ITGAL/ITGB7/MYO1G/PADI2/PIK3CD/PIK3CG/PTK2B/RIPOR2/SPN/STK10/TBX21/TNFSF14/XCL2/XG/ZAP70	41
35	GO:0050863	regulation of T cell activation	78/1402	379/18583	2.09118e-16	3.03042e-14	2.53394e-14	ADAM8/ADORA2A/ARG1/CARD11/CCDC88B/CCL19/CCL21/CCL5/CCR2/CCR7/CD160/CD2/CD27/CD3E/CD40LG/CD5/CD6/CLC/CORO1A/CR1/CTSG/DOCK8/DTX1/FCHO1/FGL2/FLOT2/GATA3/HLA-DOB/HLA-E/ICOS/IDO1/IFNG/IGF1/IL2RG/IRF1/IRF4/LAX1/LCK/LGALS9B/LGALS9C/LILRB2/LRRC32/LYN/NOD2/PAWR/PCK1/PLA2G2A/PLA2G2D/PRKCQ/PRKCZ/PTPN6/PTPRC/RASAL3/RASGRP1/RHOH/RIPOR2/SASH3/SIRPB1/SIRPG/SIT1/SLAMF1/SPN/STAT5B/TARM1/TBX21/TESPA1/TIGIT/TMEM131…	78
36	GO:0046631	alpha-beta T cell activation	50/1402	180/18583	2.19067e-16	3.08641e-14	2.58076e-14	ADORA2A/BCL11B/CARD11/CCL19/CCR2/CD160/CD247/CD3D/CD3E/CD3G/DOCK2/EOMES/FOXP1/FUT7/GATA3/GPR18/HLA-E/IFNG/IL18R1/IL2RG/IL6R/IRF1/IRF4/LGALS9B/LGALS9C/LY9/MYB/NKG7/PLA2G2D/PRKCQ/PRKCZ/PTGER4/PTPRC/RASAL3/RORA/RORC/SASH3/SEMA4A/SLAMF6/SPN/STAT4/TARM1/TBX21/TOX/TRAC/TRBC1/TRBC2/VSIR/ZAP70/ZNF683	50
37	GO:0097530	granulocyte migration	46/1402	156/18583	2.82848e-16	3.87731e-14	3.24209e-14	ADAM8/BST1/C5AR1/CCL13/CCL18/CCL19/CCL21/CCL23/CCL25/CCL5/CCR7/CD177/CD300H/CSF3R/CXCL13/CXCR1/CXCR2/EDN1/EPX/FUT7/IL17RA/IL34/ITGB2/JAML/LBP/NOD2/PDE4B/PF4/PF4V1/PIK3CD/PIK3CG/PPBP/PRTN3/PTGER4/RARRES2/RIPOR2/S100A12/S100A8/S100A9/SCG2/SLAMF1/THBS4/TNFAIP6/VAV1/XCL2/XG	46
38	GO:1990868	response to chemokine	36/1402	99/18583	3.02719e-16	3.9369e-14	3.29192e-14	ACKR1/ACKR4/CCL13/CCL18/CCL19/CCL21/CCL23/CCL25/CCL5/CCR2/CCR3/CCR4/CCR5/CCR6/CCR7/CCR8/CCR9/CX3CR1/CXCL12/CXCL13/CXCR1/CXCR2/CXCR3/CXCR6/DOCK8/EDN1/LYN/MPL/PADI2/PF4/PF4V1/PPBP/PTK2B/RIPOR2/XCL2/XCR1	36
39	GO:1990869	cellular response to chemokine	36/1402	99/18583	3.02719e-16	3.9369e-14	3.29192e-14	ACKR1/ACKR4/CCL13/CCL18/CCL19/CCL21/CCL23/CCL25/CCL5/CCR2/CCR3/CCR4/CCR5/CCR6/CCR7/CCR8/CCR9/CX3CR1/CXCL12/CXCL13/CXCR1/CXCR2/CXCR3/CXCR6/DOCK8/EDN1/LYN/MPL/PADI2/PF4/PF4V1/PPBP/PTK2B/RIPOR2/XCL2/XCR1	36
40	GO:0002685	regulation of leukocyte migration	57/1402	230/18583	5.02864e-16	6.37631e-14	5.33168e-14	ADAM8/AIRE/APOD/BST1/C5AR1/CCL19/CCL21/CCL25/CCL5/CCN3/CCR2/CCR6/CCR7/CORO1A/CX3CR1/CXCL12/CXCL13/CXCR2/CXCR3/DOCK8/EDN1/ELANE/F2RL1/FPR2/FUT7/GAS6/GCSAM/GCSAML/GP1BA/GPR18/IL33/IL34/IL6R/ITGA2B/LBP/LYN/MMP28/NOD2/P2RY12/PADI2/PTAFR/PTGER4/PTK2B/RARRES2/RIPOR2/SELE/SELP/SLAMF1/SPN/STAP1/STK10/TACR1/THBS4/TNFAIP6/TNFSF14/XCL2/XG	57
41	GO:0070098	chemokine-mediated signaling pathway	34/1402	91/18583	7.7823e-16	9.62728e-14	8.05004e-14	ACKR1/ACKR4/CCL13/CCL18/CCL19/CCL21/CCL23/CCL25/CCL5/CCR2/CCR3/CCR4/CCR5/CCR6/CCR7/CCR8/CCR9/CX3CR1/CXCL12/CXCL13/CXCR1/CXCR2/CXCR3/CXCR6/EDN1/LYN/MPL/PADI2/PF4/PF4V1/PPBP/PTK2B/XCL2/XCR1	34
42	GO:0070661	leukocyte proliferation	73/1402	350/18583	9.35083e-16	1.12922e-13	9.44223e-14	ARG1/BST1/CARD11/CCDC88B/CCL19/CCL5/CCR2/CD180/CD19/CD22/CD38/CD3E/CD40LG/CD6/CD79A/CLC/CORO1A/CR1/CSF2RA/CSF2RB/DOCK2/DOCK8/F2RL1/FCRL3/FGF10/FLT3/GAPT/HLA-E/IDO1/IGF1/IKZF3/IL33/IL34/IRF1/IRS2/LGALS9B/LGALS9C/LILRB2/LRRC32/LST1/LYN/MNDA/MPL/MS4A1/MZB1/NPR3/PAWR/PIK3CG/PLA2G2A/PLA2G2D/PRKCQ/PTPN6/PTPRC/RASAL3/RASGRP1/RASSF5/SASH3/SLAMF1/SLC11A1/SPN/ST6GAL1/STAT5B/TACR1/TLR4/TMEM131L/TMIGD2/TNFRS…	73
43	GO:0002697	regulation of immune effector process	77/1402	387/18583	2.30076e-15	2.71383e-13	2.26922e-13	ARG1/ARRB2/CCL19/CCR2/CD160/CD177/CD1C/CD1E/CD22/CD226/CD40LG/CD5L/CD96/CFP/CLC/CLNK/CR1/CX3CR1/DNASE1L3/EPX/F2RL1/FCN1/FCN2/FCRL3/FFAR2/FGL2/FGR/FUT7/GATA1/GATA3/HLA-E/IFNG/IL18R1/IL18RAP/IL33/IRF4/ITGAM/ITGB2/KLRB1/KLRD1/LBP/LITAF/LYN/MZB1/NCF1/NCR1/NCR3/NOD2/PCK1/PGLYRP1/PLCG2/PRAM1/PRKCZ/PTAFR/PTPN6/PTPRC/RAET1E/RASGRP1/SASH3/SCIMP/SERPINB4/SH2D1A/SH2D1B/SLAMF1/SLAMF6/SPN/SPON2/STAP1/STAT5B/S…	77
44	GO:0006968	cellular defense response	25/1402	51/18583	2.59212e-15	2.98801e-13	2.49848e-13	ADORA2A/C5AR1/CCR2/CCR3/CCR5/CCR6/CCR9/CD5L/CX3CR1/CXCR2/FCMR/GNLY/IL33/KLRG1/LBP/LILRB2/MNDA/NCF1/NCF2/NCR1/PRF1/PTK2B/SH2D1A/SPN/TRAT1	25
45	GO:0032943	mononuclear cell proliferation	67/1402	314/18583	4.48127e-15	5.05089e-13	4.2234e-13	ARG1/BST1/CARD11/CCDC88B/CCL19/CCL5/CCR2/CD180/CD19/CD22/CD38/CD3E/CD40LG/CD6/CD79A/CLC/CORO1A/CR1/DOCK2/DOCK8/FCRL3/FGF10/FLT3/GAPT/HLA-E/IDO1/IGF1/IKZF3/IRF1/IRS2/LGALS9B/LGALS9C/LILRB2/LRRC32/LST1/LYN/MNDA/MPL/MS4A1/MZB1/PAWR/PIK3CG/PLA2G2A/PLA2G2D/PRKCQ/PTPN6/PTPRC/RASAL3/RASGRP1/RASSF5/SASH3/SLAMF1/SLC11A1/SPN/ST6GAL1/STAT5B/TACR1/TLR4/TMEM131L/TMIGD2/TNFRSF13B/TNFRSF1B/TNFSF13B/TNFSF14/TSPA…	67
46	GO:0046651	lymphocyte proliferation	66/1402	307/18583	4.89758e-15	5.40012e-13	4.51541e-13	ARG1/BST1/CARD11/CCDC88B/CCL19/CCL5/CCR2/CD180/CD19/CD22/CD38/CD3E/CD40LG/CD6/CD79A/CLC/CORO1A/CR1/DOCK2/DOCK8/FCRL3/FGF10/FLT3/GAPT/HLA-E/IDO1/IGF1/IKZF3/IRF1/IRS2/LGALS9B/LGALS9C/LILRB2/LRRC32/LST1/LYN/MNDA/MPL/MS4A1/MZB1/PAWR/PIK3CG/PLA2G2A/PLA2G2D/PRKCQ/PTPN6/PTPRC/RASAL3/RASGRP1/RASSF5/SASH3/SLAMF1/SLC11A1/SPN/STAT5B/TACR1/TLR4/TMEM131L/TMIGD2/TNFRSF13B/TNFRSF1B/TNFSF13B/TNFSF14/TSPAN32/VSIR…	66
47	GO:0045785	positive regulation of cell adhesion	87/1402	480/18583	1.12397e-14	1.21293e-12	1.01422e-12	ABI3BP/ADAM8/ALOX15/ALOX5/APBB1IP/AZU1/CARD11/CCDC88B/CCL19/CCL21/CCL25/CCL5/CCR2/CCR7/CD160/CD27/CD3E/CD40LG/CD5/CD6/CEACAM6/COL8A1/CORO1A/CR1/CTSG/CXCL12/CXCL13/DOCK8/ELANE/EPHA1/EPHA4/FCHO1/FLCN/FLOT2/FUT7/GATA3/GP1BA/GP6/HLA-DOB/HLA-E/ICOS/IFNG/IGF1/IL2RG/ITGB2/LAMA2/LCK/LILRB2/LYN/MFSD2B/MMRN1/MYOC/NOD2/OLFM4/P2RY12/PCK1/PRKCQ/PRKCZ/PTAFR/PTK2B/PTPN6/PTPRC/RASAL3/RASGRP1/RHOH/SASH3/SELE/SELP…	87
48	GO:1990266	neutrophil migration	39/1402	129/18583	2.10033e-14	2.21935e-12	1.85575e-12	ADAM8/BST1/C5AR1/CCL13/CCL18/CCL19/CCL21/CCL23/CCL25/CCL5/CCR7/CD177/CD300H/CSF3R/CXCL13/CXCR1/CXCR2/EDN1/FUT7/ITGB2/JAML/LBP/NOD2/PDE4B/PF4/PF4V1/PIK3CD/PIK3CG/PPBP/PRTN3/RIPOR2/S100A12/S100A8/S100A9/THBS4/TNFAIP6/VAV1/XCL2/XG	39
49	GO:0045123	cellular extravasation	29/1402	74/18583	2.39999e-14	2.48423e-12	2.07724e-12	ADAM8/ADD2/AZU1/BST1/CCL21/CCL25/CCR2/CD177/CX3CR1/CXCL12/ELANE/FUT7/GP1BA/ITGAL/ITGB7/JAML/PIK3CD/PIK3CG/PRTN3/PTAFR/PTGER4/RIPOR2/SELE/SELL/SELP/SELPLG/SPN/TRIM55/XG	29
50	GO:0071621	granulocyte chemotaxis	39/1402	130/18583	2.78555e-14	2.82566e-12	2.36273e-12	BST1/C5AR1/CCL13/CCL18/CCL19/CCL21/CCL23/CCL25/CCL5/CCR7/CD300H/CSF3R/CXCL13/CXCR1/CXCR2/EDN1/IL17RA/IL34/ITGB2/JAML/LBP/NOD2/PDE4B/PF4/PF4V1/PIK3CD/PIK3CG/PPBP/RARRES2/RIPOR2/S100A12/S100A8/S100A9/SCG2/SLAMF1/THBS4/TNFAIP6/VAV1/XCL2	39
51	GO:1903039	positive regulation of leukocyte cell-cell adhesion	60/1402	273/18583	3.06793e-14	3.05109e-12	2.55123e-12	ADAM8/ALOX5/CARD11/CCDC88B/CCL19/CCL21/CCL5/CCR2/CCR7/CD160/CD27/CD3E/CD40LG/CD5/CD6/CORO1A/CR1/DOCK8/ELANE/FCHO1/FLOT2/FUT7/GATA3/GP1BA/HLA-DOB/HLA-E/ICOS/IFNG/IGF1/IL2RG/ITGB2/LCK/LILRB2/LYN/NOD2/PCK1/PRKCQ/PRKCZ/PTAFR/PTPN6/PTPRC/RASAL3/RASGRP1/RHOH/SASH3/SELE/SELP/SIRPB1/SIRPG/SKAP1/SLAMF1/SPN/STAT5B/TESPA1/TMIGD2/TNFSF13B/TNFSF14/VAV1/VSIR/ZAP70	60
52	GO:0070663	regulation of leukocyte proliferation	59/1402	267/18583	3.91119e-14	3.81491e-12	3.18991e-12	ARG1/BST1/CARD11/CCDC88B/CCL19/CCL5/CCR2/CD22/CD38/CD3E/CD40LG/CD6/CLC/CORO1A/CR1/CSF2RA/CSF2RB/FCRL3/FGF10/HLA-E/IDO1/IGF1/IKZF3/IL33/IL34/IRF1/IRS2/LGALS9B/LGALS9C/LILRB2/LRRC32/LST1/LYN/MNDA/MPL/MZB1/PAWR/PLA2G2A/PLA2G2D/PRKCQ/PTPN6/PTPRC/RASAL3/RASSF5/SASH3/SLAMF1/SPN/ST6GAL1/STAT5B/TACR1/TLR4/TMEM131L/TMIGD2/TNFRSF13B/TNFRSF1B/TNFSF13B/TSPAN32/VSIR/ZAP70	59
53	GO:0022409	positive regulation of cell-cell adhesion	66/1402	320/18583	4.00904e-14	3.83658e-12	3.20803e-12	ADAM8/ALOX5/CARD11/CCDC88B/CCL19/CCL21/CCL5/CCR2/CCR7/CD160/CD27/CD3E/CD40LG/CD5/CD6/CEACAM6/CORO1A/CR1/CTSG/CXCL13/DOCK8/ELANE/FCHO1/FLOT2/FUT7/GATA3/GP1BA/GP6/HLA-DOB/HLA-E/ICOS/IFNG/IGF1/IL2RG/ITGB2/LCK/LILRB2/LYN/MFSD2B/MMRN1/NOD2/PCK1/PRKCQ/PRKCZ/PTAFR/PTPN6/PTPRC/RASAL3/RASGRP1/RHOH/SASH3/SELE/SELP/SIRPB1/SIRPG/SKAP1/SLAMF1/SPN/STAT5B/TESPA1/TMIGD2/TNFSF13B/TNFSF14/VAV1/VSIR/ZAP70	66
54	GO:0019730	antimicrobial humoral response	39/1402	132/18583	4.85211e-14	4.55739e-12	3.81075e-12	AZU1/CAMP/CCL13/CTSG/CXCL13/CXCL14/DEFA1/DEFA1B/DEFA3/DEFA4/DMBT1/ELANE/GATA6/GNLY/HLA-E/IGHA1/IGHA2/IGHG1/IGHG2/IGHG3/IGHG4/IGHM/IGKV3-20/JCHAIN/LTF/LYZ/NOD2/PF4/PF4V1/PGLYRP1/PPBP/PRTN3/RARRES2/RNASE3/S100A12/S100A9/SLC11A1/SLPI/SPON2	39
55	GO:0032944	regulation of mononuclear cell proliferation	55/1402	242/18583	8.38688e-14	7.73423e-12	6.46713e-12	ARG1/BST1/CARD11/CCDC88B/CCL19/CCL5/CCR2/CD22/CD38/CD3E/CD40LG/CD6/CLC/CORO1A/CR1/FCRL3/FGF10/HLA-E/IDO1/IGF1/IKZF3/IRF1/IRS2/LGALS9B/LGALS9C/LILRB2/LRRC32/LST1/LYN/MNDA/MPL/MZB1/PAWR/PLA2G2A/PLA2G2D/PRKCQ/PTPN6/PTPRC/RASAL3/RASSF5/SASH3/SLAMF1/SPN/ST6GAL1/STAT5B/TACR1/TLR4/TMEM131L/TMIGD2/TNFRSF13B/TNFRSF1B/TNFSF13B/TSPAN32/VSIR/ZAP70	55
56	GO:0006909	phagocytosis	54/1402	237/18583	1.26513e-13	1.14585e-11	9.58125e-12	ADIPOQ/ADORA2A/ALOX15/ANXA3/ARHGAP25/AZU1/BIN2/C4B/CCR2/CD300LF/CDC42SE2/CEACAM4/CEBPE/CFP/CORO1A/DOCK2/ELANE/F2RL1/FCN1/FCN2/FGR/FPR2/GAS6/HCK/ICAM3/IFNG/IL2RG/IRF8/ITGAL/ITGAM/ITGB2/LBP/LYN/MYO1G/NCF2/NCF4/NOD2/PEAR1/PLCG2/PLD4/PRTN3/PTPRC/RAB27A/SIRPB1/SIRPG/SLAMF1/SLC11A1/SPON2/STAP1/SYT7/TLR4/UNC13D/VAV1/XKR7	54
57	GO:0050670	regulation of lymphocyte proliferation	54/1402	238/18583	1.51913e-13	1.35176e-11	1.1303e-11	ARG1/BST1/CARD11/CCDC88B/CCL19/CCL5/CCR2/CD22/CD38/CD3E/CD40LG/CD6/CLC/CORO1A/CR1/FCRL3/FGF10/HLA-E/IDO1/IGF1/IKZF3/IRF1/IRS2/LGALS9B/LGALS9C/LILRB2/LRRC32/LST1/LYN/MNDA/MPL/MZB1/PAWR/PLA2G2A/PLA2G2D/PRKCQ/PTPN6/PTPRC/RASAL3/RASSF5/SASH3/SLAMF1/SPN/STAT5B/TACR1/TLR4/TMEM131L/TMIGD2/TNFRSF13B/TNFRSF1B/TNFSF13B/TSPAN32/VSIR/ZAP70	54
58	GO:0001909	leukocyte mediated cytotoxicity	39/1402	137/18583	1.8407e-13	1.60966e-11	1.34595e-11	ARG1/ARRB2/AZU1/CD160/CD1C/CD1E/CD2/CD226/CORO1A/CTSG/CX3CR1/DNASE1L3/ELANE/F2RL1/GZMB/GZMM/HLA-E/IGHG1/IL18RAP/ITGAM/KLRB1/KLRD1/NCR1/NCR3/NKG7/PRF1/PTPN6/PTPRC/RAB27A/RAET1E/RASGRP1/SERPINB4/SH2D1A/SLAMF6/STAP1/STAT5B/STXBP2/UNC13D/VAV1	39
59	GO:0030593	neutrophil chemotaxis	34/1402	107/18583	1.95155e-13	1.67767e-11	1.40282e-11	BST1/C5AR1/CCL13/CCL18/CCL19/CCL21/CCL23/CCL25/CCL5/CCR7/CD300H/CSF3R/CXCL13/CXCR1/CXCR2/EDN1/ITGB2/JAML/LBP/NOD2/PDE4B/PF4/PF4V1/PIK3CD/PIK3CG/PPBP/RIPOR2/S100A12/S100A8/S100A9/THBS4/TNFAIP6/VAV1/XCL2	34
60	GO:0002703	regulation of leukocyte mediated immunity	55/1402	247/18583	2.06154e-13	1.74269e-11	1.45718e-11	ARG1/ARRB2/CCR2/CD160/CD177/CD1C/CD1E/CD226/CD96/CLC/CLNK/CR1/CX3CR1/DNASE1L3/F2RL1/FGR/FUT7/GATA1/GATA3/HLA-E/IL18R1/IL18RAP/ITGAM/ITGB2/KLRB1/KLRD1/LYN/NCR1/NCR3/NOD2/PLCG2/PRAM1/PRKCZ/PTAFR/PTPN6/PTPRC/RAET1E/RASGRP1/SASH3/SCIMP/SERPINB4/SH2D1A/SH2D1B/SLAMF1/SLAMF6/SPN/STAP1/STAT5B/STXBP2/TBX21/TLR4/TNFRSF1B/UNC13D/VAV1/WAS	55
61	GO:0002237	response to molecule of bacterial origin	70/1402	367/18583	3.80821e-13	3.16644e-11	2.64768e-11	C4B/C5AR1/CAMP/CARD16/CCR5/CCR7/CD180/CD6/CD96/CEBPE/CNR2/CSF2RB/CTSG/CX3CR1/CXCL13/DEFA1/DEFA1B/DEFA3/DEFA4/EDN1/ELANE/FASLG/FGF10/FMO1/FOXP1/GATA1/GBP5/HCK/HPGD/IDO1/IL24/IRF8/LBP/LILRA2/LILRB2/LITAF/LTF/LYN/MMP3/MMP8/MPO/NLRP7/NOD2/PCK1/PDE4B/PENK/PF4/PF4V1/PLCG2/PPBP/PTAFR/PTGER2/PTGER4/PTGFR/PTGIR/S100A8/S100A9/SCIMP/SELE/SELP/SLC11A1/SLPI/SNCA/SPON2/STAP1/TLR1/TLR10/TLR4/TLR6/TNFRSF1B	70
62	GO:0030217	T cell differentiation	62/1402	307/18583	6.38882e-13	5.22646e-11	4.37021e-11	ADAM8/AIRE/BCL11B/CARD11/CCL19/CCR2/CCR6/CCR7/CCR9/CD2/CD27/CD3D/CD3E/CD3G/CD8A/CLEC4D/CLEC4E/CR1/DOCK2/DTX1/EOMES/FGL2/FOXP1/FUT7/GATA3/GPR18/IFNG/IKZF3/IL18R1/IL2RG/IL6R/IRF1/IRF4/LCK/LILRB2/LY9/MYB/PCK1/PIK3CD/PLA2G2D/PRKCZ/PTGER4/PTPRC/RASGRP1/RHOH/RORA/RORC/SASH3/SEMA4A/SLAMF6/SPN/STAT4/STAT5B/TBX21/TESPA1/THEMIS/TMEM131L/TOX/VAV1/VSIR/ZAP70/ZNF683	62
63	GO:0019722	calcium-mediated signaling	49/1402	210/18583	6.69982e-13	5.39389e-11	4.51021e-11	ACKR4/ACTN3/AGTR1/ATP1A2/AZU1/BST1/C10orf71/CACNA1C/CASQ1/CASQ2/CCR2/CCR3/CCR4/CCR5/CCR6/CCR7/CCR8/CCR9/CD22/CD3E/CX3CR1/CXCR1/CXCR2/CXCR3/CXCR6/DMTN/EDN1/FPR2/GRIN2A/IGF1/KSR2/LRRK2/MCTP2/MYOZ1/P2RX5/P2RY12/PLCG2/PLEK/PTGDR2/PTGFR/PTPRC/SELE/SELP/SLA2/SLC24A4/TBC1D10C/TRAT1/XCR1/ZAP70	49
64	GO:0031349	positive regulation of defense response	82/1402	479/18583	1.59665e-12	1.26535e-10	1.05805e-10	ADAM8/AGTR1/ALOX5AP/ARG1/ARRB2/CCL5/CCR2/CCR7/CD160/CD226/CD300LF/CLEC4E/CLNK/CTSS/F2RL1/FABP4/FCN1/FCN2/FCRL3/FFAR2/FPR2/GBP5/HCK/HLA-E/IDO1/IFNG/IL16/IL17RA/IL18RAP/IL1RL1/IL33/IRF1/IRF4/KLRD1/LBP/LGALS2/LILRA2/LILRA4/LILRA5/LRRK2/LTF/LYN/MEFV/MMP8/MNDA/NCR3/NKG7/NLRC3/NLRC4/NLRP12/NOD2/PAK3/PENK/PIK3CG/PLA2G2A/PLCG2/PTGER3/PTGER4/PYHIN1/RAET1E/RASGRP1/RNF125/S100A12/S100A8/S100A9/SCIMP/SH2D1A/…	82
65	GO:0050920	regulation of chemotaxis	51/1402	232/18583	2.6036e-12	2.03161e-10	1.69877e-10	AZU1/BST1/C5AR1/CCL19/CCL21/CCL5/CCN3/CCR2/CCR4/CCR6/CCR7/CX3CR1/CXCL12/CXCL13/CXCR2/EDN1/ELANE/F2RL1/FGF10/FGF18/FGF2/FPR2/GAS6/GPR18/IL16/IL34/IL6R/LBP/LYN/MMP28/NOD2/NTRK3/P2RY12/PADI2/PTK2B/RARRES2/RIPOR2/SCG2/SEMA3C/SEMA4A/SEMA5B/SLAMF1/SLIT1/SMOC2/ST6GAL1/STAP1/STX3/THBS4/TNFAIP6/TNFSF14/XCL2	51
66	GO:0002285	lymphocyte activation involved in immune response	48/1402	213/18583	4.44312e-12	3.41447e-10	2.85508e-10	APBB1IP/CCL19/CCR6/CD180/CD19/CD1C/CD40LG/CLEC4D/CLEC4E/CORO1A/CR1/EOMES/F2RL1/FGL2/FOXP1/GAPT/GATA3/IFNG/IL18R1/IL6R/IRF4/IRF8/ITGAL/LCP1/LY9/MFNG/MYB/NKG7/PCK1/PGLYRP1/PLCG2/POU2AF1/PRKCZ/PTGER4/PTK2B/PTPRC/RAB27A/RORA/RORC/SEMA4A/SLAMF6/SLC11A1/SPN/STAT4/TBX21/TLR4/UNC13D/ZNF683	48
67	GO:0042742	defense response to bacterium	63/1402	329/18583	4.85551e-12	3.6757e-10	3.0735e-10	ANXA3/AZU1/C5AR1/CAMP/CD160/CFP/CLEC4D/CLEC4E/CTSG/CXCL13/DEFA1/DEFA1B/DEFA3/DEFA4/DMBT1/ELANE/EPX/F2RL1/FCN2/FGR/FOXP1/FPR2/GBP4/GBP5/GBP6/GNLY/HLA-E/HP/IGHA1/IGHA2/IGHG1/IGHG2/IGHG3/IGHG4/IGHM/IGKV3-20/IL6R/IRF8/JCHAIN/LBP/LCN2/LTF/LYZ/MIAT/MPO/NLRC4/NOD2/PGLYRP1/PLA2G2A/PLAC8/PPBP/RARRES2/RNASE3/S100A12/S100A8/S100A9/SELP/SLC11A1/SLPI/SPN/SPON2/TLR4/TLR6	63
68	GO:0032496	response to lipopolysaccharide	65/1402	346/18583	5.39866e-12	4.02677e-10	3.36706e-10	CAMP/CARD16/CCR5/CCR7/CD180/CD6/CD96/CEBPE/CNR2/CSF2RB/CTSG/CX3CR1/CXCL13/DEFA1/DEFA1B/DEFA3/DEFA4/EDN1/ELANE/FASLG/FGF10/FMO1/FOXP1/GATA1/GBP5/HCK/HPGD/IDO1/IL24/IRF8/LBP/LILRA2/LILRB2/LITAF/LTF/LYN/MMP3/MMP8/MPO/NLRP7/NOD2/PCK1/PDE4B/PENK/PF4/PF4V1/PLCG2/PPBP/PTAFR/PTGER2/PTGER4/PTGFR/PTGIR/S100A8/S100A9/SCIMP/SELE/SELP/SLC11A1/SLPI/SNCA/SPON2/STAP1/TLR4/TNFRSF1B	65
69	GO:0072678	T cell migration	26/1402	73/18583	7.02944e-12	5.16714e-10	4.32061e-10	ADAM8/AIRE/APOD/CCL21/CCL5/CCR2/CCR6/CORO1A/CXCL12/CXCL13/DEFA1/DEFA1B/DOCK8/FUT7/GPR15/ITGAL/ITGB7/MYO1G/PIK3CD/PIK3CG/RIPOR2/SPN/TNFSF14/XCL2/XG/ZAP70	26
70	GO:0050852	T cell receptor signaling pathway	37/1402	140/18583	8.90733e-12	6.454e-10	5.39664e-10	BTNL8/CARD11/CCR7/CD160/CD226/CD247/CD3D/CD3E/CD3G/CD8A/CD8B/FCHO1/FYB1/GATA3/LCK/LCP2/PAWR/PDE4B/PIK3CD/PLCG2/PRAM1/PTPN6/PTPRC/SH2D1A/SKAP1/SLA2/TESPA1/THEMIS/TRAC/TRAT1/TRBC1/TRBC2/TRGC1/TRGC2/TXK/UBASH3A/ZAP70	37
71	GO:0051251	positive regulation of lymphocyte activation	62/1402	328/18583	1.27671e-11	9.12036e-10	7.62617e-10	ADAM8/BST1/CARD11/CCDC88B/CCL19/CCL21/CCL5/CCR2/CCR7/CD160/CD27/CD38/CD3E/CD40LG/CD5/CD6/CORO1A/CR1/DOCK8/FCHO1/FCRL3/FGF10/FLOT2/GAS6/GATA3/HLA-DOB/HLA-E/ICOS/IFNG/IGF1/IL2RG/IRS2/LCK/LILRB2/LYN/MPL/NOD2/PCK1/PRKCQ/PRKCZ/PTPN6/PTPRC/RASAL3/RASGRP1/RHOH/SASH3/SIRPB1/SIRPG/SLAMF1/SPN/STAT5B/TACR1/TBX21/TESPA1/TLR4/TMIGD2/TNFSF13B/TNFSF14/TOX/VAV1/VSIR/ZAP70	62
72	GO:0002275	myeloid cell activation involved in immune response	30/1402	98/18583	1.47795e-11	1.04113e-09	8.70564e-10	ANXA3/CCR2/CD177/CLNK/CX3CR1/DNASE1L3/DOCK2/F2RL1/FCER1A/FGR/GATA1/IFNG/IL33/ITGAM/ITGB2/LBP/LILRA2/LYN/PIK3CD/PIK3CG/PLCG2/PRAM1/PTAFR/PTGDS/PTPN6/RAB44/RASGRP1/SLAMF1/STXBP2/UNC13D	30
73	GO:0050727	regulation of inflammatory response	73/1402	424/18583	2.08141e-11	1.44615e-09	1.20923e-09	ADAM8/ADIPOQ/ADORA2A/AGTR1/AKNA/ALOX15/ALOX5/ALOX5AP/AOAH/BST1/C1QTNF3/CARD16/CCL5/CCN3/CCR2/CCR7/CST7/DNASE1L3/ELANE/FABP4/FFAR2/FGR/FOXP1/FPR2/FUT7/GATA3/HCK/HLA-E/IDO1/IFNG/IGF1/IL16/IL17RA/IL1RL1/IL33/KRT1/LBP/LGALS2/LILRA5/LRRK2/LYN/MEFV/MMP3/MMP8/NCF1/NKG7/NLRC3/NLRC4/NLRP12/NLRP7/NOD2/PGLYRP1/PIK3CG/PLA2G2A/PLA2G2D/PLCG2/PTGER3/PTGER4/PTPN6/PTPRC/RORA/S100A12/S100A8/S100A9/SELE/SNCA/SPN/ST…	73
74	GO:0007204	positive regulation of cytosolic calcium ion concentration	41/1402	172/18583	2.46816e-11	1.69169e-09	1.41454e-09	ACKR4/ADCYAP1/AGTR1/C5AR1/CACNA1C/CCR2/CCR3/CCR4/CCR5/CCR6/CCR7/CCR8/CCR9/CD38/CD52/CX3CR1/CXCL13/CXCR1/CXCR2/CXCR3/CXCR6/EDN1/F2RL1/FPR1/FPR2/GATA1/HRH4/JPH3/OXTR/P2RX5/PIK3CG/PROK2/PTGER2/PTGER3/PTGER4/PTGFR/PTGIR/PTK2B/S1PR4/TACR1/XCR1	41
75	GO:0050832	defense response to fungus	22/1402	56/18583	3.05443e-11	2.06561e-09	1.7272e-09	ARG1/CLEC4C/CLEC4D/CLEC4E/CTSG/CX3CR1/DEFA1/DEFA1B/DEFA3/DEFA4/ELANE/GNLY/IL17RA/LTF/MPO/PLCG2/RARRES2/S100A12/S100A8/S100A9/SPON2/ZBP1	22
76	GO:0002688	regulation of leukocyte chemotaxis	34/1402	126/18583	3.31305e-11	2.21102e-09	1.84879e-09	BST1/C5AR1/CCL19/CCL21/CCL5/CCN3/CCR2/CCR6/CCR7/CX3CR1/CXCL12/CXCL13/CXCR2/EDN1/F2RL1/FPR2/GAS6/GPR18/IL34/IL6R/LBP/LYN/MMP28/NOD2/PADI2/PTK2B/RARRES2/RIPOR2/SLAMF1/STAP1/THBS4/TNFAIP6/TNFSF14/XCL2	34
77	GO:0009620	response to fungus	24/1402	67/18583	3.91973e-11	2.58193e-09	2.15893e-09	ARG1/CLEC4C/CLEC4D/CLEC4E/CTSG/CX3CR1/DEFA1/DEFA1B/DEFA3/DEFA4/ELANE/GNLY/IL17RA/LTF/MPO/PLCG2/RARRES2/S100A12/S100A8/S100A9/SCIMP/SPON2/TLR4/ZBP1	24
78	GO:0050870	positive regulation of T cell activation	51/1402	249/18583	4.19582e-11	2.72836e-09	2.28137e-09	ADAM8/CARD11/CCDC88B/CCL19/CCL21/CCL5/CCR2/CCR7/CD160/CD27/CD3E/CD40LG/CD5/CD6/CORO1A/CR1/DOCK8/FCHO1/FLOT2/GATA3/HLA-DOB/HLA-E/ICOS/IFNG/IGF1/IL2RG/LCK/LILRB2/LYN/NOD2/PCK1/PRKCQ/PRKCZ/PTPN6/PTPRC/RASAL3/RASGRP1/RHOH/SASH3/SIRPB1/SIRPG/SLAMF1/SPN/STAT5B/TESPA1/TMIGD2/TNFSF13B/TNFSF14/VAV1/VSIR/ZAP70	51
79	GO:0002228	natural killer cell mediated immunity	26/1402	79/18583	5.46552e-11	3.509e-09	2.93412e-09	ARRB2/CD160/CD2/CD226/CD96/CLNK/CORO1A/GZMB/HLA-E/IL18RAP/KLRB1/KLRD1/NCR1/NCR3/NKG7/PTPN6/RAB27A/RAET1E/RASGRP1/SERPINB4/SH2D1A/SH2D1B/SLAMF6/STAT5B/UNC13D/VAV1	26
80	GO:0002687	positive regulation of leukocyte migration	37/1402	149/18583	6.48001e-11	4.10832e-09	3.43526e-09	ADAM8/C5AR1/CCL19/CCL21/CCL5/CCR2/CCR6/CCR7/CORO1A/CX3CR1/CXCL12/CXCL13/CXCR2/DOCK8/EDN1/F2RL1/FPR2/FUT7/GAS6/IL34/IL6R/ITGA2B/LBP/P2RY12/PTAFR/PTK2B/RARRES2/RIPOR2/SELE/SELP/SLAMF1/SPN/TACR1/THBS4/TNFSF14/XCL2/XG	37
81	GO:0002699	positive regulation of immune effector process	53/1402	268/18583	6.95534e-11	4.35525e-09	3.64173e-09	ARG1/CCL19/CCR2/CD160/CD177/CD1C/CD1E/CD226/CFP/CLNK/CR1/F2RL1/FCN1/FCN2/FFAR2/FGR/GATA1/GATA3/HLA-E/IFNG/IL18R1/IL18RAP/IL33/ITGAM/ITGB2/KLRD1/LBP/LYN/MZB1/NCR3/NOD2/PCK1/PLCG2/PRKCZ/PTAFR/PTPN6/PTPRC/RAET1E/RASGRP1/SASH3/SCIMP/SH2D1A/SH2D1B/SLAMF1/SLAMF6/SPON2/STAP1/STAT5B/STXBP2/TBX21/TLR4/UNC13D/VAV1	53
82	GO:0019932	second-messenger-mediated signaling	58/1402	310/18583	8.95659e-11	5.53998e-09	4.63236e-09	ACKR4/ACTN3/ADCY2/ADCYAP1/AGTR1/ATP1A2/AZU1/BST1/C10orf71/CACNA1C/CAP2/CASQ1/CASQ2/CCR2/CCR3/CCR4/CCR5/CCR6/CCR7/CCR8/CCR9/CD22/CD3E/CX3CR1/CXCR1/CXCR2/CXCR3/CXCR6/DMTN/EDN1/FPR1/FPR2/GRIN2A/GUCY2D/IGF1/IRAG1/KSR2/LRRK2/MCTP2/MYOZ1/P2RX5/P2RY12/PDE3B/PLCG2/PLEK/PTGDR2/PTGFR/PTPRC/RASD2/RUNDC3A/SELE/SELP/SLA2/SLC24A4/TBC1D10C/TRAT1/XCR1/ZAP70	58
83	GO:0007599	hemostasis	48/1402	231/18583	9.27396e-11	5.66717e-09	4.73872e-09	ADORA2A/ADRA2A/ALOX12/AVPR2/CD40LG/COMP/CTSG/DGKK/DMTN/EDN1/F13A1/F2RL1/GAS6/GATA1/GP1BA/GP5/GP6/GP9/HBB/KRT1/LCK/LYN/MFSD2B/MMRN1/MPIG6B/NFE2/P2RX1/P2RY12/PEAR1/PF4/PIK3CG/PLCG2/PLEK/PRKCQ/PTPN6/RAB27A/SELP/SERPINA1/SLC4A1/TLR4/TREML1/TSPAN32/TUBB1/TXK/VAV1/VTN/VWF/WAS	48
84	GO:0035710	CD4-positive, alpha-beta T cell activation	32/1402	118/18583	1.08511e-10	6.55201e-09	5.47859e-09	CARD11/CCL19/CD160/CD3E/FOXP1/FUT7/GATA3/IFNG/IL18R1/IL2RG/IL6R/IRF4/LGALS9B/LGALS9C/LY9/MYB/NKG7/PLA2G2D/PRKCQ/PRKCZ/PTGER4/RORA/RORC/SASH3/SEMA4A/SLAMF6/SPN/STAT4/TARM1/TBX21/TOX/VSIR	32
85	GO:0050921	positive regulation of chemotaxis	36/1402	145/18583	1.17775e-10	7.02772e-09	5.87637e-09	AZU1/C5AR1/CCL19/CCL21/CCL5/CCR2/CCR4/CCR6/CCR7/CX3CR1/CXCL12/CXCL13/CXCR2/EDN1/F2RL1/FGF10/FGF18/FGF2/FPR2/GAS6/IL16/IL34/IL6R/LBP/NTRK3/P2RY12/PTK2B/RARRES2/RIPOR2/SCG2/SLAMF1/SMOC2/STX3/THBS4/TNFSF14/XCL2	36
86	GO:0050854	regulation of antigen receptor-mediated signaling pathway	23/1402	66/18583	1.89794e-10	1.11934e-08	9.35961e-09	CARD11/CCR7/CD160/CD19/CD22/CD226/FCRL3/FOXP1/GCSAM/GCSAML/LCK/LYN/NFAM1/PAWR/PRKCB/PTPN6/PTPRC/SH2D1A/SLA2/STAP1/TESPA1/TRAT1/UBASH3A	23
87	GO:0007596	blood coagulation	46/1402	224/18583	3.4359e-10	2.00309e-08	1.67492e-08	ADORA2A/ADRA2A/ALOX12/CD40LG/COMP/CTSG/DGKK/DMTN/EDN1/F13A1/F2RL1/GAS6/GATA1/GP1BA/GP5/GP6/GP9/HBB/KRT1/LCK/LYN/MFSD2B/MMRN1/MPIG6B/P2RX1/P2RY12/PEAR1/PF4/PIK3CG/PLCG2/PLEK/PRKCQ/PTPN6/RAB27A/SELP/SERPINA1/SLC4A1/TLR4/TREML1/TSPAN32/TUBB1/TXK/VAV1/VTN/VWF/WAS	46
88	GO:0002444	myeloid leukocyte mediated immunity	30/1402	110/18583	3.55038e-10	2.04631e-08	1.71106e-08	ANXA3/ARG1/AZU1/CCR2/CD177/CLNK/CTSG/CX3CR1/DNASE1L3/ELANE/F2RL1/FCER1A/FGR/GATA1/HLA-E/IGHG1/ITGAM/ITGB2/LYN/PIK3CD/PIK3CG/PRAM1/PTAFR/PTGDS/RAB44/RASGRP1/SPON2/STAP1/STXBP2/UNC13D	30
89	GO:0031640	killing of cells of another organism	27/1402	92/18583	4.44225e-10	2.50345e-08	2.09331e-08	ARG1/AZU1/C6/C7/CAMP/CCL13/CTSG/DEFA1/DEFA1B/DEFA3/DEFA4/ELANE/F2RL1/GBP5/GNLY/GZMB/GZMH/GZMM/IFNG/LTF/LYZ/NKG7/PF4/PGLYRP1/PLA2G2A/PRF1/S100A12	27
90	GO:0141061	disruption of cell in another organism	27/1402	92/18583	4.44225e-10	2.50345e-08	2.09331e-08	ARG1/AZU1/C6/C7/CAMP/CCL13/CTSG/DEFA1/DEFA1B/DEFA3/DEFA4/ELANE/F2RL1/GBP5/GNLY/GZMB/GZMH/GZMM/IFNG/LTF/LYZ/NKG7/PF4/PGLYRP1/PLA2G2A/PRF1/S100A12	27
91	GO:0050729	positive regulation of inflammatory response	36/1402	152/18583	4.85834e-10	2.70786e-08	2.26423e-08	ADAM8/AGTR1/ALOX5AP/CCR2/CCR7/FABP4/FFAR2/HLA-E/IDO1/IFNG/IL16/IL17RA/IL1RL1/IL33/LBP/LGALS2/LILRA5/LRRK2/MEFV/MMP8/NKG7/NLRC4/NLRP12/PIK3CG/PLA2G2A/PLCG2/PTGER3/PTGER4/S100A12/S100A8/S100A9/SNCA/STAP1/STAT5B/TLR4/ZBP1	36
92	GO:2000106	regulation of leukocyte apoptotic process	27/1402	93/18583	5.81417e-10	3.20538e-08	2.68024e-08	ADAM8/BCL11B/CCL19/CCL21/CCL5/CCR5/CCR7/CD27/CD3G/CXCL12/CXCR2/DOCK8/FOXP1/GAS6/HCAR2/HCLS1/HSH2D/IDO1/IRS2/LYN/MIAT/NOD2/PDCD1/PIK3CD/PRKCQ/PTCRA/ST6GAL1	27
93	GO:0050901	leukocyte tethering or rolling	16/1402	34/18583	6.05985e-10	3.3049e-08	2.76346e-08	ADD2/CCL21/CCL25/CCR2/CX3CR1/CXCL12/ELANE/FUT7/GP1BA/ITGB7/PTAFR/SELE/SELL/SELP/SELPLG/SPN	16
94	GO:0042098	T cell proliferation	44/1402	213/18583	6.81148e-10	3.6753e-08	3.07317e-08	ARG1/CARD11/CCDC88B/CCL19/CCL5/CCR2/CD3E/CD40LG/CD6/CLC/CORO1A/CR1/DOCK2/DOCK8/HLA-E/IDO1/IGF1/IRF1/LGALS9B/LGALS9C/LILRB2/LRRC32/PAWR/PIK3CG/PLA2G2A/PLA2G2D/PRKCQ/PTPN6/PTPRC/RASAL3/RASGRP1/SASH3/SLAMF1/SLC11A1/SPN/STAT5B/TMEM131L/TMIGD2/TNFRSF1B/TNFSF13B/TNFSF14/TSPAN32/VSIR/ZAP70	44
95	GO:0030168	platelet activation	33/1402	133/18583	7.0707e-10	3.77501e-08	3.15655e-08	ADRA2A/ALOX12/CD40LG/COMP/CTSG/DGKK/GATA1/GP1BA/GP5/GP6/GP9/HBB/LCK/LYN/MFSD2B/MMRN1/P2RX1/P2RY12/PEAR1/PF4/PIK3CG/PLCG2/PLEK/PRKCQ/PTPN6/SELP/TLR4/TREML1/TSPAN32/TUBB1/TXK/VAV1/VWF	33
96	GO:0019731	antibacterial humoral response	23/1402	70/18583	7.27064e-10	3.84132e-08	3.212e-08	CAMP/CTSG/DEFA1/DEFA1B/DEFA3/DEFA4/DMBT1/ELANE/HLA-E/IGHA1/IGHA2/IGHG1/IGHG2/IGHG3/IGHG4/IGHM/IGKV3-20/JCHAIN/LTF/NOD2/RNASE3/SLPI/SPON2	23
97	GO:0050817	coagulation	46/1402	229/18583	7.35148e-10	3.84399e-08	3.21423e-08	ADORA2A/ADRA2A/ALOX12/CD40LG/COMP/CTSG/DGKK/DMTN/EDN1/F13A1/F2RL1/GAS6/GATA1/GP1BA/GP5/GP6/GP9/HBB/KRT1/LCK/LYN/MFSD2B/MMRN1/MPIG6B/P2RX1/P2RY12/PEAR1/PF4/PIK3CG/PLCG2/PLEK/PRKCQ/PTPN6/RAB27A/SELP/SERPINA1/SLC4A1/TLR4/TREML1/TSPAN32/TUBB1/TXK/VAV1/VTN/VWF/WAS	46
98	GO:2000107	negative regulation of leukocyte apoptotic process	21/1402	59/18583	7.44831e-10	3.85488e-08	3.22333e-08	BCL11B/CCL19/CCL21/CCL5/CCR5/CCR7/CD27/CXCL12/CXCR2/DOCK8/FOXP1/GAS6/HCLS1/HSH2D/IDO1/IRS2/NOD2/PDCD1/PRKCQ/PTCRA/ST6GAL1	21
99	GO:0036230	granulocyte activation	19/1402	49/18583	8.85097e-10	4.53456e-08	3.79166e-08	ANXA3/CAMP/CCL5/CCR2/CD177/CTSG/CXCR2/DNASE1L3/F2RL1/FCER1A/IL18RAP/ITGAM/ITGB2/LILRA2/PLA2G2A/PRAM1/PRG3/PTAFR/STXBP2	19
100	GO:0002523	leukocyte migration involved in inflammatory response	12/1402	19/18583	9.94439e-10	5.04379e-08	4.21747e-08	ADAM8/ALOX5/CCR6/ELANE/FFAR2/FUT7/LBP/S100A8/S100A9/SELE/SLAMF1/TRIM55	12
101	GO:0042744	hydrogen peroxide catabolic process	15/1402	31/18583	1.28444e-09	6.45016e-08	5.39342e-08	CAT/EPX/HBA1/HBA2/HBB/HBD/HBG1/HBG2/HBM/HBQ1/HBZ/HP/MPO/SNCA/TPO	15
102	GO:0002695	negative regulation of leukocyte activation	42/1402	202/18583	1.34701e-09	6.69805e-08	5.60071e-08	ADORA2A/ARG1/BANK1/CCR2/CD300LF/CLNK/CNR2/CR1/CST7/CTSG/DTX1/FGL2/FGR/IDO1/IRF1/LAX1/LGALS9B/LGALS9C/LILRB2/LRRC32/LST1/LYN/MNDA/PAWR/PGLYRP1/PLA2G2A/PLA2G2D/PTPN6/PTPRC/RASSF5/RIPOR2/SAMSN1/SFRP1/SPN/TARM1/TBC1D10C/TBX21/TIGIT/TMEM131L/TNFRSF13B/TSPAN32/VSIR	42
103	GO:0031341	regulation of cell killing	29/1402	110/18583	1.65751e-09	8.16204e-08	6.82485e-08	ARG1/ARRB2/CD160/CD1C/CD1E/CD226/CD5L/CR1/CX3CR1/DNASE1L3/F2RL1/HLA-E/IFNG/IL18RAP/ITGAM/KLRB1/KLRD1/NCR1/NCR3/PRF1/PTPRC/RAET1E/RASGRP1/SERPINB4/SH2D1A/SLAMF6/STAP1/STAT5B/VAV1	29
104	GO:0042113	B cell activation	51/1402	278/18583	2.4717e-09	1.20543e-07	1.00794e-07	ADGRG3/BANK1/BST1/CARD11/CCR6/CD180/CD19/CD22/CD27/CD38/CD40LG/CD79A/CD79B/CR1/FCRL1/FCRL3/FLT3/GAPT/IKZF3/IL2RG/IRF8/IRS2/LAX1/LYL1/LYN/MFNG/MNDA/MS4A1/MZB1/NFAM1/NOD2/PAWR/PAX5/PIK3CD/PLCG2/POU2AF1/PRKCB/PTK2B/PTPN6/PTPRC/RASGRP1/SAMSN1/SASH3/SFRP1/STAT5B/TBC1D10C/TBX21/TLR4/TNFRSF13B/TNFSF13B/ZAP70	51
105	GO:0071706	tumor necrosis factor superfamily cytokine production	40/1402	191/18583	2.65645e-09	1.26957e-07	1.06157e-07	ADAM8/ADIPOQ/ARRB2/AZU1/CCL19/CCR2/CD2/CX3CR1/FOXP1/GAS6/GPR18/HLA-E/IFNG/IGF1/IL33/LBP/LILRA2/LILRA4/LILRA5/LRRK2/LTF/MMP8/NLRC3/NOD2/ORM1/ORM2/PF4/PLCG2/PTAFR/PTPN6/PTPRC/RASGRP1/SASH3/SLAMF1/SPN/SPON2/TLR1/TLR4/TNFRSF8/VSIR	40
106	GO:1903555	regulation of tumor necrosis factor superfamily cytokine production	40/1402	191/18583	2.65645e-09	1.26957e-07	1.06157e-07	ADAM8/ADIPOQ/ARRB2/AZU1/CCL19/CCR2/CD2/CX3CR1/FOXP1/GAS6/GPR18/HLA-E/IFNG/IGF1/IL33/LBP/LILRA2/LILRA4/LILRA5/LRRK2/LTF/MMP8/NLRC3/NOD2/ORM1/ORM2/PF4/PLCG2/PTAFR/PTPN6/PTPRC/RASGRP1/SASH3/SLAMF1/SPN/SPON2/TLR1/TLR4/TNFRSF8/VSIR	40
107	GO:0141060	disruption of anatomical structure in another organism	27/1402	99/18583	2.6783e-09	1.26957e-07	1.06157e-07	ARG1/AZU1/C6/C7/CAMP/CCL13/CTSG/DEFA1/DEFA1B/DEFA3/DEFA4/ELANE/F2RL1/GBP5/GNLY/GZMB/GZMH/GZMM/IFNG/LTF/LYZ/NKG7/PF4/PGLYRP1/PLA2G2A/PRF1/S100A12	27
108	GO:0051250	negative regulation of lymphocyte activation	37/1402	169/18583	2.90775e-09	1.36557e-07	1.14184e-07	ADORA2A/ARG1/BANK1/CLNK/CR1/CTSG/DTX1/FGL2/FGR/IDO1/IRF1/LAX1/LGALS9B/LGALS9C/LILRB2/LRRC32/LST1/LYN/MNDA/PAWR/PGLYRP1/PLA2G2A/PLA2G2D/PTPN6/RASSF5/RIPOR2/SAMSN1/SFRP1/SPN/TARM1/TBC1D10C/TBX21/TIGIT/TMEM131L/TNFRSF13B/TSPAN32/VSIR	37
109	GO:0042119	neutrophil activation	17/1402	42/18583	3.12837e-09	1.45569e-07	1.21721e-07	ANXA3/CAMP/CCL5/CD177/CTSG/CXCR2/DNASE1L3/F2RL1/IL18RAP/ITGAM/ITGB2/LILRA2/PLA2G2A/PRAM1/PRG3/PTAFR/STXBP2	17
110	GO:0043299	leukocyte degranulation	24/1402	81/18583	3.31444e-09	1.52826e-07	1.27788e-07	ANXA3/CCR2/CD177/CLNK/CORO1A/F2RL1/FCER1A/FGR/GATA1/HCK/ITGAM/ITGB2/LYN/NKG7/PIK3CD/PIK3CG/PRAM1/PTAFR/PTGDS/RAB27A/RAB44/RASGRP1/STXBP2/UNC13D	24
111	GO:0036336	dendritic cell migration	15/1402	33/18583	3.836e-09	1.75281e-07	1.46564e-07	ALOX5/CCL19/CCL21/CCL5/CCR2/CCR5/CCR6/CCR7/CXCR1/CXCR2/DOCK8/GAS6/NLRP12/PIK3CG/SLAMF1	15
112	GO:0032640	tumor necrosis factor production	39/1402	186/18583	4.03811e-09	1.8125e-07	1.51556e-07	ADIPOQ/ARRB2/AZU1/CCL19/CCR2/CD2/CX3CR1/FOXP1/GAS6/GPR18/HLA-E/IFNG/IGF1/IL33/LBP/LILRA2/LILRA4/LILRA5/LRRK2/LTF/MMP8/NLRC3/NOD2/ORM1/ORM2/PF4/PLCG2/PTAFR/PTPN6/PTPRC/RASGRP1/SASH3/SLAMF1/SPN/SPON2/TLR1/TLR4/TNFRSF8/VSIR	39
113	GO:0032680	regulation of tumor necrosis factor production	39/1402	186/18583	4.03811e-09	1.8125e-07	1.51556e-07	ADIPOQ/ARRB2/AZU1/CCL19/CCR2/CD2/CX3CR1/FOXP1/GAS6/GPR18/HLA-E/IFNG/IGF1/IL33/LBP/LILRA2/LILRA4/LILRA5/LRRK2/LTF/MMP8/NLRC3/NOD2/ORM1/ORM2/PF4/PLCG2/PTAFR/PTPN6/PTPRC/RASGRP1/SASH3/SLAMF1/SPN/SPON2/TLR1/TLR4/TNFRSF8/VSIR	39
114	GO:0002715	regulation of natural killer cell mediated immunity	19/1402	53/18583	4.17315e-09	1.84054e-07	1.53901e-07	ARRB2/CD160/CD226/CD96/CLNK/HLA-E/IL18RAP/KLRB1/KLRD1/NCR1/NCR3/RAET1E/RASGRP1/SERPINB4/SH2D1A/SH2D1B/SLAMF6/STAT5B/VAV1	19
115	GO:0045058	T cell selection	19/1402	53/18583	4.17315e-09	1.84054e-07	1.53901e-07	AIRE/BCL11B/CARD11/CCR7/CD3D/CD3E/CD3G/DOCK2/GATA3/IL6R/IRF4/LY9/PTPRC/SLAMF6/SPN/TBX21/THEMIS/TOX/ZAP70	19
116	GO:0071887	leukocyte apoptotic process	30/1402	121/18583	4.24668e-09	1.85682e-07	1.55262e-07	ADAM8/BCL11B/CCL19/CCL21/CCL5/CCR5/CCR7/CD27/CD3G/CLC/CXCL12/CXCR2/DOCK8/FAS/FASLG/FOXP1/GAS6/HCAR2/HCLS1/HSH2D/IDO1/IRS2/LYN/MIAT/NOD2/PDCD1/PIK3CD/PRKCQ/PTCRA/ST6GAL1	30
117	GO:0042267	natural killer cell mediated cytotoxicity	23/1402	76/18583	4.45536e-09	1.93142e-07	1.61499e-07	ARRB2/CD160/CD2/CD226/CORO1A/GZMB/HLA-E/IL18RAP/KLRB1/KLRD1/NCR1/NCR3/NKG7/PTPN6/RAB27A/RAET1E/RASGRP1/SERPINB4/SH2D1A/SLAMF6/STAT5B/UNC13D/VAV1	23
118	GO:0006936	muscle contraction	59/1402	351/18583	4.51209e-09	1.93944e-07	1.6217e-07	ACTA1/ACTN3/ADRA2A/ADRB2/ATP1A2/CACNA1C/CACNA1S/CASQ1/CASQ2/CD38/CHRM2/CHRNA1/CHRND/COMP/CSRP3/DES/EDN1/FGF13/JSRP1/KCNA5/KCND2/KCNE1/KCNE5/KLHL41/LMOD2/MYBPH/MYH1/MYH11/MYH2/MYH6/MYH7/MYL1/MYL2/MYL4/MYOT/OXTR/P2RX1/PDE4B/PIK3CG/PKP2/PROK2/PTAFR/PTGER3/RCSD1/RGS2/SCN2B/SCN4B/SMPX/STAC/SULF2/TACR1/TCAP/TMOD1/TMOD4/TNNC2/TNNI1/TNNT1/TNNT3/TRDN	59
119	GO:0031295	T cell costimulation	18/1402	48/18583	4.62923e-09	1.97307e-07	1.64982e-07	CARD11/CCL19/CCL21/CCR7/CD160/CD3E/CD40LG/CD5/ICOS/LCK/LILRB2/LYN/PTPN6/SPN/TMIGD2/TNFSF13B/TNFSF14/VAV1	18
120	GO:0003012	muscle system process	70/1402	452/18583	5.99239e-09	2.53278e-07	2.11784e-07	ACTA1/ACTN3/ADRA2A/ADRB2/ATP1A2/CACNA1C/CACNA1S/CASQ1/CASQ2/CD38/CHRM2/CHRNA1/CHRND/COMP/CSRP3/DES/EDN1/FGF13/FOXP1/GATA6/IGF1/JSRP1/KCNA5/KCND2/KCNE1/KCNE5/KLHL41/LMOD2/MYBPH/MYH1/MYH11/MYH2/MYH6/MYH7/MYL1/MYL2/MYL4/MYOC/MYOD1/MYOT/MYOZ1/OXTR/P2RX1/PDE4B/PI16/PIK3CG/PKP2/PRKAG3/PROK2/PTAFR/PTGER3/RCSD1/RGS2/SCN2B/SCN4B/SLN/SMPX/STAC/SULF2/TACR1/TCAP/TMOD1/TMOD4/TNFRSF1B/TNNC2/TNNI1/TNNT1/TNNT3/T…	70
121	GO:0002286	T cell activation involved in immune response	30/1402	123/18583	6.42466e-09	2.69305e-07	2.25185e-07	APBB1IP/CCL19/CD1C/CLEC4D/CLEC4E/EOMES/F2RL1/FGL2/FOXP1/GATA3/IFNG/IL18R1/IL6R/IRF4/ITGAL/LCP1/LY9/MYB/PCK1/PRKCZ/PTGER4/RAB27A/RORA/RORC/SEMA4A/SLAMF6/SLC11A1/SPN/STAT4/TBX21	30
122	GO:0042129	regulation of T cell proliferation	38/1402	182/18583	7.20286e-09	2.9945e-07	2.50391e-07	ARG1/CARD11/CCDC88B/CCL19/CCL5/CCR2/CD3E/CD40LG/CD6/CLC/CORO1A/CR1/HLA-E/IDO1/IGF1/IRF1/LGALS9B/LGALS9C/LILRB2/LRRC32/PAWR/PLA2G2A/PLA2G2D/PRKCQ/PTPN6/PTPRC/RASAL3/SASH3/SLAMF1/SPN/STAT5B/TMEM131L/TMIGD2/TNFRSF1B/TNFSF13B/TSPAN32/VSIR/ZAP70	38
123	GO:0050866	negative regulation of cell activation	43/1402	223/18583	9.51628e-09	3.92411e-07	3.28122e-07	ADORA2A/ALOX12/ARG1/BANK1/CCR2/CD300LF/CLNK/CNR2/CR1/CST7/CTSG/DTX1/FGL2/FGR/IDO1/IRF1/LAX1/LGALS9B/LGALS9C/LILRB2/LRRC32/LST1/LYN/MNDA/PAWR/PGLYRP1/PLA2G2A/PLA2G2D/PTPN6/PTPRC/RASSF5/RIPOR2/SAMSN1/SFRP1/SPN/TARM1/TBC1D10C/TBX21/TIGIT/TMEM131L/TNFRSF13B/TSPAN32/VSIR	43
124	GO:0071675	regulation of mononuclear cell migration	30/1402	125/18583	9.61939e-09	3.93464e-07	3.29003e-07	ADAM8/AIRE/APOD/C5AR1/CCL21/CCL5/CCN3/CCR2/CCR6/CCR7/CORO1A/CX3CR1/CXCL12/CXCL13/DOCK8/FPR2/GAS6/GCSAM/GCSAML/IL34/LYN/PADI2/PTK2B/RARRES2/RIPOR2/SLAMF1/SPN/STK10/TNFSF14/XCL2	30
125	GO:0031294	lymphocyte costimulation	18/1402	50/18583	9.88362e-09	4.01038e-07	3.35336e-07	CARD11/CCL19/CCL21/CCR7/CD160/CD3E/CD40LG/CD5/ICOS/LCK/LILRB2/LYN/PTPN6/SPN/TMIGD2/TNFSF13B/TNFSF14/VAV1	18
126	GO:0042060	wound healing	66/1402	422/18583	1.10017e-08	4.42864e-07	3.70309e-07	ADORA2A/ADRA2A/ALOX12/ALOX15/ALOX5/CARMIL2/CD40LG/COMP/CTSG/DGKK/DMTN/EDN1/EPPK1/F13A1/F2RL1/FGF10/FGF2/GAS6/GATA1/GP1BA/GP5/GP6/GP9/HBB/IGF1/ITGB6/JAML/KRT1/LCK/LRG1/LYN/MFSD2B/MMRN1/MPIG6B/MYOZ1/NRG1/ODAM/P2RX1/P2RY12/PEAR1/PF4/PIK3CG/PLCG2/PLEK/POU2F3/PRKCQ/PTPN6/RAB27A/SELP/SERPINA1/SLC11A1/SLC4A1/SMOC2/SYT7/TLR4/TMEFF2/TREML1/TRIM72/TSPAN32/TUBB1/TXK/VAV1/VIL1/VTN/VWF/WAS	66
127	GO:0032609	type II interferon production	29/1402	119/18583	1.16772e-08	4.62709e-07	3.86903e-07	CCR2/CCR7/CD160/CD2/CD226/CD3E/CD96/CR1/F2RL1/GAS6/GATA3/IL18R1/IL1RL1/IL33/IRF8/LGALS9B/LGALS9C/NOD2/PDE4B/PGLYRP1/RASGRP1/SASH3/SLAMF1/SLAMF6/SLC11A1/TLR4/TLR8/TXK/VSIR	29
128	GO:0032649	regulation of type II interferon production	29/1402	119/18583	1.16772e-08	4.62709e-07	3.86903e-07	CCR2/CCR7/CD160/CD2/CD226/CD3E/CD96/CR1/F2RL1/GAS6/GATA3/IL18R1/IL1RL1/IL33/IRF8/LGALS9B/LGALS9C/NOD2/PDE4B/PGLYRP1/RASGRP1/SASH3/SLAMF1/SLAMF6/SLC11A1/TLR4/TLR8/TXK/VSIR	29
129	GO:0015671	oxygen transport	10/1402	15/18583	1.22435e-08	4.81387e-07	4.02521e-07	HBA1/HBA2/HBB/HBD/HBG1/HBG2/HBM/HBQ1/HBZ/MB	10
130	GO:0002706	regulation of lymphocyte mediated immunity	38/1402	186/18583	1.34685e-08	5.25477e-07	4.39388e-07	ARG1/ARRB2/CCR2/CD160/CD1C/CD1E/CD226/CD96/CLC/CLNK/CR1/FUT7/GATA3/HLA-E/IL18R1/IL18RAP/KLRB1/KLRD1/NCR1/NCR3/NOD2/PRKCZ/PTPN6/PTPRC/RAET1E/RASGRP1/SASH3/SERPINB4/SH2D1A/SH2D1B/SLAMF1/SLAMF6/SPN/STAT5B/TBX21/TNFRSF1B/VAV1/WAS	38
131	GO:0002705	positive regulation of leukocyte mediated immunity	33/1402	149/18583	1.52335e-08	5.89804e-07	4.93176e-07	ARG1/CD160/CD177/CD1C/CD1E/CD226/CLNK/F2RL1/GATA3/HLA-E/IL18R1/IL18RAP/ITGAM/ITGB2/KLRD1/NCR3/NOD2/PLCG2/PRKCZ/PTAFR/PTPRC/RAET1E/RASGRP1/SASH3/SCIMP/SH2D1A/SH2D1B/SLAMF1/SLAMF6/STAP1/STAT5B/TBX21/VAV1	33
132	GO:0050764	regulation of phagocytosis	26/1402	100/18583	1.56687e-08	6.02056e-07	5.03421e-07	ADIPOQ/ALOX15/AZU1/C4B/CD300LF/CFP/DOCK2/F2RL1/FCN1/FCN2/FGR/FPR2/GAS6/HCK/IFNG/IL2RG/NOD2/PLCG2/PRTN3/PTPRC/RAB27A/SIRPB1/SIRPG/SLC11A1/STAP1/SYT7	26
133	GO:0031343	positive regulation of cell killing	22/1402	75/18583	1.82513e-08	6.9602e-07	5.81991e-07	ARG1/CD160/CD1C/CD1E/CD226/CD5L/F2RL1/HLA-E/IFNG/IL18RAP/ITGAM/KLRD1/NCR3/PRF1/PTPRC/RAET1E/RASGRP1/SH2D1A/SLAMF6/STAP1/STAT5B/VAV1	22
134	GO:1902105	regulation of leukocyte differentiation	54/1402	321/18583	1.97369e-08	7.47056e-07	6.24665e-07	ADAM8/ADIPOQ/CARD11/CCL19/CCR2/CD101/CD2/CD27/CR1/DTX1/EVI2B/FCRL3/FGL2/FOXP1/GAS6/GATA3/GPR55/HCLS1/IFNG/IKZF3/IL2RG/IL34/IRF1/IRF4/LILRB2/LILRB3/LTF/LYN/NFAM1/PCK1/PF4/PGLYRP1/PRKCZ/PTPN6/PTPRC/RASGRP1/RASSF2/RHOH/SASH3/SFRP1/STAT5B/TAL1/TBX21/TESC/TESPA1/TLR4/TMEM131L/TMEM176A/TMEM176B/TNFAIP6/TOX/VSIR/ZAP70/ZNF683	54
135	GO:0045061	thymic T cell selection	12/1402	23/18583	2.006e-08	7.5366e-07	6.30188e-07	AIRE/CARD11/CCR7/CD3D/CD3E/CD3G/DOCK2/GATA3/PTPRC/SPN/TOX/ZAP70	12
136	GO:0070665	positive regulation of leukocyte proliferation	35/1402	166/18583	2.15411e-08	8.03356e-07	6.71742e-07	BST1/CARD11/CCDC88B/CCL19/CCL5/CCR2/CD38/CD3E/CD40LG/CD6/CORO1A/CSF2RA/CSF2RB/FCRL3/FGF10/HLA-E/IGF1/IL34/IRS2/LILRB2/LYN/MPL/PRKCQ/PTPRC/RASAL3/SASH3/SLAMF1/SPN/ST6GAL1/STAT5B/TACR1/TLR4/TMIGD2/TNFSF13B/ZAP70	35
137	GO:0001910	regulation of leukocyte mediated cytotoxicity	25/1402	95/18583	2.26715e-08	8.3934e-07	7.01831e-07	ARG1/ARRB2/CD160/CD1C/CD1E/CD226/CX3CR1/DNASE1L3/F2RL1/HLA-E/IL18RAP/ITGAM/KLRB1/KLRD1/NCR1/NCR3/PTPRC/RAET1E/RASGRP1/SERPINB4/SH2D1A/SLAMF6/STAP1/STAT5B/VAV1	25
138	GO:0061756	leukocyte adhesion to vascular endothelial cell	19/1402	58/18583	2.30611e-08	8.4758e-07	7.08721e-07	ADD2/ALOX5/CCL21/CCL25/CCR2/CX3CR1/CXCL12/ELANE/FUT7/GP1BA/ITGB2/ITGB7/LRG1/PTAFR/SELE/SELL/SELP/SELPLG/SPN	19
139	GO:0032615	interleukin-12 production	20/1402	64/18583	2.45297e-08	8.82375e-07	7.37815e-07	ARRB2/CCL19/CCR7/CD40LG/FOXP1/IDO1/IFNG/IL16/IRF1/IRF8/LILRA5/LTB/MEFV/NOD2/PLCG2/SCIMP/SLAMF1/TIGIT/TLR4/TLR8	20
140	GO:0032655	regulation of interleukin-12 production	20/1402	64/18583	2.45297e-08	8.82375e-07	7.37815e-07	ARRB2/CCL19/CCR7/CD40LG/FOXP1/IDO1/IFNG/IL16/IRF1/IRF8/LILRA5/LTB/MEFV/NOD2/PLCG2/SCIMP/SLAMF1/TIGIT/TLR4/TLR8	20
141	GO:0048247	lymphocyte chemotaxis	20/1402	64/18583	2.45297e-08	8.82375e-07	7.37815e-07	ADAM8/CCL13/CCL18/CCL19/CCL21/CCL23/CCL25/CCL5/CCR2/CH25H/CXCL13/DEFA1/DEFA1B/GAS6/PADI2/PIK3CD/PIK3CG/PTK2B/TNFSF14/XCL2	20
142	GO:0002690	positive regulation of leukocyte chemotaxis	25/1402	96/18583	2.84808e-08	1.01729e-06	8.50623e-07	C5AR1/CCL19/CCL21/CCL5/CCR2/CCR6/CCR7/CX3CR1/CXCL12/CXCL13/CXCR2/EDN1/F2RL1/FPR2/GAS6/IL34/IL6R/LBP/PTK2B/RARRES2/RIPOR2/SLAMF1/THBS4/TNFSF14/XCL2	25
143	GO:0046632	alpha-beta T cell differentiation	29/1402	124/18583	3.13721e-08	1.10739e-06	9.25963e-07	BCL11B/CCL19/EOMES/FOXP1/FUT7/GATA3/GPR18/IFNG/IL18R1/IL2RG/IL6R/IRF1/IRF4/LY9/MYB/PLA2G2D/PRKCZ/PTGER4/RORA/RORC/SASH3/SEMA4A/SLAMF6/SPN/STAT4/TBX21/TOX/ZAP70/ZNF683	29
144	GO:1903557	positive regulation of tumor necrosis factor superfamily cytokine production	27/1402	110/18583	3.144e-08	1.10739e-06	9.25963e-07	ADAM8/AZU1/CCL19/CCR2/CD2/HLA-E/IFNG/IL33/LBP/LILRA2/LILRA5/LRRK2/MMP8/NOD2/ORM1/ORM2/PF4/PLCG2/PTAFR/PTPRC/RASGRP1/SASH3/SPN/SPON2/TLR1/TLR4/TNFRSF8	27
145	GO:0030239	myofibril assembly	21/1402	71/18583	3.26216e-08	1.14108e-06	9.54137e-07	ACTA1/CASQ1/CSRP3/EDN1/KLHL41/KRT19/LDB3/LMOD2/MYH11/MYH6/MYH7/MYL2/MYOZ1/NEB/NRAP/PGM5/TCAP/TMOD1/TMOD4/TNNT1/TNNT3	21
146	GO:0002292	T cell differentiation involved in immune response	23/1402	84/18583	3.66638e-08	1.27369e-06	1.06502e-06	CCL19/CLEC4D/CLEC4E/EOMES/FGL2/FOXP1/GATA3/IFNG/IL18R1/IL6R/IRF4/LY9/MYB/PCK1/PRKCZ/PTGER4/RORA/RORC/SEMA4A/SLAMF6/SPN/STAT4/TBX21	23
147	GO:1903706	regulation of hemopoiesis	64/1402	417/18583	3.80966e-08	1.31446e-06	1.09911e-06	ADAM8/ADIPOQ/CARD11/CCL19/CCR2/CD101/CD2/CD27/CR1/CSF3R/DTX1/EVI2B/FAXDC2/FCRL3/FGL2/FOXP1/GAS6/GATA1/GATA3/GFI1B/GPR171/GPR55/HCLS1/IFNG/IKZF3/IL2RG/IL34/IRF1/IRF4/LILRB2/LILRB3/LTF/LYN/MPL/MTURN/MYB/NFAM1/PCK1/PF4/PGLYRP1/PRKCZ/PTK2B/PTPN6/PTPRC/RASGRP1/RASSF2/RHEX/RHOH/SASH3/SFRP1/STAT5B/TAL1/TBX21/TESC/TESPA1/TLR4/TMEM131L/TMEM176A/TMEM176B/TNFAIP6/TOX/VSIR/ZAP70/ZNF683	64
148	GO:0055002	striated muscle cell development	21/1402	73/18583	5.58543e-08	1.91414e-06	1.60055e-06	ACTA1/CASQ1/CSRP3/EDN1/KLHL41/KRT19/LDB3/LMOD2/MYH11/MYH6/MYH7/MYL2/MYOZ1/NEB/NRAP/PGM5/TCAP/TMOD1/TMOD4/TNNT1/TNNT3	21
149	GO:0032760	positive regulation of tumor necrosis factor production	26/1402	106/18583	5.71907e-08	1.94679e-06	1.62784e-06	AZU1/CCL19/CCR2/CD2/HLA-E/IFNG/IL33/LBP/LILRA2/LILRA5/LRRK2/MMP8/NOD2/ORM1/ORM2/PF4/PLCG2/PTAFR/PTPRC/RASGRP1/SASH3/SPN/SPON2/TLR1/TLR4/TNFRSF8	26
150	GO:0006956	complement activation	20/1402	67/18583	5.82121e-08	1.96834e-06	1.64587e-06	C1RL/C1S/C4B/C6/C7/CD5L/CFD/CFP/CR1/FCN1/FCN2/IGHA1/IGHA2/IGHG1/IGHG2/IGHG3/IGHG4/IGHM/KRT1/MASP1	20
151	GO:0002717	positive regulation of natural killer cell mediated immunity	14/1402	34/18583	5.99865e-08	2.01491e-06	1.68481e-06	CD160/CD226/CLNK/HLA-E/IL18RAP/KLRD1/NCR3/RAET1E/RASGRP1/SH2D1A/SH2D1B/SLAMF6/STAT5B/VAV1	14
152	GO:0072593	reactive oxygen species metabolic process	42/1402	231/18583	8.10127e-08	2.70327e-06	2.26039e-06	AGTR1/AKR1C3/ALOX12/ALOX5/BST1/CAT/CD177/EDN1/EPX/F2RL1/FPR2/HBA1/HBA2/HBB/HBD/HBG1/HBG2/HBM/HBQ1/HBZ/HP/IL19/ITGAM/ITGB2/LRRK2/MMP3/MPO/NCF1/NCF1C/NCF2/NCF4/PLCG2/PLIN5/PRG3/PTK2B/RAB27A/SNCA/SOD3/TLR4/TLR6/TPO/VAV1	42
153	GO:0043368	positive T cell selection	15/1402	40/18583	8.9767e-08	2.9758e-06	2.48828e-06	BCL11B/CD3D/CD3E/CD3G/DOCK2/IL6R/IRF4/LY9/PTPRC/SLAMF6/SPN/TBX21/THEMIS/TOX/ZAP70	15
154	GO:0033627	cell adhesion mediated by integrin	23/1402	88/18583	9.41742e-08	3.10163e-06	2.59349e-06	CCL21/CCL5/CCN3/CD3E/CXCL13/ITGA2B/ITGAL/ITGAM/ITGB2/ITGB4/ITGB6/ITGB7/ITGBL1/LYN/MMRN1/P2RY12/PDE3B/PIK3CG/PTPN6/SFRP2/SKAP1/TESC/VTN	23
155	GO:0050864	regulation of B cell activation	29/1402	130/18583	9.48204e-08	3.10277e-06	2.59444e-06	BANK1/BST1/CARD11/CD19/CD22/CD27/CD38/CR1/FCRL3/IKZF3/IL2RG/IRS2/LYN/MNDA/MZB1/NFAM1/NOD2/PAWR/PTPN6/PTPRC/SAMSN1/SASH3/SFRP1/STAT5B/TBC1D10C/TBX21/TLR4/TNFRSF13B/TNFSF13B	29
156	GO:2000401	regulation of lymphocyte migration	20/1402	69/18583	1.00354e-07	3.2628e-06	2.72825e-06	ADAM8/AIRE/APOD/CCL21/CCL5/CCR2/CCR6/CORO1A/CXCL12/CXCL13/DOCK8/GCSAM/GCSAML/PADI2/PTK2B/RIPOR2/SPN/STK10/TNFSF14/XCL2	20
157	GO:0072672	neutrophil extravasation	9/1402	14/18583	1.09216e-07	3.52832e-06	2.95027e-06	ADAM8/CD177/FUT7/JAML/PIK3CD/PIK3CG/PRTN3/RIPOR2/XG	9
158	GO:0002407	dendritic cell chemotaxis	12/1402	26/18583	1.1572e-07	3.71475e-06	3.10616e-06	CCL19/CCL21/CCL5/CCR2/CCR5/CCR6/CCR7/CXCR1/CXCR2/GAS6/PIK3CG/SLAMF1	12
159	GO:0002691	regulation of cellular extravasation	15/1402	41/18583	1.31711e-07	4.20149e-06	3.51316e-06	ADAM8/BST1/CCL21/CCL25/CCR2/CXCL12/ELANE/FUT7/GP1BA/PTAFR/PTGER4/RIPOR2/SELE/SELP/XG	15
160	GO:0001562	response to protozoan	13/1402	31/18583	1.38109e-07	4.37805e-06	3.66079e-06	ARG1/CCDC88B/DEFA1/DEFA1B/GBP4/GBP6/IRF4/IRF8/NKG7/PF4/SLC11A1/SPN/TSPAN32	13
161	GO:1903236	regulation of leukocyte tethering or rolling	10/1402	18/18583	1.44476e-07	4.55145e-06	3.80579e-06	CCL21/CCL25/CCR2/CXCL12/ELANE/FUT7/GP1BA/PTAFR/SELE/SELP	10
162	GO:0032946	positive regulation of mononuclear cell proliferation	31/1402	148/18583	1.58736e-07	4.96982e-06	4.15561e-06	BST1/CARD11/CCDC88B/CCL19/CCL5/CCR2/CD38/CD3E/CD40LG/CD6/CORO1A/FCRL3/FGF10/HLA-E/IGF1/IRS2/LILRB2/MPL/PRKCQ/PTPRC/RASAL3/SASH3/SLAMF1/SPN/ST6GAL1/STAT5B/TACR1/TLR4/TMIGD2/TNFSF13B/ZAP70	31
163	GO:0045088	regulation of innate immune response	63/1402	424/18583	1.62189e-07	5.04677e-06	4.21996e-06	ADAM8/ARG1/ARRB2/CCL5/CD160/CD226/CD300LF/CD96/CLEC4E/CLNK/CR1/CTSS/F2RL1/FCN1/FCN2/FCRL3/FFAR2/FGR/FPR2/GBP5/HCK/HLA-E/IL18RAP/IRF1/IRF4/KLRB1/KLRD1/LBP/LILRA2/LILRA4/LTF/LYN/MEFV/MNDA/NCF1/NCR1/NCR3/NLRC3/NLRC4/NOD2/PAK3/PLCG2/PTPN6/PYHIN1/RAET1E/RASGRP1/RNF125/SCIMP/SERPINB4/SH2D1A/SH2D1B/SLAMF6/STAT5B/TASL/TLR1/TLR10/TLR4/TLR6/TLR8/TRIM15/TXK/VAV1/ZBP1	63
164	GO:0045089	positive regulation of innate immune response	54/1402	342/18583	1.72457e-07	5.33355e-06	4.45975e-06	ADAM8/ARRB2/CCL5/CD160/CD226/CD300LF/CLEC4E/CLNK/CTSS/F2RL1/FCN1/FCN2/FCRL3/FFAR2/FPR2/GBP5/HCK/HLA-E/IL18RAP/IRF1/IRF4/KLRD1/LBP/LILRA2/LILRA4/LTF/LYN/MEFV/MNDA/NCR3/NLRC3/NLRC4/NOD2/PAK3/PLCG2/PYHIN1/RAET1E/RASGRP1/RNF125/SCIMP/SH2D1A/SH2D1B/SLAMF6/STAT5B/TASL/TLR1/TLR10/TLR4/TLR6/TLR8/TRIM15/TXK/VAV1/ZBP1	54
165	GO:0071219	cellular response to molecule of bacterial origin	42/1402	238/18583	1.91256e-07	5.87909e-06	4.91592e-06	CAMP/CARD16/CCR5/CD180/CD6/CEBPE/CTSG/CX3CR1/CXCL13/DEFA1/DEFA1B/DEFA3/DEFA4/GATA1/GBP5/HCK/IL24/IRF8/LBP/LILRA2/LILRB2/LITAF/LTF/LYN/MMP3/MMP8/NLRP7/NOD2/PDE4B/PF4/PF4V1/PLCG2/PPBP/PTAFR/SCIMP/SPON2/STAP1/TLR1/TLR10/TLR4/TLR6/TNFRSF1B	42
166	GO:0035590	purinergic nucleotide receptor signaling pathway	13/1402	32/18583	2.16554e-07	6.60835e-06	5.5257e-06	ACP3/ADORA2A/CTSG/GPR171/NECAB2/P2RX1/P2RX5/P2RY12/P2RY13/P2RY14/P2RY2/P2RY8/PTAFR	13
167	GO:0050766	positive regulation of phagocytosis	20/1402	72/18583	2.17586e-07	6.60835e-06	5.5257e-06	AZU1/C4B/CD300LF/CFP/DOCK2/F2RL1/FCN1/FCN2/FPR2/GAS6/IFNG/IL2RG/NOD2/PLCG2/PTPRC/RAB27A/SIRPB1/SIRPG/SLC11A1/STAP1	20
168	GO:0051209	release of sequestered calcium ion into cytosol	29/1402	136/18583	2.64909e-07	7.99773e-06	6.68746e-06	ATP1A2/CACNA1C/CACNA1S/CASQ1/CASQ2/CCL19/CCL21/CCR5/CCR7/CD19/CORO1A/FASLG/FGF2/GP1BA/GP5/GP9/JPH3/JSRP1/LCK/LYN/PLCG2/PLCH1/PLCH2/PTK2B/PTPN6/PTPRC/SNCA/TRDN/XCR1	29
169	GO:0043367	CD4-positive, alpha-beta T cell differentiation	23/1402	93/18583	2.80326e-07	8.4131e-06	7.03478e-06	CCL19/FOXP1/FUT7/GATA3/IFNG/IL18R1/IL2RG/IL6R/IRF4/LY9/MYB/PLA2G2D/PRKCZ/PTGER4/RORA/RORC/SASH3/SEMA4A/SLAMF6/SPN/STAT4/TBX21/TOX	23
170	GO:0042269	regulation of natural killer cell mediated cytotoxicity	16/1402	49/18583	3.10769e-07	9.25906e-06	7.74214e-06	ARRB2/CD160/CD226/HLA-E/IL18RAP/KLRB1/KLRD1/NCR1/NCR3/RAET1E/RASGRP1/SERPINB4/SH2D1A/SLAMF6/STAT5B/VAV1	16
171	GO:0051283	negative regulation of sequestering of calcium ion	29/1402	137/18583	3.12165e-07	9.25906e-06	7.74214e-06	ATP1A2/CACNA1C/CACNA1S/CASQ1/CASQ2/CCL19/CCL21/CCR5/CCR7/CD19/CORO1A/FASLG/FGF2/GP1BA/GP5/GP9/JPH3/JSRP1/LCK/LYN/PLCG2/PLCH1/PLCH2/PTK2B/PTPN6/PTPRC/SNCA/TRDN/XCR1	29
172	GO:0042832	defense response to protozoan	12/1402	28/18583	3.16174e-07	9.32346e-06	7.79599e-06	ARG1/CCDC88B/DEFA1/DEFA1B/GBP4/GBP6/IRF4/IRF8/NKG7/PF4/SLC11A1/TSPAN32	12
173	GO:0002833	positive regulation of response to biotic stimulus	56/1402	367/18583	3.26404e-07	9.56948e-06	8.00171e-06	ADAM8/ARG1/ARRB2/CCL5/CD160/CD180/CD226/CD300LF/CLEC4E/CLNK/CTSS/F2RL1/FCN1/FCN2/FCRL3/FFAR2/FPR2/GBP5/HCK/HLA-E/IL18RAP/IRF1/IRF4/KLRD1/LBP/LILRA2/LILRA4/LTF/LYN/MEFV/MNDA/NCR3/NLRC3/NLRC4/NOD2/PAK3/PLCG2/PYHIN1/RAET1E/RASGRP1/RNF125/SCIMP/SH2D1A/SH2D1B/SLAMF6/STAT5B/TASL/TLR1/TLR10/TLR4/TLR6/TLR8/TRIM15/TXK/VAV1/ZBP1	56
174	GO:0050671	positive regulation of lymphocyte proliferation	30/1402	145/18583	3.3174e-07	9.67004e-06	8.0858e-06	BST1/CARD11/CCDC88B/CCL19/CCL5/CCR2/CD38/CD3E/CD40LG/CD6/CORO1A/FCRL3/FGF10/HLA-E/IGF1/IRS2/LILRB2/MPL/PRKCQ/PTPRC/RASAL3/SASH3/SLAMF1/SPN/STAT5B/TACR1/TLR4/TMIGD2/TNFSF13B/ZAP70	30
175	GO:0045055	regulated exocytosis	40/1402	226/18583	3.42947e-07	9.9396e-06	8.31119e-06	ADRA2A/ANXA3/CCR2/CD177/CLNK/CORO1A/DOC2B/F2RL1/FCER1A/FGR/GATA1/HCK/HTR1B/ITGAM/ITGB2/LRRK2/LYN/NKG7/OTOF/P2RX1/PIK3CD/PIK3CG/PLEK/PRAM1/PRKCB/PTAFR/PTGDS/RAB27A/RAB3D/RAB44/RASGRP1/RPH3A/SNCA/STX11/STX3/STXBP2/SV2B/SYT1/SYT7/UNC13D	40
176	GO:0001912	positive regulation of leukocyte mediated cytotoxicity	19/1402	68/18583	3.93846e-07	1.13499e-05	9.49046e-06	ARG1/CD160/CD1C/CD1E/CD226/F2RL1/HLA-E/IL18RAP/ITGAM/KLRD1/NCR3/PTPRC/RAET1E/RASGRP1/SH2D1A/SLAMF6/STAP1/STAT5B/VAV1	19
177	GO:0051282	regulation of sequestering of calcium ion	29/1402	139/18583	4.30971e-07	1.23496e-05	1.03264e-05	ATP1A2/CACNA1C/CACNA1S/CASQ1/CASQ2/CCL19/CCL21/CCR5/CCR7/CD19/CORO1A/FASLG/FGF2/GP1BA/GP5/GP9/JPH3/JSRP1/LCK/LYN/PLCG2/PLCH1/PLCH2/PTK2B/PTPN6/PTPRC/SNCA/TRDN/XCR1	29
178	GO:0045730	respiratory burst	14/1402	39/18583	4.53994e-07	1.29363e-05	1.08169e-05	CD52/HCK/IGHA1/IGHA2/JCHAIN/LBP/MPO/NCF1/NCF1C/NCF2/NCF4/PIK3CD/PIK3CG/SLC11A1	14
179	GO:0045954	positive regulation of natural killer cell mediated cytotoxicity	12/1402	29/18583	5.02344e-07	1.41621e-05	1.18419e-05	CD160/CD226/HLA-E/IL18RAP/KLRD1/NCR3/RAET1E/RASGRP1/SH2D1A/SLAMF6/STAT5B/VAV1	12
180	GO:0045576	mast cell activation	19/1402	69/18583	5.05372e-07	1.41621e-05	1.18419e-05	CD226/CD300LF/CLNK/CNR2/FCER1A/FGR/GATA1/LCP2/LYN/PIK3CD/PIK3CG/PTGDS/PTPN6/RAB44/RASGRP1/RHOH/S100A12/STXBP2/UNC13D	19
181	GO:0006874	intracellular calcium ion homeostasis	49/1402	308/18583	5.0539e-07	1.41621e-05	1.18419e-05	ATP1A2/ATP2A3/CACNA1C/CACNA1S/CALB1/CALB2/CASQ1/CASQ2/CCL13/CCL19/CCL21/CCL23/CCL5/CCR2/CCR5/CCR7/CD19/CORO1A/CSRP3/CXCL12/EDN1/ELANE/FASLG/FGF2/GP1BA/GP5/GP9/HTR1B/JPH3/JSRP1/KEL/LCK/LYN/P2RX1/PLCG2/PLCH1/PLCH2/PRKCB/PTK2B/PTPN6/PTPRC/SLC24A3/SLC24A4/SNCA/SV2B/TRDN/TUNAR/XCR1/XK	49
182	GO:0050829	defense response to Gram-negative bacterium	22/1402	89/18583	5.10796e-07	1.42349e-05	1.19028e-05	AZU1/CAMP/CD160/CTSG/DEFA1/DEFA1B/DEFA3/DEFA4/DMBT1/ELANE/F2RL1/FCN2/IGHM/IL6R/LBP/LTF/LYZ/RARRES2/RNASE3/SELP/SLC11A1/TLR4	22
183	GO:0002456	T cell mediated immunity	27/1402	125/18583	5.17025e-07	1.43298e-05	1.19821e-05	AIRE/ARG1/CCR2/CD1C/CD1E/CD8A/CLC/CR1/FUT7/GATA3/GZMM/HLA-E/IL18R1/KLRD1/MYO1G/NOD2/PRF1/PRKCZ/PTPRC/RAB27A/RAET1E/SASH3/SLAMF1/SPN/TBX21/TNFRSF1B/WAS	27
184	GO:0050878	regulation of body fluid levels	55/1402	365/18583	6.24933e-07	1.72264e-05	1.44042e-05	ADORA2A/ADRA2A/ALOX12/AQP3/AVPR2/CD40LG/COMP/CTSG/DGKK/DMTN/EDN1/F13A1/F2RL1/FGF10/GAS6/GATA1/GP1BA/GP5/GP6/GP9/HBB/KRT1/LCK/LYN/MFSD2B/MMRN1/MPIG6B/NFE2/NPR3/OXTR/P2RX1/P2RY12/P2RY2/PEAR1/PF4/PIK3CG/PLCG2/PLEK/PRKCQ/PTPN6/RAB27A/SELP/SERPINA1/SLC22A2/SLC4A1/STAT5B/TLR4/TREML1/TSPAN32/TUBB1/TXK/VAV1/VTN/VWF/WAS	55
185	GO:0006887	exocytosis	53/1402	347/18583	6.50776e-07	1.78418e-05	1.49188e-05	ADRA2A/ANK1/ANXA3/CCL5/CCR2/CD177/CLNK/CORO1A/DOC2B/F2RL1/FCER1A/FGR/GATA1/HCK/HTR1B/IFNG/ITGAM/ITGB2/LIN7A/LRRK2/LYN/MYO1G/NKG7/OTOF/P2RX1/PIK3CD/PIK3CG/PLEK/PRAM1/PRKCB/PTAFR/PTGDS/RAB27A/RAB3C/RAB3D/RAB3IP/RAB44/RASGRP1/RPH3A/SEPTIN1/SNCA/STX11/STX3/STXBP2/SV2B/SYT1/SYT7/SYTL1/SYTL3/TRARG1/TRIM72/UNC13D/VSNL1	53
186	GO:1902622	regulation of neutrophil migration	15/1402	46/18583	7.41288e-07	2.01474e-05	1.68467e-05	ADAM8/BST1/C5AR1/CCL19/CCL21/CCR7/CXCR2/EDN1/FUT7/LBP/NOD2/RIPOR2/THBS4/TNFAIP6/XG	15
187	GO:0002446	neutrophil mediated immunity	13/1402	35/18583	7.42817e-07	2.01474e-05	1.68467e-05	ANXA3/ARG1/AZU1/CD177/CTSG/DNASE1L3/ELANE/F2RL1/ITGAM/ITGB2/PRAM1/PTAFR/STXBP2	13
188	GO:0051208	sequestering of calcium ion	29/1402	143/18583	8.03372e-07	2.1674e-05	1.81231e-05	ATP1A2/CACNA1C/CACNA1S/CASQ1/CASQ2/CCL19/CCL21/CCR5/CCR7/CD19/CORO1A/FASLG/FGF2/GP1BA/GP5/GP9/JPH3/JSRP1/LCK/LYN/PLCG2/PLCH1/PLCH2/PTK2B/PTPN6/PTPRC/SNCA/TRDN/XCR1	29
189	GO:0071222	cellular response to lipopolysaccharide	39/1402	225/18583	8.29004e-07	2.22471e-05	1.86024e-05	CAMP/CARD16/CCR5/CD180/CD6/CEBPE/CTSG/CX3CR1/CXCL13/DEFA1/DEFA1B/DEFA3/DEFA4/GATA1/GBP5/HCK/IL24/IRF8/LBP/LILRA2/LILRB2/LITAF/LTF/LYN/MMP3/MMP8/NLRP7/NOD2/PDE4B/PF4/PF4V1/PLCG2/PPBP/PTAFR/SCIMP/SPON2/STAP1/TLR4/TNFRSF1B	39
190	GO:0043383	negative T cell selection	8/1402	13/18583	9.39623e-07	2.5083e-05	2.09736e-05	AIRE/CCR7/CD3E/DOCK2/PTPRC/SPN/THEMIS/ZAP70	8
191	GO:0002886	regulation of myeloid leukocyte mediated immunity	17/1402	59/18583	9.93595e-07	2.62308e-05	2.19334e-05	ARG1/CCR2/CD177/CX3CR1/DNASE1L3/F2RL1/FGR/GATA1/HLA-E/ITGAM/ITGB2/LYN/PRAM1/PTAFR/STAP1/STXBP2/UNC13D	17
192	GO:0032612	interleukin-1 production	27/1402	129/18583	9.98137e-07	2.62308e-05	2.19334e-05	ARRB2/AZU1/CARD16/CCL19/CCR7/CX3CR1/F2RL1/FOXP1/GAS6/GBP5/IFNG/IGF1/IGHD/IL16/IL1R2/LILRA2/LILRA5/MEFV/NLRC4/NLRP12/NLRP7/NOD2/ORM1/ORM2/TLR4/TLR6/TLR8	27
193	GO:0032652	regulation of interleukin-1 production	27/1402	129/18583	9.98137e-07	2.62308e-05	2.19334e-05	ARRB2/AZU1/CARD16/CCL19/CCR7/CX3CR1/F2RL1/FOXP1/GAS6/GBP5/IFNG/IGF1/IGHD/IL16/IL1R2/LILRA2/LILRA5/MEFV/NLRC4/NLRP12/NLRP7/NOD2/ORM1/ORM2/TLR4/TLR6/TLR8	27
194	GO:0071622	regulation of granulocyte chemotaxis	16/1402	53/18583	1.03225e-06	2.69876e-05	2.25662e-05	BST1/C5AR1/CCL19/CCL21/CCL5/CCR7/CXCR2/EDN1/IL34/LBP/NOD2/RARRES2/RIPOR2/SLAMF1/THBS4/TNFAIP6	16
195	GO:0006941	striated muscle contraction	34/1402	186/18583	1.19583e-06	3.11038e-05	2.60081e-05	ACTN3/ATP1A2/CACNA1C/CACNA1S/CASQ1/CASQ2/CHRNA1/CHRND/CSRP3/FGF13/JSRP1/KCNA5/KCNE1/KCNE5/KLHL41/MYBPH/MYH6/MYH7/MYL2/MYL4/PDE4B/PIK3CG/PKP2/RCSD1/RGS2/SCN2B/SCN4B/SMPX/STAC/TCAP/TNNC2/TNNI1/TNNT1/TNNT3	34
196	GO:0071216	cellular response to biotic stimulus	43/1402	264/18583	1.31502e-06	3.40295e-05	2.84544e-05	CAMP/CARD16/CCR5/CD180/CD6/CDA/CEBPE/CTSG/CX3CR1/CXCL13/DEFA1/DEFA1B/DEFA3/DEFA4/GATA1/GBP5/HCK/IL24/IRF8/LBP/LILRA2/LILRB2/LITAF/LTF/LYN/MMP3/MMP8/NLRP7/NOD2/PDE4B/PF4/PF4V1/PLCG2/PPBP/PTAFR/SCIMP/SPON2/STAP1/TLR1/TLR10/TLR4/TLR6/TNFRSF1B	43
197	GO:0032755	positive regulation of interleukin-6 production	23/1402	101/18583	1.34519e-06	3.46335e-05	2.89594e-05	F2RL1/IFNG/IL16/IL17RA/IL1RAP/IL33/IL6R/LBP/LILRA2/LILRA5/LILRB2/MBP/NOD2/PLCG2/POU2AF1/POU2F2/PTAFR/SCIMP/SPON2/TLR1/TLR4/TLR6/TLR8	23
198	GO:0033674	positive regulation of kinase activity	51/1402	337/18583	1.39309e-06	3.56857e-05	2.98393e-05	ADAM8/ADCYAP1/ADIPOQ/ADRA2A/ADRB2/AZU1/CCL19/CCL21/CCL5/CCND2/CCR7/CD19/CHI3L1/CIMAP3/EDN1/EEF1A2/ELANE/EPHA1/EPHA4/FGF18/FGF2/FGR/FLT3/GAS6/IFNG/IGF1/IL34/IL6R/LCP2/LILRA5/LRRK2/LTF/MAP3K5/NCF1/NOD2/NRG1/NTRK3/P2RY12/PIK3CG/PIK3R5/PTK2B/PTPRC/RASGRP1/RASSF2/ROS1/S100A12/SLC11A1/SNCA/TCL1A/TLR4/TLR6	51
199	GO:0097553	calcium ion transmembrane import into cytosol	36/1402	205/18583	1.57935e-06	4.02535e-05	3.36587e-05	ATP1A2/CACNA1C/CACNA1I/CACNA1S/CASQ1/CASQ2/CCL19/CCL21/CCR5/CCR7/CD19/CORO1A/FASLG/FGF2/GP1BA/GP5/GP9/GRIN2A/JPH3/JSRP1/LCK/LYN/MS4A1/P2RX1/P2RX5/PLCG2/PLCH1/PLCH2/PTK2B/PTPN6/PTPRC/SCN3A/SLC24A4/SNCA/TRDN/XCR1	36
200	GO:0015669	gas transport	10/1402	22/18583	1.61261e-06	4.08958e-05	3.41958e-05	HBA1/HBA2/HBB/HBD/HBG1/HBG2/HBM/HBQ1/HBZ/MB	10
201	GO:0002455	humoral immune response mediated by circulating immunoglobulin	16/1402	55/18583	1.79079e-06	4.51884e-05	3.77852e-05	C1RL/C1S/C4B/C6/C7/CR1/IGHA1/IGHA2/IGHG1/IGHG2/IGHG3/IGHG4/IGHM/NOD2/PTPN6/PTPRC	16
202	GO:0032753	positive regulation of interleukin-4 production	11/1402	27/18583	1.82395e-06	4.55717e-05	3.81057e-05	CD3E/CD40LG/EPX/GATA3/HLA-E/IL1RAP/IL33/IRF4/PRKCQ/PRKCZ/SASH3	11
203	GO:0050857	positive regulation of antigen receptor-mediated signaling pathway	11/1402	27/18583	1.82395e-06	4.55717e-05	3.81057e-05	CARD11/CCR7/CD226/FOXP1/LCK/NFAM1/PRKCB/PTPRC/STAP1/TESPA1/TRAT1	11
204	GO:2000404	regulation of T cell migration	15/1402	49/18583	1.83943e-06	4.57333e-05	3.82408e-05	ADAM8/AIRE/APOD/CCL21/CCL5/CCR2/CCR6/CORO1A/CXCL12/CXCL13/DOCK8/RIPOR2/SPN/TNFSF14/XCL2	15
205	GO:0042100	B cell proliferation	23/1402	104/18583	2.30547e-06	5.70406e-05	4.76957e-05	BST1/CARD11/CD180/CD19/CD22/CD38/CD40LG/CD79A/FCRL3/GAPT/IKZF3/IRS2/LYN/MNDA/MS4A1/MZB1/PAWR/PTPRC/RASGRP1/SASH3/TLR4/TNFRSF13B/TNFSF13B	23
206	GO:0002287	alpha-beta T cell activation involved in immune response	19/1402	76/18583	2.51254e-06	6.15633e-05	5.14774e-05	CCL19/EOMES/FOXP1/GATA3/IFNG/IL18R1/IL6R/IRF4/LY9/MYB/PRKCZ/PTGER4/RORA/RORC/SEMA4A/SLAMF6/SPN/STAT4/TBX21	19
207	GO:0002293	alpha-beta T cell differentiation involved in immune response	19/1402	76/18583	2.51254e-06	6.15633e-05	5.14774e-05	CCL19/EOMES/FOXP1/GATA3/IFNG/IL18R1/IL6R/IRF4/LY9/MYB/PRKCZ/PTGER4/RORA/RORC/SEMA4A/SLAMF6/SPN/STAT4/TBX21	19
208	GO:0007200	phospholipase C-activating G protein-coupled receptor signaling pathway	24/1402	112/18583	2.5359e-06	6.15943e-05	5.15032e-05	ADRA2A/AGTR1/C5AR1/CHRM2/CX3CR1/CXCR2/F2RL1/FFAR2/FPR1/FPR2/GPR174/GPR18/GPR20/GPR55/GPR65/P2RY10/P2RY12/P2RY2/P2RY8/PLCH2/PRKCB/PTAFR/PTGER3/TACR1	24
209	GO:0048872	homeostasis of number of cells	48/1402	316/18583	2.53809e-06	6.15943e-05	5.15032e-05	AHSP/ALAS2/CARD11/CCN3/CCR2/CCR4/CCR7/CORO1A/CRISPLD1/CX3CR1/CXCR2/DMTN/EPB42/FAS/FLT3/GAPT/GATA1/GATA3/GCNT4/GPR174/HCAR2/HCLS1/IKZF1/KLF1/LGALS2/LYN/MB/MPIG6B/MPL/MYB/NOD2/PDE4B/PIK3CD/PLA2G2A/RASSF2/RHEX/SASH3/SIT1/SLC4A1/ST6GALNAC1/STAT5B/TAL1/TGFBR3/TNFRSF13B/TNFRSF17/TNFSF13B/TNFSF14/TRIM10	48
210	GO:0050855	regulation of B cell receptor signaling pathway	10/1402	23/18583	2.66008e-06	6.42472e-05	5.37216e-05	CD19/CD22/FCRL3/FOXP1/GCSAM/GCSAML/LYN/NFAM1/PRKCB/STAP1	10
211	GO:0030101	natural killer cell activation	22/1402	98/18583	2.9234e-06	7.02725e-05	5.87598e-05	CD2/CLNK/CORO1A/FGR/GAS6/GATA3/HLA-E/IL18R1/KLRD1/NCR1/NCR3/NKG7/PGLYRP1/PIK3CD/PTPRC/RAB27A/RASGRP1/SLAMF1/STAT5B/TOX/UNC13D/ZNF683	22
212	GO:0032635	interleukin-6 production	32/1402	177/18583	3.1167e-06	7.42156e-05	6.20568e-05	ARRB2/BANK1/C1QTNF3/F2RL1/GAS6/IFNG/IL16/IL17RA/IL1RAP/IL33/IL6R/LBP/LILRA2/LILRA5/LILRB2/MBP/NLRC3/NLRP12/NOD2/ORM1/PLCG2/POU2AF1/POU2F2/PTAFR/PTPN6/SCIMP/SLAMF1/SPON2/TLR1/TLR4/TLR6/TLR8	32
213	GO:0032675	regulation of interleukin-6 production	32/1402	177/18583	3.1167e-06	7.42156e-05	6.20568e-05	ARRB2/BANK1/C1QTNF3/F2RL1/GAS6/IFNG/IL16/IL17RA/IL1RAP/IL33/IL6R/LBP/LILRA2/LILRA5/LILRB2/MBP/NLRC3/NLRP12/NOD2/ORM1/PLCG2/POU2AF1/POU2F2/PTAFR/PTPN6/SCIMP/SLAMF1/SPON2/TLR1/TLR4/TLR6/TLR8	32
214	GO:0045860	positive regulation of protein kinase activity	44/1402	282/18583	3.22183e-06	7.63603e-05	6.38502e-05	ADAM8/ADCYAP1/ADIPOQ/ADRA2A/ADRB2/AZU1/CCL19/CCL21/CCL5/CCND2/CCR7/CHI3L1/EDN1/ELANE/EPHA4/FGF18/FGF2/FLT3/GAS6/IFNG/IGF1/IL34/IL6R/LCP2/LILRA5/LRRK2/LTF/MAP3K5/NCF1/NOD2/NRG1/NTRK3/PIK3CG/PIK3R5/PTK2B/PTPRC/RASGRP1/RASSF2/S100A12/SLC11A1/SNCA/TCL1A/TLR4/TLR6	44
215	GO:0045619	regulation of lymphocyte differentiation	36/1402	212/18583	3.53597e-06	8.3416e-05	6.97499e-05	ADAM8/CARD11/CCL19/CCR2/CD2/CD27/CR1/DTX1/FCRL3/FGL2/GAS6/GATA3/IFNG/IKZF3/IL2RG/IRF1/IRF4/LILRB2/NFAM1/PCK1/PGLYRP1/PRKCZ/PTPN6/PTPRC/RASGRP1/RHOH/SASH3/SFRP1/STAT5B/TBX21/TESPA1/TMEM131L/TOX/VSIR/ZAP70/ZNF683	36
216	GO:0002283	neutrophil activation involved in immune response	9/1402	19/18583	3.55976e-06	8.35885e-05	6.98942e-05	ANXA3/CD177/DNASE1L3/ITGAM/ITGB2/LILRA2/PRAM1/PTAFR/STXBP2	9
217	GO:0090022	regulation of neutrophil chemotaxis	12/1402	34/18583	3.72211e-06	8.65987e-05	7.24112e-05	BST1/C5AR1/CCL19/CCL21/CCR7/CXCR2/EDN1/LBP/NOD2/RIPOR2/THBS4/TNFAIP6	12
218	GO:1902624	positive regulation of neutrophil migration	12/1402	34/18583	3.72211e-06	8.65987e-05	7.24112e-05	ADAM8/C5AR1/CCL19/CCL21/CCR7/CXCR2/EDN1/FUT7/LBP/RIPOR2/THBS4/XG	12
219	GO:0046634	regulation of alpha-beta T cell activation	24/1402	115/18583	4.13789e-06	9.58328e-05	8.01325e-05	ADORA2A/CARD11/CCL19/CCR2/CD160/CD3E/GATA3/HLA-E/IFNG/IL2RG/IRF1/IRF4/LGALS9B/LGALS9C/PRKCQ/PRKCZ/PTPRC/RASAL3/SASH3/TARM1/TBX21/VSIR/ZAP70/ZNF683	24
220	GO:0055074	calcium ion homeostasis	49/1402	331/18583	4.19684e-06	9.67561e-05	8.09045e-05	ATP1A2/ATP2A3/CACNA1C/CACNA1S/CALB1/CALB2/CASQ1/CASQ2/CCL13/CCL19/CCL21/CCL23/CCL5/CCR2/CCR5/CCR7/CD19/CORO1A/CSRP3/CXCL12/EDN1/ELANE/FASLG/FGF2/GP1BA/GP5/GP9/HTR1B/JPH3/JSRP1/KEL/LCK/LYN/P2RX1/PLCG2/PLCH1/PLCH2/PRKCB/PTK2B/PTPN6/PTPRC/SLC24A3/SLC24A4/SNCA/SV2B/TRDN/TUNAR/XCR1/XK	49
221	GO:0022408	negative regulation of cell-cell adhesion	35/1402	205/18583	4.24189e-06	9.71415e-05	8.12268e-05	ADIPOQ/ADORA2A/AKNA/ALOX12/ARG1/CCL21/CCL25/CDH1/CR1/CTSG/CXCL12/DTX1/FGL2/IDO1/IL1RN/IRF1/LAX1/LGALS9B/LGALS9C/LILRB2/LRRC32/MBP/PAWR/PLA2G2A/PLA2G2D/PTPN6/RIPOR2/SPINT2/SPN/TARM1/TBX21/TIGIT/TMEM131L/TSPAN32/VSIR	35
222	GO:0046629	gamma-delta T cell activation	10/1402	24/18583	4.25186e-06	9.71415e-05	8.12268e-05	CCR9/CD247/CD3E/CD3G/GPR18/JAML/NOD2/PTPRC/STAT5B/TRGC1	10
223	GO:0097028	dendritic cell differentiation	14/1402	46/18583	4.37263e-06	9.94528e-05	8.31594e-05	CCL19/CCR7/F2RL1/FLT3/GAS6/GATA1/IRF4/IRF8/ITGB6/LILRB2/LYN/PRTN3/TMEM176A/TMEM176B	14
224	GO:0051146	striated muscle cell differentiation	46/1402	305/18583	4.955e-06	0.000112195	9.38144e-05	ACTA1/ACTN3/ARRB2/BHLHE41/CACNA1S/CASQ1/CCN3/CD53/CSRP3/DOCK2/EDN1/FOXP1/GATA6/HOPX/IGF1/KEL/KLHL41/KRT19/LDB3/LMOD2/MYF6/MYH11/MYH6/MYH7/MYL2/MYOD1/MYOZ1/NEB/NRAP/NRG1/PGM5/PI16/RBM24/RBM38/RGS2/RIPOR2/SMYD1/TBX5/TCAP/TMOD1/TMOD4/TNFSF14/TNNT1/TNNT3/TRIM72/XK	46
225	GO:0031032	actomyosin structure organization	35/1402	207/18583	5.30552e-06	0.000119598	0.000100004	ACTA1/CASQ1/CSRP3/EDN1/ELN/EPB41/EPHA1/GPR65/IQGAP2/KLHL41/KRT19/LDB3/LMOD2/MYH11/MYH6/MYH7/MYL2/MYOC/MYOZ1/NEB/NRAP/PGM5/PTGER4/PTK2B/SFRP1/SORBS1/TACR1/TACSTD2/TCAP/TMEFF2/TMOD1/TMOD4/TNNT1/TNNT3/WAS	35
226	GO:0030099	myeloid cell differentiation	59/1402	430/18583	5.46227e-06	0.000122329	0.000102287	ADIPOQ/AHSP/ALAS2/CBFA2T3/CCL19/CCR7/CD101/CEBPE/CLEC1B/CSF3R/DMTN/EPB42/EVI2B/F2RL1/FAXDC2/FOXP1/GATA1/GATA3/GP1BA/GP5/GP9/GPR171/GPR55/HCLS1/IFNG/IKZF1/IL1RL1/IL33/IL34/IRF4/IRF8/ITGB6/KLF1/LILRB3/LTF/LYN/MB/MPIG6B/MPL/MTURN/MYB/PF4/PIK3CD/PRTN3/PTK2B/PTPN6/RASGRP4/RASSF2/RHEX/SFRP1/SLC4A1/STAT5B/TAL1/TESC/TGFBR3/TLR4/TNFAIP6/TRIM10/TUBB1	59
227	GO:0042743	hydrogen peroxide metabolic process	15/1402	53/18583	5.47488e-06	0.000122329	0.000102287	CAT/EPX/HBA1/HBA2/HBB/HBD/HBG1/HBG2/HBM/HBQ1/HBZ/HP/MPO/SNCA/TPO	15
228	GO:0033077	T cell differentiation in thymus	20/1402	87/18583	5.55658e-06	0.00012361	0.000103359	ADAM8/AIRE/BCL11B/CARD11/CCR6/CCR7/CD3D/CD3E/CD3G/DOCK2/GATA3/IL2RG/PTPRC/RASGRP1/SPN/STAT5B/TESPA1/TMEM131L/TOX/ZAP70	20
229	GO:0032732	positive regulation of interleukin-1 production	18/1402	73/18583	5.66856e-06	0.000125004	0.000104525	AZU1/CCL19/F2RL1/GBP5/IFNG/IGHD/IL16/LILRA2/LILRA5/MEFV/NLRC4/NLRP12/NOD2/ORM1/ORM2/TLR4/TLR6/TLR8	18
230	GO:0071677	positive regulation of mononuclear cell migration	18/1402	73/18583	5.66856e-06	0.000125004	0.000104525	ADAM8/CCL21/CCL5/CCR2/CCR6/CCR7/CORO1A/CX3CR1/CXCL12/CXCL13/DOCK8/FPR2/GAS6/PTK2B/SLAMF1/SPN/TNFSF14/XCL2	18
231	GO:0002577	regulation of antigen processing and presentation	9/1402	20/18583	6.03858e-06	0.000132587	0.000110865	CCL19/CCL21/CCR7/FGL2/HLA-DOB/LILRB2/NOD2/SLC11A1/WAS	9
232	GO:0070374	positive regulation of ERK1 and ERK2 cascade	36/1402	217/18583	6.10954e-06	0.000133567	0.000111685	ADCYAP1/ALOX15/ARRB2/C5AR1/CCL13/CCL18/CCL19/CCL21/CCL23/CCL25/CCL5/CCR7/CHI3L1/F2RL1/FGF10/FGF18/FGF2/FPR2/GAS6/GLIPR2/GPBAR1/GPR55/IGF1/MTURN/NECAB2/NOD2/NRG1/PLA2G2A/PRKCZ/PTK2B/PTPRC/RASGRP1/SCIMP/SLAMF1/TLR4/XCL2	36
233	GO:0019755	one-carbon compound transport	16/1402	60/18583	6.28164e-06	0.00013613	0.000113828	AQP3/AQP7/AQP9/BEST1/CA4/HBA1/HBA2/HBB/HBD/HBG1/HBG2/HBZ/SLC14A1/SLC26A7/SLC4A1/UPK3A	16
234	GO:0032611	interleukin-1 beta production	23/1402	110/18583	6.30729e-06	0.00013613	0.000113828	ARRB2/AZU1/CARD16/CCL19/CCR7/CX3CR1/F2RL1/FOXP1/GBP5/IFNG/IGF1/LILRA2/LILRA5/MEFV/NLRC4/NLRP12/NLRP7/NOD2/ORM1/ORM2/TLR4/TLR6/TLR8	23
235	GO:0032651	regulation of interleukin-1 beta production	23/1402	110/18583	6.30729e-06	0.00013613	0.000113828	ARRB2/AZU1/CARD16/CCL19/CCR7/CX3CR1/F2RL1/FOXP1/GBP5/IFNG/IGF1/LILRA2/LILRA5/MEFV/NLRC4/NLRP12/NLRP7/NOD2/ORM1/ORM2/TLR4/TLR6/TLR8	23
236	GO:0050672	negative regulation of lymphocyte proliferation	20/1402	88/18583	6.68675e-06	0.000143708	0.000120165	ARG1/CR1/IDO1/LGALS9B/LGALS9C/LILRB2/LRRC32/LST1/LYN/MNDA/PAWR/PLA2G2A/PLA2G2D/PTPN6/RASSF5/SPN/TMEM131L/TNFRSF13B/TSPAN32/VSIR	20
237	GO:0006816	calcium ion transport	60/1402	443/18583	6.87818e-06	0.000147199	0.000123083	ADORA2A/ADRA2A/ATP1A2/ATP2A3/BEST1/BSPRY/CABP5/CACNA1C/CACNA1I/CACNA1S/CACNG6/CASQ1/CASQ2/CCL19/CCL21/CCL5/CCR5/CCR7/CD19/CORO1A/CXCL12/EDN1/EPB41/FASLG/FCRL3/FGF2/GAS6/GP1BA/GP5/GP9/GPM6A/GRIN2A/IL16/JPH3/JSRP1/LCK/LILRA2/LILRA5/LILRB2/LYN/MS4A1/P2RX1/P2RX5/PDE4B/PIK3CG/PLCG2/PLCH1/PLCH2/PRKCB/PTK2B/PTPN6/PTPRC/SCN3A/SLC24A3/SLC24A4/SLN/SNCA/STAC/TRDN/XCR1	60
238	GO:0070664	negative regulation of leukocyte proliferation	21/1402	96/18583	7.52105e-06	0.000160281	0.000134022	ARG1/CR1/IDO1/IL33/LGALS9B/LGALS9C/LILRB2/LRRC32/LST1/LYN/MNDA/PAWR/PLA2G2A/PLA2G2D/PTPN6/RASSF5/SPN/TMEM131L/TNFRSF13B/TSPAN32/VSIR	21
239	GO:0043312	neutrophil degranulation	7/1402	12/18583	7.74222e-06	0.000163619	0.000136813	ANXA3/CD177/ITGAM/ITGB2/PRAM1/PTAFR/STXBP2	7
240	GO:0045060	negative thymic T cell selection	7/1402	12/18583	7.74222e-06	0.000163619	0.000136813	AIRE/CCR7/CD3E/DOCK2/PTPRC/SPN/ZAP70	7
241	GO:0006958	complement activation, classical pathway	13/1402	42/18583	7.79571e-06	0.000164066	0.000137187	C1RL/C1S/C4B/C6/C7/CR1/IGHA1/IGHA2/IGHG1/IGHG2/IGHG3/IGHG4/IGHM	13
242	GO:0032945	negative regulation of mononuclear cell proliferation	20/1402	89/18583	8.02042e-06	0.000168097	0.000140558	ARG1/CR1/IDO1/LGALS9B/LGALS9C/LILRB2/LRRC32/LST1/LYN/MNDA/PAWR/PLA2G2A/PLA2G2D/PTPN6/RASSF5/SPN/TMEM131L/TNFRSF13B/TSPAN32/VSIR	20
243	GO:0150076	neuroinflammatory response	19/1402	82/18583	8.37797e-06	0.000174868	0.00014622	ADORA2A/AZU1/C5AR1/CST7/CX3CR1/IFNG/IGF1/IL33/ITGAM/ITGB2/LRRK2/MMP3/MMP8/PLCG2/PTPRC/SNCA/STAP1/TLR6/TNFRSF1B	19
244	GO:0002294	CD4-positive, alpha-beta T cell differentiation involved in immune response	18/1402	75/18583	8.52803e-06	0.000177271	0.000148229	CCL19/FOXP1/GATA3/IFNG/IL18R1/IL6R/IRF4/LY9/MYB/PRKCZ/PTGER4/RORA/RORC/SEMA4A/SLAMF6/SPN/STAT4/TBX21	18
245	GO:1903038	negative regulation of leukocyte cell-cell adhesion	28/1402	152/18583	8.74355e-06	0.000181009	0.000151355	ADORA2A/ARG1/CCL21/CCL25/CR1/CTSG/CXCL12/DTX1/FGL2/IDO1/IRF1/LAX1/LGALS9B/LGALS9C/LILRB2/LRRC32/PAWR/PLA2G2A/PLA2G2D/PTPN6/RIPOR2/SPN/TARM1/TBX21/TIGIT/TMEM131L/TSPAN32/VSIR	28
246	GO:0002718	regulation of cytokine production involved in immune response	24/1402	120/18583	8.94985e-06	0.000184527	0.000154296	ARG1/CCR2/CD160/CD226/CD96/CLC/CLNK/EPX/F2RL1/FFAR2/GATA3/HLA-E/IL18R1/LITAF/NOD2/PLCG2/PRKCZ/SASH3/SCIMP/SLAMF1/SPON2/TBX21/TLR4/TNFRSF1B	24
247	GO:0010927	cellular component assembly involved in morphogenesis	25/1402	128/18583	9.08814e-06	0.00018662	0.000156046	ACRBP/ACTA1/CASQ1/CNTN1/CSRP3/EDN1/ITGB4/KLHL41/KRT19/LDB3/LMOD2/MYH11/MYH6/MYH7/MYL2/MYOZ1/NEB/NRAP/PGM5/TCAP/TMOD1/TMOD4/TNNT1/TNNT3/TPPP	25
248	GO:0055001	muscle cell development	33/1402	195/18583	9.565e-06	0.00019562	0.000163571	ACTA1/ACTN3/CACNA1S/CASQ1/COMP/CSRP3/EDN1/FOXP1/IGF1/KEL/KLHL41/KRT19/LDB3/LMOD2/MYF6/MYH11/MYH6/MYH7/MYL2/MYOD1/MYOZ1/NEB/NRAP/PGM5/PI16/RGS2/TBX5/TCAP/TMOD1/TMOD4/TNNT1/TNNT3/XK	33
249	GO:0042102	positive regulation of T cell proliferation	22/1402	105/18583	9.61766e-06	0.000195907	0.000163811	CARD11/CCDC88B/CCL19/CCL5/CCR2/CD3E/CD40LG/CD6/CORO1A/HLA-E/IGF1/LILRB2/PRKCQ/PTPRC/RASAL3/SASH3/SLAMF1/SPN/STAT5B/TMIGD2/TNFSF13B/ZAP70	22
250	GO:0043552	positive regulation of phosphatidylinositol 3-kinase activity	9/1402	21/18583	9.85991e-06	0.000199151	0.000166524	CCL19/CCL21/CCR7/CD19/FGF2/FGR/FLT3/NOD2/P2RY12	9
251	GO:0001774	microglial cell activation	14/1402	49/18583	9.93288e-06	0.000199151	0.000166524	AZU1/C5AR1/CST7/CX3CR1/IFNG/IL33/ITGAM/ITGB2/LRRK2/MMP8/PTPRC/SNCA/STAP1/TLR6	14
252	GO:0010543	regulation of platelet activation	14/1402	49/18583	9.93288e-06	0.000199151	0.000166524	ALOX12/CTSG/GP1BA/GP5/GP6/GP9/LYN/MFSD2B/MMRN1/PLEK/PRKCQ/SELP/TLR4/TXK	14
253	GO:0032731	positive regulation of interleukin-1 beta production	16/1402	62/18583	9.93839e-06	0.000199151	0.000166524	AZU1/CCL19/F2RL1/GBP5/IFNG/LILRA2/LILRA5/MEFV/NLRC4/NLRP12/NOD2/ORM1/ORM2/TLR4/TLR6/TLR8	16
254	GO:0002438	acute inflammatory response to antigenic stimulus	10/1402	26/18583	1.00125e-05	0.000199151	0.000166524	CCR7/CD6/CXCR2/ELANE/FCER1A/FUT7/HLA-E/IGHG1/PLA2G2D/SPN	10
255	GO:0090218	positive regulation of lipid kinase activity	10/1402	26/18583	1.00125e-05	0.000199151	0.000166524	CCL19/CCL21/CCR7/CD19/EEF1A2/FGF2/FGR/FLT3/NOD2/P2RY12	10
256	GO:0061844	antimicrobial humoral immune response mediated by antimicrobial peptide	19/1402	83/18583	1.01053e-05	0.000200212	0.000167411	CAMP/CCL13/CXCL13/CXCL14/DEFA1/DEFA1B/DEFA3/DEFA4/ELANE/GNLY/LTF/NOD2/PF4/PF4V1/PGLYRP1/PPBP/RNASE3/S100A12/S100A9	19
257	GO:0032735	positive regulation of interleukin-12 production	13/1402	43/18583	1.04064e-05	0.000205375	0.000171729	CCL19/CCR7/CD40LG/IDO1/IFNG/IL16/IRF1/IRF8/LTB/NOD2/PLCG2/SCIMP/TLR4	13
258	GO:0002367	cytokine production involved in immune response	24/1402	122/18583	1.20081e-05	0.000236065	0.000197391	ARG1/CCR2/CD160/CD226/CD96/CLC/CLNK/EPX/F2RL1/FFAR2/GATA3/HLA-E/IL18R1/LITAF/NOD2/PLCG2/PRKCZ/SASH3/SCIMP/SLAMF1/SPON2/TBX21/TLR4/TNFRSF1B	24
259	GO:0002819	regulation of adaptive immune response	34/1402	206/18583	1.22583e-05	0.000240055	0.000200727	ALOX15/ARG1/CCL19/CCR2/CD160/CD1C/CD1E/CD226/CLC/CR1/FUT7/GATA3/HLA-E/IL18R1/IL1RL1/IL33/IRF1/KLRD1/NOD2/PRKCQ/PRKCZ/PTPN6/PTPRC/RAET1E/SAMSN1/SASH3/SKAP1/SLAMF1/SLC11A1/SPN/TBX21/TNFRSF1B/TNFSF13B/WAS	34
260	GO:0034694	response to prostaglandin	11/1402	32/18583	1.26912e-05	0.000247575	0.000207015	AKR1C2/AKR1C3/CCL19/CCL21/CCR7/EDN1/PTGER2/PTGER4/PTGFR/SFRP1/TGFBR3	11
261	GO:0070371	ERK1 and ERK2 cascade	48/1402	335/18583	1.27938e-05	0.000247952	0.00020733	ADCYAP1/ADIPOQ/ALOX15/ARRB2/C5AR1/CCL13/CCL18/CCL19/CCL21/CCL23/CCL25/CCL5/CCR7/CHI3L1/EDN1/EPHA4/F2RL1/FGF10/FGF18/FGF2/FLCN/FPR2/GAS6/GLIPR2/GPBAR1/GPR55/IGF1/LYN/MTURN/NECAB2/NLRP12/NOD2/NRG1/OXTR/PLA2G2A/PRKCZ/PTGER4/PTK2B/PTPN6/PTPRC/RASGRP1/RGS14/ROS1/SCIMP/SLAMF1/TBC1D10C/TLR4/XCL2	48
262	GO:0045807	positive regulation of endocytosis	28/1402	155/18583	1.28082e-05	0.000247952	0.00020733	ARRB2/AZU1/C4B/CCL19/CCL21/CD300LF/CFP/DOCK2/F2RL1/FCN1/FCN2/FPR2/GAS6/IFNG/IL2RG/LRRK2/NOD2/PLCG2/PTPRC/RAB27A/SELE/SFRP4/SIRPB1/SIRPG/SLC11A1/SNCA/STAP1/VTN	28
263	GO:0002526	acute inflammatory response	22/1402	107/18583	1.32057e-05	0.000254673	0.00021295	ADAM8/ALOX5AP/CCR7/CD6/CXCR2/DNASE1L3/ELANE/FCER1A/FFAR2/FUT7/HLA-E/HP/IGHG1/IL6R/LBP/ORM1/ORM2/PIK3CG/PLA2G2D/PTGER3/SERPINA1/SPN	22
264	GO:0032689	negative regulation of type II interferon production	13/1402	44/18583	1.37565e-05	0.000262693	0.000219656	CD96/CR1/GAS6/GATA3/IL1RL1/IL33/LGALS9B/LGALS9C/NOD2/PGLYRP1/SLAMF1/TLR4/VSIR	13
265	GO:1903307	positive regulation of regulated secretory pathway	13/1402	44/18583	1.37565e-05	0.000262693	0.000219656	CD177/DOC2B/F2RL1/FGR/GATA1/ITGAM/ITGB2/PTAFR/RAB27A/RAB3D/SYT1/SYT7/UNC13D	13
266	GO:0043410	positive regulation of MAPK cascade	62/1402	473/18583	1.37769e-05	0.000262693	0.000219656	ADAM8/ADCYAP1/ADRA2A/ADRB2/ALOX15/ARRB2/BANK1/C5AR1/CCL13/CCL18/CCL19/CCL21/CCL23/CCL25/CCL5/CCR7/CD27/CHI3L1/DOK3/EDAR/EDN1/ELANE/F2RL1/FCRL3/FGF10/FGF18/FGF2/FLT3/FPR2/GAS6/GDF6/GLIPR2/GPBAR1/GPR55/IGF1/IL34/LILRA5/LRRK2/MAP3K5/MAP4K1/MTURN/NCF1/NECAB2/NOD2/NRG1/NTRK3/PIK3CG/PIK3R5/PLA2G2A/PLCG2/PRKCZ/PTK2B/PTPRC/RASGRP1/RASSF2/S100A12/SCIMP/SLAMF1/TLR4/TLR6/WNT7B/XCL2	62
267	GO:0061900	glial cell activation	15/1402	57/18583	1.45027e-05	0.000275496	0.000230361	ADORA2A/AZU1/C5AR1/CST7/CX3CR1/IFNG/IL33/ITGAM/ITGB2/LRRK2/MMP8/PTPRC/SNCA/STAP1/TLR6	15
268	GO:0010818	T cell chemotaxis	10/1402	27/18583	1.48294e-05	0.000280651	0.000234672	CCL21/CCL5/CCR2/CXCL13/DEFA1/DEFA1B/PIK3CD/PIK3CG/TNFSF14/XCL2	10
269	GO:0071902	positive regulation of protein serine/threonine kinase activity	26/1402	140/18583	1.55706e-05	0.00029236	0.000244462	ADAM8/ADIPOQ/ADRA2A/ADRB2/CCL19/CCND2/EDN1/ELANE/FGF18/FGF2/FLT3/IFNG/IL34/LRRK2/LTF/MAP3K5/NOD2/NTRK3/PIK3CG/PIK3R5/RASGRP1/S100A12/SNCA/TCL1A/TLR4/TLR6	26
270	GO:0002548	monocyte chemotaxis	17/1402	71/18583	1.55881e-05	0.00029236	0.000244462	CCL13/CCL18/CCL19/CCL21/CCL23/CCL25/CCL5/CCN3/CCR2/CTSG/CX3CR1/CXCL12/FPR2/IL6R/LYN/S100A12/XCL2	17
271	GO:0035589	G protein-coupled purinergic nucleotide receptor signaling pathway	7/1402	13/18583	1.56786e-05	0.00029236	0.000244462	GPR171/P2RY12/P2RY13/P2RY14/P2RY2/P2RY8/PTAFR	7
272	GO:1903238	positive regulation of leukocyte tethering or rolling	7/1402	13/18583	1.56786e-05	0.00029236	0.000244462	CCR2/ELANE/FUT7/GP1BA/PTAFR/SELE/SELP	7
273	GO:0033032	regulation of myeloid cell apoptotic process	11/1402	33/18583	1.77441e-05	0.000329662	0.000275654	ADIPOQ/CCR5/CXCR2/GAS6/GATA1/HCAR2/MIAT/NOD2/PIK3CD/ST6GAL1/STAT5B	11
274	GO:0050868	negative regulation of T cell activation	25/1402	133/18583	1.81755e-05	0.000336446	0.000281326	ADORA2A/ARG1/CR1/CTSG/DTX1/FGL2/IDO1/IRF1/LAX1/LGALS9B/LGALS9C/LILRB2/LRRC32/PAWR/PLA2G2A/PLA2G2D/PTPN6/RIPOR2/SPN/TARM1/TBX21/TIGIT/TMEM131L/TSPAN32/VSIR	25
275	GO:0042554	superoxide anion generation	12/1402	39/18583	1.86314e-05	0.000343631	0.000287334	ALOX12/CD177/EDN1/F2RL1/FPR2/ITGAM/ITGB2/NCF1/NCF1C/NCF2/NCF4/PRG3	12
276	GO:0070527	platelet aggregation	17/1402	72/18583	1.8987e-05	0.000347723	0.000290755	ALOX12/COMP/CTSG/GATA1/GP6/HBB/LYN/MFSD2B/MMRN1/P2RY12/PEAR1/PIK3CG/PLEK/PRKCQ/PTPN6/TSPAN32/TUBB1	17
277	GO:0030888	regulation of B cell proliferation	16/1402	65/18583	1.89904e-05	0.000347723	0.000290755	BST1/CARD11/CD22/CD38/FCRL3/IKZF3/IRS2/LYN/MNDA/MZB1/PAWR/PTPRC/SASH3/TLR4/TNFRSF13B/TNFSF13B	16
278	GO:0070372	regulation of ERK1 and ERK2 cascade	45/1402	312/18583	1.99742e-05	0.000364421	0.000304718	ADCYAP1/ADIPOQ/ALOX15/ARRB2/C5AR1/CCL13/CCL18/CCL19/CCL21/CCL23/CCL25/CCL5/CCR7/CHI3L1/EPHA4/F2RL1/FGF10/FGF18/FGF2/FLCN/FPR2/GAS6/GLIPR2/GPBAR1/GPR55/IGF1/LYN/MTURN/NECAB2/NLRP12/NOD2/NRG1/PLA2G2A/PRKCZ/PTK2B/PTPN6/PTPRC/RASGRP1/RGS14/ROS1/SCIMP/SLAMF1/TBC1D10C/TLR4/XCL2	45
279	GO:0001818	negative regulation of cytokine production	52/1402	380/18583	2.08545e-05	0.000378114	0.000316167	ADIPOQ/APOD/ARG1/ARRB2/BANK1/C1QTNF3/CARD16/CCR7/CD96/CDH3/CR1/CX3CR1/ELANE/EPX/F2RL1/GAS6/GATA3/GATA6/GPR18/IDO1/IFNG/IGF1/IL1R2/IL1RL1/IL33/LBP/LGALS9B/LGALS9C/LILRA4/LILRA5/LRRC32/LTF/MEFV/NLRC3/NLRP12/NLRP7/NOD2/ORM1/PGLYRP1/PTGER4/PTPN6/PTPRC/RNF125/SLAMF1/SLC11A1/SRGN/TBX21/TIGIT/TLR4/TLR6/TLR8/VSIR	52
280	GO:0042116	macrophage activation	22/1402	110/18583	2.08738e-05	0.000378114	0.000316167	AZU1/C5AR1/CST7/CX3CR1/FOXP1/IFNG/IL1RL1/IL33/ITGAM/ITGB2/LBP/LRRK2/MMP8/PLCG2/PTPRC/RORA/SLC11A1/SNCA/STAP1/TLR1/TLR4/TLR6	22
281	GO:0002269	leukocyte activation involved in inflammatory response	14/1402	52/18583	2.10042e-05	0.000379122	0.00031701	AZU1/C5AR1/CST7/CX3CR1/IFNG/IL33/ITGAM/ITGB2/LRRK2/MMP8/PTPRC/SNCA/STAP1/TLR6	14
282	GO:1903305	regulation of regulated secretory pathway	24/1402	126/18583	2.11161e-05	0.00037979	0.000317569	ADRA2A/CCR2/CD177/DOC2B/F2RL1/FGR/GATA1/HTR1B/ITGAM/ITGB2/LRRK2/LYN/P2RX1/PRAM1/PRKCB/PTAFR/RAB27A/RAB3D/RPH3A/STXBP2/SV2B/SYT1/SYT7/UNC13D	24
283	GO:0042093	T-helper cell differentiation	17/1402	73/18583	2.30301e-05	0.000412752	0.00034513	CCL19/FOXP1/GATA3/IL18R1/IL6R/IRF4/LY9/MYB/PRKCZ/PTGER4/RORA/RORC/SEMA4A/SLAMF6/SPN/STAT4/TBX21	17
284	GO:0032102	negative regulation of response to external stimulus	62/1402	481/18583	2.31264e-05	0.000413018	0.000345353	ADIPOQ/ADORA2A/ALOX12/ALOX5/AOAH/ARG1/ARRB2/C1QTNF3/CARD16/CCN3/CD96/CR1/CST7/CXCL13/EDN1/ELANE/EPHA4/EPPK1/F2RL1/FGF2/FGL2/FGR/FPR2/GATA3/GP1BA/GPR18/HCK/HLA-E/IGF1/IL33/KLRD1/KRT1/LILRA2/LILRA4/LTF/LYN/MEFV/MMP28/MMRN1/MYOZ1/NLRC3/NLRP12/NOD2/PADI2/PGLYRP1/PTGER4/PTPN6/PTPRC/RGMA/RNF125/RORA/SEMA3C/SEMA4A/SEMA5B/SERPINB4/SLIT1/SPN/ST6GAL1/STAP1/TNFAIP6/TNFRSF1B/VTN	62
285	GO:0003009	skeletal muscle contraction	13/1402	46/18583	2.33929e-05	0.000416312	0.000348108	ACTN3/CASQ1/CHRNA1/CHRND/JSRP1/MYH7/RCSD1/STAC/TCAP/TNNC2/TNNI1/TNNT1/TNNT3	13
286	GO:0002708	positive regulation of lymphocyte mediated immunity	24/1402	127/18583	2.42029e-05	0.000427772	0.00035769	CD160/CD1C/CD1E/CD226/CLNK/GATA3/HLA-E/IL18R1/IL18RAP/KLRD1/NCR3/NOD2/PRKCZ/PTPRC/RAET1E/RASGRP1/SASH3/SH2D1A/SH2D1B/SLAMF1/SLAMF6/STAT5B/TBX21/VAV1	24
287	GO:0007229	integrin-mediated signaling pathway	22/1402	111/18583	2.42055e-05	0.000427772	0.00035769	BST1/CD177/CD40LG/FGR/FYB1/HCK/ITGA2B/ITGAL/ITGAM/ITGB2/ITGB4/ITGB6/ITGB7/ITGBL1/LAMA2/MPIG6B/PLEK/PRAM1/PTK2B/TSPAN32/TXK/VAV1	22
288	GO:0043406	positive regulation of MAP kinase activity	19/1402	88/18583	2.45221e-05	0.000431861	0.000361109	ADAM8/ADRA2A/CCL19/EDN1/ELANE/FGF18/FGF2/FLT3/IL34/LRRK2/MAP3K5/NOD2/NTRK3/PIK3CG/PIK3R5/RASGRP1/S100A12/TLR4/TLR6	19
289	GO:0034109	homotypic cell-cell adhesion	20/1402	96/18583	2.63063e-05	0.000461681	0.000386044	ALOX12/CCL5/COMP/CTSG/GATA1/GP6/HBB/LYN/MFSD2B/MMRN1/P2RY12/PEAR1/PIK3CG/PKP2/PLEK/PRKCQ/PTPN6/TSPAN32/TUBB1/XG	20
290	GO:0032642	regulation of chemokine production	21/1402	104/18583	2.74486e-05	0.000480066	0.000401417	ACKR1/ADCYAP1/ADIPOQ/AIRE/APOD/AZU1/C1QTNF3/ELANE/F2RL1/FFAR2/FOXP1/IFNG/IL17RA/IL1RL1/IL33/IL6R/LBP/MBP/MEFV/NOD2/TLR4	21
291	GO:0030183	B cell differentiation	27/1402	153/18583	2.80322e-05	0.000488589	0.000408543	ADGRG3/CARD11/CD19/CD27/CD40LG/CD79A/CD79B/CR1/FCRL3/FLT3/IKZF3/IL2RG/IRF8/LYL1/MFNG/MS4A1/NFAM1/PAX5/PIK3CD/PLCG2/POU2AF1/PTK2B/PTPN6/PTPRC/SFRP1/STAT5B/TNFSF13B	27
292	GO:0032736	positive regulation of interleukin-13 production	7/1402	14/18583	2.93104e-05	0.000507146	0.00042406	GATA3/HLA-E/IL17RA/IL1RAP/IL33/IRF4/PRKCZ	7
293	GO:0045059	positive thymic T cell selection	7/1402	14/18583	2.93104e-05	0.000507146	0.00042406	CD3D/CD3E/CD3G/DOCK2/PTPRC/TOX/ZAP70	7
294	GO:0010572	positive regulation of platelet activation	6/1402	10/18583	2.93969e-05	0.000507146	0.00042406	GP1BA/GP5/GP9/PLEK/SELP/TLR4	6
295	GO:0046633	alpha-beta T cell proliferation	13/1402	47/18583	3.01205e-05	0.000517868	0.000433025	CARD11/CCR2/CD3E/DOCK2/HLA-E/IRF1/LGALS9B/LGALS9C/PRKCQ/PTPRC/RASAL3/VSIR/ZAP70	13
296	GO:0002709	regulation of T cell mediated immunity	20/1402	97/18583	3.08209e-05	0.00052812	0.000441598	ARG1/CCR2/CD1C/CD1E/CLC/FUT7/GATA3/HLA-E/IL18R1/KLRD1/NOD2/PRKCZ/PTPRC/RAET1E/SASH3/SLAMF1/SPN/TBX21/TNFRSF1B/WAS	20
297	GO:0051897	positive regulation of phosphatidylinositol 3-kinase/protein kinase B signal transduction	29/1402	171/18583	3.11475e-05	0.00053192	0.000444775	ADAM8/AKR1C2/AKR1C3/ARRB2/CCL19/CCL21/CCL5/CCR7/CHI3L1/CX3CR1/F2RL1/FGF2/FGR/FLT3/GAS6/GATA3/HCLS1/HCST/IGF1/MYOC/NCF1/NTRK3/P2RY12/PIK3CD/PIK3CG/PIK3R5/PTPN6/RASD2/SELP	29
298	GO:0032602	chemokine production	21/1402	105/18583	3.19063e-05	0.00054305	0.000454082	ACKR1/ADCYAP1/ADIPOQ/AIRE/APOD/AZU1/C1QTNF3/ELANE/F2RL1/FFAR2/FOXP1/IFNG/IL17RA/IL1RL1/IL33/IL6R/LBP/MBP/MEFV/NOD2/TLR4	21
299	GO:1904994	regulation of leukocyte adhesion to vascular endothelial cell	12/1402	41/18583	3.26701e-05	0.000554189	0.000463396	ALOX5/CCL21/CCL25/CCR2/CXCL12/ELANE/FUT7/GP1BA/ITGB2/PTAFR/SELE/SELP	12
300	GO:0032633	interleukin-4 production	11/1402	35/18583	3.32381e-05	0.000558225	0.00046677	CD3E/CD40LG/EPX/GATA3/HLA-E/IL1RAP/IL33/IRF4/PRKCQ/PRKCZ/SASH3	11
301	GO:0032673	regulation of interleukin-4 production	11/1402	35/18583	3.32381e-05	0.000558225	0.00046677	CD3E/CD40LG/EPX/GATA3/HLA-E/IL1RAP/IL33/IRF4/PRKCQ/PRKCZ/SASH3	11
302	GO:2000406	positive regulation of T cell migration	11/1402	35/18583	3.32381e-05	0.000558225	0.00046677	ADAM8/CCL21/CCL5/CCR2/CORO1A/CXCL12/CXCL13/DOCK8/SPN/TNFSF14/XCL2	11
303	GO:0032695	negative regulation of interleukin-12 production	8/1402	19/18583	3.65703e-05	0.00061216	0.00051187	ARRB2/CCR7/LILRA5/MEFV/NOD2/SLAMF1/TIGIT/TLR8	8
304	GO:0070588	calcium ion transmembrane transport	48/1402	350/18583	4.03929e-05	0.000673924	0.000563515	ADRA2A/ATP1A2/ATP2A3/CABP5/CACNA1C/CACNA1I/CACNA1S/CACNG6/CASQ1/CASQ2/CCL19/CCL21/CCR5/CCR7/CD19/CORO1A/EDN1/FASLG/FGF2/GAS6/GP1BA/GP5/GP9/GPM6A/GRIN2A/JPH3/JSRP1/LCK/LYN/MS4A1/P2RX1/P2RX5/PDE4B/PIK3CG/PLCG2/PLCH1/PLCH2/PTK2B/PTPN6/PTPRC/SCN3A/SLC24A3/SLC24A4/SLN/SNCA/STAC/TRDN/XCR1	48
305	GO:0002700	regulation of production of molecular mediator of immune response	31/1402	191/18583	4.06836e-05	0.000674396	0.000563909	ARG1/CCR2/CD160/CD22/CD226/CD40LG/CD96/CLC/CLNK/CR1/EPX/F2RL1/FCRL3/FFAR2/GATA3/HLA-E/IL18R1/IL33/LITAF/MZB1/NOD2/PLCG2/PRKCZ/PTPRC/SASH3/SCIMP/SLAMF1/SPON2/TBX21/TLR4/TNFRSF1B	31
306	GO:0030198	extracellular matrix organization	45/1402	321/18583	4.06871e-05	0.000674396	0.000563909	ABI3BP/ADAM8/ADAMTS8/ADAMTSL4/ANGPTL7/CARMIL2/CHADL/COL14A1/COL19A1/COL23A1/COL2A1/COL8A1/COL9A1/COMP/CRISPLD2/CSGALNACT1/CTSG/CTSS/ELANE/ELN/FMOD/GAS6/GFAP/LAMA2/LCP1/MATN4/MFAP4/MMP25/MMP28/MMP3/MMP7/MMP8/MPZL3/MYH11/NTN4/SERPINB5/SFRP2/SMOC2/SPINT2/SPOCK2/SULF2/TLL2/TNFRSF1B/TNXB/VTN	45
307	GO:0002686	negative regulation of leukocyte migration	14/1402	55/18583	4.17375e-05	0.000687313	0.00057471	APOD/CCL21/CCL25/CCN3/CXCL12/GCSAM/GPR18/IL33/MMP28/PADI2/PTGER4/RIPOR2/STAP1/TNFAIP6	14
308	GO:0038093	Fc receptor signaling pathway	14/1402	55/18583	4.17375e-05	0.000687313	0.00057471	CD247/CLEC4D/CLEC4E/FCER1A/FGR/HCK/LCK/LILRA4/LYN/MYO1G/PLCG2/PRKCQ/PTPRC/VAV1	14
309	GO:2000403	positive regulation of lymphocyte migration	12/1402	42/18583	4.26198e-05	0.000699572	0.000584961	ADAM8/CCL21/CCL5/CCR2/CORO1A/CXCL12/CXCL13/DOCK8/PTK2B/SPN/TNFSF14/XCL2	12
310	GO:0002507	tolerance induction	10/1402	30/18583	4.28413e-05	0.000700939	0.000586104	AIRE/CCR4/CD3E/CLC/HLA-E/ICOS/IDO1/LILRB2/LYN/PDCD1	10
311	GO:0043062	extracellular structure organization	45/1402	322/18583	4.39217e-05	0.000716306	0.000598953	ABI3BP/ADAM8/ADAMTS8/ADAMTSL4/ANGPTL7/CARMIL2/CHADL/COL14A1/COL19A1/COL23A1/COL2A1/COL8A1/COL9A1/COMP/CRISPLD2/CSGALNACT1/CTSG/CTSS/ELANE/ELN/FMOD/GAS6/GFAP/LAMA2/LCP1/MATN4/MFAP4/MMP25/MMP28/MMP3/MMP7/MMP8/MPZL3/MYH11/NTN4/SERPINB5/SFRP2/SMOC2/SPINT2/SPOCK2/SULF2/TLL2/TNFRSF1B/TNXB/VTN	45
312	GO:0045229	external encapsulating structure organization	45/1402	323/18583	4.73899e-05	0.00077039	0.000644177	ABI3BP/ADAM8/ADAMTS8/ADAMTSL4/ANGPTL7/CARMIL2/CHADL/COL14A1/COL19A1/COL23A1/COL2A1/COL8A1/COL9A1/COMP/CRISPLD2/CSGALNACT1/CTSG/CTSS/ELANE/ELN/FMOD/GAS6/GFAP/LAMA2/LCP1/MATN4/MFAP4/MMP25/MMP28/MMP3/MMP7/MMP8/MPZL3/MYH11/NTN4/SERPINB5/SFRP2/SMOC2/SPINT2/SPOCK2/SULF2/TLL2/TNFRSF1B/TNXB/VTN	45
313	GO:0032729	positive regulation of type II interferon production	17/1402	77/18583	4.79191e-05	0.000776503	0.000649288	CCR2/CD160/CD2/CD226/CD3E/F2RL1/IL18R1/IRF8/PDE4B/RASGRP1/SASH3/SLAMF1/SLAMF6/SLC11A1/TLR4/TLR8/TXK	17
314	GO:0018108	peptidyl-tyrosine phosphorylation	40/1402	276/18583	5.06275e-05	0.00081778	0.000683803	AATK/ADIPOQ/ADRA2A/BANK1/BLK/BST1/CCL5/CD3E/DMTN/EFEMP1/EPHA1/EPHA4/FGF10/FGR/FLT3/GATA1/HCK/HCLS1/IFNG/IGF1/IL24/IL34/IL6R/ITGB2/LCK/LILRA5/LYN/NCF1/NOD2/PLCG2/PRKCZ/PTK2B/PTPN6/PTPRC/SAMSN1/SFRP1/SFRP2/THBS4/VTN/ZAP70	40
315	GO:0001768	establishment of T cell polarity	7/1402	15/18583	5.13738e-05	0.000821981	0.000687315	CCL19/CCL21/CCR7/DOCK2/DOCK8/FLOT2/RIPOR2	7
316	GO:0001771	immunological synapse formation	7/1402	15/18583	5.13738e-05	0.000821981	0.000687315	CCL19/CCL21/CCR7/CD6/DOCK2/DOCK8/PRF1	7
317	GO:0015670	carbon dioxide transport	7/1402	15/18583	5.13738e-05	0.000821981	0.000687315	HBA1/HBA2/HBB/HBD/HBG1/HBG2/HBZ	7
318	GO:0001779	natural killer cell differentiation	9/1402	25/18583	5.19684e-05	0.0008237	0.000688753	GAS6/PGLYRP1/PIK3CD/PTPRC/RASGRP1/SLAMF1/STAT5B/TOX/ZNF683	9
319	GO:0043501	skeletal muscle adaptation	9/1402	25/18583	5.19684e-05	0.0008237	0.000688753	ACTA1/ACTN3/CACNA1S/MYH7/MYOC/MYOD1/MYOZ1/TNNI1/TNNT1	9
320	GO:0090023	positive regulation of neutrophil chemotaxis	9/1402	25/18583	5.19684e-05	0.0008237	0.000688753	C5AR1/CCL19/CCL21/CCR7/CXCR2/EDN1/LBP/RIPOR2/THBS4	9
321	GO:0002251	organ or tissue specific immune response	12/1402	43/18583	5.50895e-05	0.000870448	0.000727843	CAMP/CD160/DEFA1/DEFA1B/DEFA3/DEFA4/FFAR2/IL6R/LTF/NOD2/RNASE2/RNASE3	12
322	GO:0051347	positive regulation of transferase activity	54/1402	414/18583	5.54791e-05	0.000873881	0.000730713	ADAM8/ADCYAP1/ADIPOQ/ADRA2A/ADRB2/AGTR1/AZU1/CCL19/CCL21/CCL5/CCND2/CCR7/CD19/CHI3L1/CIMAP3/EDN1/EEF1A2/ELANE/EPHA1/EPHA4/FGF18/FGF2/FGR/FLT3/GAS6/IFNG/IGF1/IL34/IL6R/LCP2/LILRA5/LRRK2/LTF/MAP3K5/NCF1/NOD2/NRG1/NTRK3/P2RY12/PIK3CG/PIK3R5/PRKCQ/PTK2B/PTPRC/RASGRP1/RASSF2/ROS1/S100A12/SLC11A1/SNCA/SORL1/TCL1A/TLR4/TLR6	54
323	GO:0001776	leukocyte homeostasis	21/1402	109/18583	5.69325e-05	0.000891312	0.000745288	CCR2/CORO1A/CXCR2/FAS/FLT3/GAPT/GCNT4/GPR174/HCAR2/LGALS2/LYN/MPL/PDE4B/PIK3CD/SASH3/SIT1/STAT5B/TNFRSF13B/TNFRSF17/TNFSF13B/TNFSF14	21
324	GO:0043405	regulation of MAP kinase activity	25/1402	142/18583	5.69371e-05	0.000891312	0.000745288	ADAM8/ADIPOQ/ADRA2A/CCL19/EDN1/ELANE/FGF18/FGF2/FLT3/IL34/LAX1/LRRK2/LYN/MAP3K5/NOD2/NTRK3/PIK3CG/PIK3R5/RASGRP1/RGS14/RGS2/S100A12/SORL1/TLR4/TLR6	25
325	GO:0018212	peptidyl-tyrosine modification	40/1402	278/18583	5.9624e-05	0.000930502	0.000778057	AATK/ADIPOQ/ADRA2A/BANK1/BLK/BST1/CCL5/CD3E/DMTN/EFEMP1/EPHA1/EPHA4/FGF10/FGR/FLT3/GATA1/HCK/HCLS1/IFNG/IGF1/IL24/IL34/IL6R/ITGB2/LCK/LILRA5/LYN/NCF1/NOD2/PLCG2/PRKCZ/PTK2B/PTPN6/PTPRC/SAMSN1/SFRP1/SFRP2/THBS4/VTN/ZAP70	40
326	GO:0002604	regulation of dendritic cell antigen processing and presentation	6/1402	11/18583	6.0531e-05	0.000938879	0.000785062	CCL19/CCL21/CCR7/FGL2/NOD2/SLC11A1	6
327	GO:0032754	positive regulation of interleukin-5 production	6/1402	11/18583	6.0531e-05	0.000938879	0.000785062	GATA3/IL17RA/IL1RAP/IL1RL1/IL33/PRKCZ	6
328	GO:0034341	response to type II interferon	25/1402	143/18583	6.41419e-05	0.000991853	0.000829358	ARG1/CCL13/CCL18/CCL19/CCL21/CCL23/CCL25/CCL5/EDN1/FASLG/GBP4/GBP5/GBP6/HCK/IFITM2/IFNG/IRF1/IRF8/MEFV/SLC11A1/SNCA/TLR4/TXK/WAS/XCL2	25
329	GO:0046640	regulation of alpha-beta T cell proliferation	12/1402	44/18583	7.05894e-05	0.00108823	0.000909949	CARD11/CCR2/CD3E/HLA-E/IRF1/LGALS9B/LGALS9C/PRKCQ/PTPRC/RASAL3/VSIR/ZAP70	12
330	GO:1904996	positive regulation of leukocyte adhesion to vascular endothelial cell	9/1402	26/18583	7.41804e-05	0.00114013	0.000953342	ALOX5/CCR2/ELANE/FUT7/GP1BA/ITGB2/PTAFR/SELE/SELP	9
331	GO:0002437	inflammatory response to antigenic stimulus	17/1402	80/18583	7.99023e-05	0.00122263	0.00102233	CCR7/CD6/CXCR2/ELANE/FCER1A/FGR/FUT7/HCK/HLA-E/IGHG1/IL1RN/LYN/NOD2/PLA2G2D/RAB44/RASGRP1/SPN	17
332	GO:0072677	eosinophil migration	10/1402	32/18583	8.00302e-05	0.00122263	0.00102233	ADAM8/CCL13/CCL18/CCL23/CCL25/CCL5/EPX/PTGER4/SCG2/XCL2	10
333	GO:0001767	establishment of lymphocyte polarity	7/1402	16/18583	8.53835e-05	0.0012965	0.00108409	CCL19/CCL21/CCR7/DOCK2/DOCK8/FLOT2/RIPOR2	7
334	GO:0002888	positive regulation of myeloid leukocyte mediated immunity	8/1402	21/18583	8.58878e-05	0.0012965	0.00108409	ARG1/CD177/F2RL1/HLA-E/ITGAM/ITGB2/PTAFR/STAP1	8
335	GO:0032616	interleukin-13 production	8/1402	21/18583	8.58878e-05	0.0012965	0.00108409	GATA3/HLA-E/IL17RA/IL1RAP/IL33/IRF4/LILRA5/PRKCZ	8
336	GO:0032656	regulation of interleukin-13 production	8/1402	21/18583	8.58878e-05	0.0012965	0.00108409	GATA3/HLA-E/IL17RA/IL1RAP/IL33/IRF4/LILRA5/PRKCZ	8
337	GO:0007162	negative regulation of cell adhesion	43/1402	312/18583	8.89269e-05	0.00133839	0.00111912	ADIPOQ/ADORA2A/AKNA/ALOX12/APOD/ARG1/CCL21/CCL25/CDH1/CR1/CTSG/CXCL12/DMTN/DTX1/EPHA4/FGL2/IDO1/IL1RN/IRF1/LAX1/LGALS9B/LGALS9C/LILRB2/LRRC32/MBP/MYOC/PAWR/PDE3B/PLA2G2A/PLA2G2D/PLXNC1/PTPN6/PTPRC/RIPOR2/SPINT2/SPN/TACSTD2/TARM1/TBX21/TIGIT/TMEM131L/TSPAN32/VSIR	43
338	GO:0045214	sarcomere organization	12/1402	45/18583	8.97064e-05	0.00134216	0.00112227	CASQ1/CSRP3/EDN1/KRT19/LDB3/LMOD2/MYH6/MYH7/MYOZ1/TCAP/TNNT1/TNNT3	12
339	GO:0050856	regulation of T cell receptor signaling pathway	12/1402	45/18583	8.97064e-05	0.00134216	0.00112227	CARD11/CCR7/CD160/CD226/LCK/PAWR/PTPN6/SH2D1A/SLA2/TESPA1/TRAT1/UBASH3A	12
340	GO:0045580	regulation of T cell differentiation	29/1402	181/18583	9.00912e-05	0.00134395	0.00112377	ADAM8/CARD11/CCL19/CCR2/CD2/CD27/CR1/DTX1/FGL2/GATA3/IFNG/IL2RG/IRF1/IRF4/LILRB2/PCK1/PRKCZ/PTPRC/RASGRP1/RHOH/SASH3/STAT5B/TBX21/TESPA1/TMEM131L/TOX/VSIR/ZAP70/ZNF683	29
341	GO:0002720	positive regulation of cytokine production involved in immune response	17/1402	81/18583	9.41138e-05	0.00139984	0.0011705	CD160/CD226/CLNK/F2RL1/FFAR2/GATA3/HLA-E/IL18R1/NOD2/PLCG2/PRKCZ/SASH3/SCIMP/SLAMF1/SPON2/TBX21/TLR4	17
342	GO:0050881	musculoskeletal movement	14/1402	59/18583	9.58977e-05	0.0014222	0.0011892	ACTN3/CASQ1/CHRNA1/CHRND/COMP/JSRP1/MYH7/RCSD1/STAC/TCAP/TNNC2/TNNI1/TNNT1/TNNT3	14
343	GO:0002385	mucosal immune response	11/1402	39/18583	0.000100864	0.00148716	0.00124352	CAMP/CD160/DEFA1/DEFA1B/DEFA3/DEFA4/FFAR2/LTF/NOD2/RNASE2/RNASE3	11
344	GO:0070229	negative regulation of lymphocyte apoptotic process	11/1402	39/18583	0.000100864	0.00148716	0.00124352	BCL11B/CCL5/CD27/DOCK8/FOXP1/HSH2D/IDO1/IRS2/PDCD1/PRKCQ/PTCRA	11
345	GO:0038094	Fc-gamma receptor signaling pathway	10/1402	33/18583	0.000107111	0.00157014	0.0013129	CD247/CLEC4D/CLEC4E/FGR/HCK/LCK/LYN/MYO1G/PTPRC/VAV1	10
346	GO:0045577	regulation of B cell differentiation	10/1402	33/18583	0.000107111	0.00157014	0.0013129	CARD11/CD27/CR1/FCRL3/IKZF3/IL2RG/NFAM1/PTPN6/SFRP1/STAT5B	10
347	GO:0070227	lymphocyte apoptotic process	17/1402	82/18583	0.000110498	0.00161511	0.00135051	ADAM8/BCL11B/CCL5/CD27/CD3G/CLC/DOCK8/FAS/FASLG/FOXP1/HSH2D/IDO1/IRS2/LYN/PDCD1/PRKCQ/PTCRA	17
348	GO:0097048	dendritic cell apoptotic process	6/1402	12/18583	0.00011332	0.00164687	0.00137706	CCL19/CCL21/CCR7/CXCL12/GAS6/LYN	6
349	GO:2000668	regulation of dendritic cell apoptotic process	6/1402	12/18583	0.00011332	0.00164687	0.00137706	CCL19/CCL21/CCR7/CXCL12/GAS6/LYN	6
350	GO:0002532	production of molecular mediator involved in inflammatory response	20/1402	106/18583	0.000114687	0.00166198	0.0013897	ALOX5/ALOX5AP/APOD/CD6/GBP5/IL17B/IL17RA/IL1R2/LBP/LYN/MEFV/NCF1/NLRC3/NLRP7/NOD2/P2RX1/PLD4/RAB44/TLR4/TLR6	20
351	GO:0050879	multicellular organismal movement	14/1402	60/18583	0.000116498	0.00167863	0.00140362	ACTN3/CASQ1/CHRNA1/CHRND/COMP/JSRP1/MYH7/RCSD1/STAC/TCAP/TNNC2/TNNI1/TNNT1/TNNT3	14
352	GO:0070228	regulation of lymphocyte apoptotic process	14/1402	60/18583	0.000116498	0.00167863	0.00140362	ADAM8/BCL11B/CCL5/CD27/CD3G/DOCK8/FOXP1/HSH2D/IDO1/IRS2/LYN/PDCD1/PRKCQ/PTCRA	14
353	GO:0033630	positive regulation of cell adhesion mediated by integrin	8/1402	22/18583	0.00012607	0.0018114	0.00151464	CCL21/CCL5/CD3E/CXCL13/P2RY12/PTPN6/SFRP2/SKAP1	8
354	GO:0033028	myeloid cell apoptotic process	11/1402	40/18583	0.000129716	0.00185853	0.00155405	ADIPOQ/CCR5/CXCR2/GAS6/GATA1/HCAR2/MIAT/NOD2/PIK3CD/ST6GAL1/STAT5B	11
355	GO:0032743	positive regulation of interleukin-2 production	10/1402	34/18583	0.000141553	0.0020169	0.00168647	CARD11/CCR2/CD3E/IRF4/PDE4B/PLCG2/PRKCQ/PTPRC/SASH3/STAT5B	10
356	GO:0043300	regulation of leukocyte degranulation	12/1402	47/18583	0.000141565	0.0020169	0.00168647	CCR2/CD177/F2RL1/FGR/GATA1/ITGAM/ITGB2/LYN/PRAM1/PTAFR/STXBP2/UNC13D	12
357	GO:0002227	innate immune response in mucosa	9/1402	28/18583	0.000142861	0.00201835	0.00168769	CAMP/DEFA1/DEFA1B/DEFA3/DEFA4/LTF/NOD2/RNASE2/RNASE3	9
358	GO:0051873	killing by host of symbiont cells	9/1402	28/18583	0.000142861	0.00201835	0.00168769	ARG1/AZU1/CAMP/CTSG/DEFA1/DEFA1B/ELANE/F2RL1/PF4	9
359	GO:0071624	positive regulation of granulocyte chemotaxis	9/1402	28/18583	0.000142861	0.00201835	0.00168769	C5AR1/CCL19/CCL21/CCR7/CXCR2/EDN1/LBP/RIPOR2/THBS4	9
360	GO:1990748	cellular detoxification	21/1402	116/18583	0.000144611	0.00203741	0.00170362	ALDH1A1/ALOX5AP/CAT/EPX/HBA1/HBA2/HBB/HBD/HBG1/HBG2/HBM/HBQ1/HBZ/HP/MPO/MTARC1/PTGS1/S100A9/SLC11A1/SOD3/TPO	21
361	GO:0097237	cellular response to toxic substance	22/1402	125/18583	0.000155761	0.00218842	0.00182989	ABTB2/ALDH1A1/ALOX5AP/CAT/EPX/HBA1/HBA2/HBB/HBD/HBG1/HBG2/HBM/HBQ1/HBZ/HP/MPO/MTARC1/PTGS1/S100A9/SLC11A1/SOD3/TPO	22
362	GO:0002704	negative regulation of leukocyte mediated immunity	15/1402	69/18583	0.000158046	0.00220829	0.0018465	ARG1/ARRB2/CCR2/CD96/CR1/CX3CR1/HLA-E/KLRD1/NOD2/PTPN6/PTPRC/SERPINB4/SLAMF1/SPN/TBX21	15
363	GO:0006801	superoxide metabolic process	15/1402	69/18583	0.000158046	0.00220829	0.0018465	ALOX12/BST1/CD177/EDN1/F2RL1/FPR2/ITGAM/ITGB2/MPO/NCF1/NCF1C/NCF2/NCF4/PRG3/SOD3	15
364	GO:2000514	regulation of CD4-positive, alpha-beta T cell activation	16/1402	77/18583	0.00016944	0.00236098	0.00197418	CARD11/CCL19/CD160/CD3E/GATA3/IFNG/IL2RG/IRF4/LGALS9B/LGALS9C/PRKCQ/PRKCZ/SASH3/TARM1/TBX21/VSIR	16
365	GO:0042088	T-helper 1 type immune response	12/1402	48/18583	0.000175928	0.00244467	0.00204416	CCL19/CCR2/IL18R1/IL1RL1/IL33/SEMA4A/SLAMF1/SLC11A1/SPN/STAT4/TBX21/TLR4	12
366	GO:0006937	regulation of muscle contraction	27/1402	170/18583	0.000179932	0.00249348	0.00208498	ACTN3/ADRA2A/ADRB2/ATP1A2/CACNA1C/CACNA1S/CASQ1/CASQ2/CHRM2/EDN1/FGF13/MYBPH/MYH7/MYL2/OXTR/P2RX1/PDE4B/PIK3CG/PKP2/PROK2/PTAFR/RGS2/TACR1/TNNC2/TNNI1/TNNT1/TNNT3	27
367	GO:0017157	regulation of exocytosis	29/1402	189/18583	0.000195419	0.00270067	0.00225822	ADRA2A/CCR2/CD177/DOC2B/F2RL1/FGR/GATA1/HTR1B/IFNG/ITGAM/ITGB2/LRRK2/LYN/P2RX1/PRAM1/PRKCB/PTAFR/RAB27A/RAB3C/RAB3D/RPH3A/SEPTIN1/SNCA/STXBP2/SV2B/SYT1/SYT7/UNC13D/VSNL1	29
368	GO:0032490	detection of molecule of bacterial origin	6/1402	13/18583	0.000197012	0.00270067	0.00225822	C4B/LBP/NOD2/TLR1/TLR4/TLR6	6
369	GO:0032823	regulation of natural killer cell differentiation	6/1402	13/18583	0.000197012	0.00270067	0.00225822	GAS6/PGLYRP1/RASGRP1/STAT5B/TOX/ZNF683	6
370	GO:0070493	thrombin-activated receptor signaling pathway	6/1402	13/18583	0.000197012	0.00270067	0.00225822	F2RL1/GP1BA/HPGD/IQGAP2/PLEK/SNCA	6
371	GO:0045921	positive regulation of exocytosis	16/1402	78/18583	0.000198451	0.00271306	0.00226858	CD177/DOC2B/F2RL1/FGR/GATA1/IFNG/ITGAM/ITGB2/PTAFR/RAB27A/RAB3D/SNCA/SYT1/SYT7/UNC13D/VSNL1	16
372	GO:0051651	maintenance of location in cell	34/1402	236/18583	0.000201506	0.00274428	0.00229468	ATP1A2/CACNA1C/CACNA1S/CASQ1/CASQ2/CCL19/CCL21/CCR5/CCR7/CD19/CORO1A/FASLG/FGF2/GP1BA/GP5/GP9/JPH3/JSRP1/LCK/LYN/MYZAP/PLCG2/PLCH1/PLCH2/PTK2B/PTPN6/PTPRC/S100A8/S100A9/SNCA/SORL1/SRGN/TRDN/XCR1	34
373	GO:0032623	interleukin-2 production	14/1402	63/18583	0.000202899	0.00274428	0.00229468	CARD11/CCR2/CD3E/CR1/GATA3/IRF4/NOD2/PDE4B/PLCG2/PRKCQ/PTPRC/SASH3/STAT5B/TBX21	14
374	GO:0032663	regulation of interleukin-2 production	14/1402	63/18583	0.000202899	0.00274428	0.00229468	CARD11/CCR2/CD3E/CR1/GATA3/IRF4/NOD2/PDE4B/PLCG2/PRKCQ/PTPRC/SASH3/STAT5B/TBX21	14
375	GO:0032757	positive regulation of interleukin-8 production	14/1402	63/18583	0.000202899	0.00274428	0.00229468	ADIPOQ/CD2/CHI3L1/ELANE/F2RL1/FCN1/FFAR2/LBP/LILRA2/NOD2/PRG3/TLR1/TLR4/TLR8	14
376	GO:0002279	mast cell activation involved in immune response	13/1402	56/18583	0.000213896	0.00288532	0.00241262	CLNK/FCER1A/FGR/GATA1/LYN/PIK3CD/PIK3CG/PTGDS/PTPN6/RAB44/RASGRP1/STXBP2/UNC13D	13
377	GO:0033628	regulation of cell adhesion mediated by integrin	12/1402	49/18583	0.000217163	0.00292162	0.00244297	CCL21/CCL5/CD3E/CXCL13/LYN/P2RY12/PDE3B/PIK3CG/PTPN6/SFRP2/SKAP1/TESC	12
378	GO:0002822	regulation of adaptive immune response based on somatic recombination of immune receptors built from immunoglobulin superfamily domains	29/1402	191/18583	0.000234883	0.00315165	0.00263532	ARG1/CCL19/CCR2/CD1C/CD1E/CD226/CLC/CR1/FUT7/GATA3/HLA-E/IL18R1/IL1RL1/IL33/KLRD1/NOD2/PRKCQ/PRKCZ/PTPN6/PTPRC/RAET1E/SASH3/SLAMF1/SLC11A1/SPN/TBX21/TNFRSF1B/TNFSF13B/WAS	29
379	GO:0071346	cellular response to type II interferon	21/1402	120/18583	0.000236219	0.00316122	0.00264331	ARG1/CCL13/CCL18/CCL19/CCL21/CCL23/CCL25/CCL5/EDN1/FASLG/GBP4/GBP5/GBP6/HCK/IFNG/IRF1/IRF8/TLR4/TXK/WAS/XCL2	21
380	GO:0071356	cellular response to tumor necrosis factor	34/1402	238/18583	0.000236951	0.00316267	0.00264453	ADIPOQ/CAMP/CARD16/CCL13/CCL18/CCL19/CCL21/CCL23/CCL25/CCL5/CHI3L1/CX3CR1/EDN1/F2RL1/FABP4/FAS/FOXP1/GAS6/GATA3/GPD1/LRRK2/MAP3K5/MMP8/MYOD1/PCK1/PTK2B/RORA/SFRP1/SLC2A4/TCL1A/TNFRSF17/TNFRSF1B/TNFSF13B/XCL2	34
381	GO:0002820	negative regulation of adaptive immune response	14/1402	64/18583	0.000241917	0.00322047	0.00269286	ALOX15/ARG1/CD160/CR1/IL1RL1/IL33/KLRD1/NOD2/PTPN6/PTPRC/SAMSN1/SLAMF1/SPN/TBX21	14
382	GO:0042692	muscle cell differentiation	52/1402	418/18583	0.000250545	0.00332661	0.00278161	ACTA1/ACTN3/ARRB2/BHLHE41/CACNA1S/CASQ1/CCN3/CD53/COMP/CSRP3/DOCK2/EDN1/FBXO40/FGF10/FGF9/FOXP1/GATA6/HOPX/IGF1/KEL/KLHL41/KRT19/LAMA2/LDB3/LMOD2/MYF6/MYH11/MYH6/MYH7/MYL2/MYOD1/MYOZ1/NEB/NRAP/NRG1/PGM5/PI16/RBM24/RBM38/RGS2/RIPOR2/RORA/SMYD1/TBX5/TCAP/TMOD1/TMOD4/TNFSF14/TNNT1/TNNT3/TRIM72/XK	52
383	GO:1903522	regulation of blood circulation	36/1402	258/18583	0.000252348	0.00334179	0.00279431	ADRA2A/AGTR1/ATP1A2/ATP2A3/AVPR2/CACNA1C/CASQ2/CD38/CELF2/CHRM2/CSRP3/CYP2J2/DES/EDN1/FGF13/HOPX/HRH2/KCNA5/KCND2/KCNE1/KCNE5/MYH6/MYH7/MYL2/MYL4/OXTR/P2RX1/PDE4B/PIK3CG/PKP2/RGS2/SCN2B/SCN4B/TACR1/TBX5/TRDN	36
384	GO:0006925	inflammatory cell apoptotic process	8/1402	24/18583	0.000253046	0.00334232	0.00279474	CCR5/CXCR2/FASLG/HCAR2/MIAT/NOD2/PIK3CD/ST6GAL1	8
385	GO:0002448	mast cell mediated immunity	13/1402	57/18583	0.000258191	0.00340142	0.00284416	CLNK/FCER1A/FGR/GATA1/LYN/PIK3CD/PIK3CG/PTGDS/RAB44/RASGRP1/SPON2/STXBP2/UNC13D	13
386	GO:0032722	positive regulation of chemokine production	15/1402	72/18583	0.000260131	0.00340927	0.00285073	ADCYAP1/ADIPOQ/AIRE/AZU1/F2RL1/FFAR2/IFNG/IL17RA/IL1RL1/IL33/IL6R/LBP/MBP/NOD2/TLR4	15
387	GO:0042130	negative regulation of T cell proliferation	15/1402	72/18583	0.000260131	0.00340927	0.00285073	ARG1/CR1/IDO1/LGALS9B/LGALS9C/LILRB2/LRRC32/PAWR/PLA2G2A/PLA2G2D/PTPN6/SPN/TMEM131L/TSPAN32/VSIR	15
388	GO:0098869	cellular oxidant detoxification	18/1402	96/18583	0.000268322	0.00350755	0.0029329	ALOX5AP/CAT/EPX/HBA1/HBA2/HBB/HBD/HBG1/HBG2/HBM/HBQ1/HBZ/HP/MPO/PTGS1/S100A9/SOD3/TPO	18
389	GO:0002707	negative regulation of lymphocyte mediated immunity	13/1402	58/18583	0.000310092	0.00404315	0.00338076	ARG1/ARRB2/CD96/CR1/HLA-E/KLRD1/NOD2/PTPN6/PTPRC/SERPINB4/SLAMF1/SPN/TBX21	13
390	GO:0002468	dendritic cell antigen processing and presentation	6/1402	14/18583	0.000322789	0.00417649	0.00349226	CCL19/CCL21/CCR7/FGL2/NOD2/SLC11A1	6
391	GO:0002524	hypersensitivity	6/1402	14/18583	0.000322789	0.00417649	0.00349226	CCR7/FCER1A/FUT7/HLA-E/IGHG1/SPN	6
392	GO:0070942	neutrophil mediated cytotoxicity	6/1402	14/18583	0.000322789	0.00417649	0.00349226	ARG1/AZU1/CTSG/DNASE1L3/ELANE/F2RL1	6
393	GO:0030100	regulation of endocytosis	39/1402	291/18583	0.000330281	0.00426256	0.00356422	ADIPOQ/ALOX15/ARRB2/AZU1/C4B/CCL19/CCL21/CD177/CD22/CD300LF/CFP/DOCK2/F2RL1/FCN1/FCN2/FGR/FPR2/GAS6/HCK/IFNG/IL2RG/LRRK2/LRRTM1/NECAB2/NOD2/PACSIN1/PLCG2/PRTN3/PTPRC/RAB27A/SELE/SFRP4/SIRPB1/SIRPG/SLC11A1/SNCA/STAP1/SYT7/VTN	39
394	GO:0046641	positive regulation of alpha-beta T cell proliferation	8/1402	25/18583	0.000347671	0.00446427	0.00373289	CARD11/CCR2/CD3E/HLA-E/PRKCQ/PTPRC/RASAL3/ZAP70	8
395	GO:0050927	positive regulation of positive chemotaxis	8/1402	25/18583	0.000347671	0.00446427	0.00373289	AZU1/CCR4/CXCL12/F2RL1/FGF10/IL16/NTRK3/SCG2	8
396	GO:0046579	positive regulation of Ras protein signal transduction	13/1402	59/18583	0.000370625	0.00474699	0.00396929	F2RL1/FGF10/GPR174/GPR18/GPR20/GPR55/GPR65/IGF1/P2RY10/P2RY8/PIK3CG/RASGRP1/RASGRP4	13
397	GO:0002369	T cell cytokine production	10/1402	38/18583	0.000386672	0.00492764	0.00412034	ARG1/CCR2/CLC/GATA3/IL18R1/PRKCZ/SASH3/SLAMF1/TBX21/TNFRSF1B	10
398	GO:0002724	regulation of T cell cytokine production	10/1402	38/18583	0.000386672	0.00492764	0.00412034	ARG1/CCR2/CLC/GATA3/IL18R1/PRKCZ/SASH3/SLAMF1/TBX21/TNFRSF1B	10
399	GO:0007517	muscle organ development	45/1402	354/18583	0.000397276	0.00505008	0.00422273	ACTA1/ACTN3/CACNA1S/CASQ1/CHODL/CHRNA1/CHRND/COL19A1/CSRP3/DES/EGR2/ELN/EOMES/FOXL2/HLF/IGF1/KEL/KLHL41/KY/LAMA2/MKX/MYF6/MYH6/MYH7/MYL2/MYOD1/MYOZ1/NEB/NRG1/PAX5/PKP2/RBM24/RIPOR2/SMYD1/SOX8/TCAP/TGFBR3/TLL2/TNNI1/TRIM72/UNC45B/WNT2/XIRP2/XK/ZBTB18	45
400	GO:1905521	regulation of macrophage migration	11/1402	45/18583	0.000401624	0.00509259	0.00425827	C5AR1/CCL5/CCR2/CX3CR1/IL34/MMP28/P2RY12/PTK2B/RARRES2/SLAMF1/STAP1	11
401	GO:0050848	regulation of calcium-mediated signaling	16/1402	83/18583	0.00041741	0.00527956	0.0044146	ACTN3/BST1/C10orf71/CD22/CD3E/IGF1/LRRK2/MYOZ1/P2RX5/PLCG2/PLEK/SLA2/SLC24A4/TBC1D10C/TRAT1/ZAP70	16
402	GO:0002698	negative regulation of immune effector process	21/1402	125/18583	0.000419637	0.00529453	0.00442712	ARG1/ARRB2/CCR2/CD22/CD96/CR1/CX3CR1/EPX/FCRL3/FGL2/HLA-E/IL33/KLRD1/NOD2/PGLYRP1/PTPN6/PTPRC/SERPINB4/SLAMF1/SPN/TBX21	21
403	GO:0002218	activation of innate immune response	37/1402	275/18583	0.000429567	0.00540636	0.00452064	ARRB2/CD300LF/CLEC4E/CTSS/F2RL1/FCN1/FCN2/FCRL3/FFAR2/GBP5/HCK/IRF1/IRF4/KLRD1/LBP/LILRA2/LILRA4/LTF/LYN/MEFV/MNDA/NLRC3/NLRC4/NOD2/PAK3/PLCG2/PYHIN1/RNF125/SCIMP/TASL/TLR1/TLR10/TLR4/TLR6/TLR8/TRIM15/ZBP1	37
404	GO:0032634	interleukin-5 production	7/1402	20/18583	0.00044233	0.0054576	0.00456348	EPX/GATA3/IL17RA/IL1RAP/IL1RL1/IL33/PRKCZ	7
405	GO:0032674	regulation of interleukin-5 production	7/1402	20/18583	0.00044233	0.0054576	0.00456348	EPX/GATA3/IL17RA/IL1RAP/IL1RL1/IL33/PRKCZ	7
406	GO:0033033	negative regulation of myeloid cell apoptotic process	7/1402	20/18583	0.00044233	0.0054576	0.00456348	CCR5/CXCR2/GAS6/GATA1/NOD2/ST6GAL1/STAT5B	7
407	GO:0051767	nitric-oxide synthase biosynthetic process	7/1402	20/18583	0.00044233	0.0054576	0.00456348	EDN1/IFNG/IL33/LRRK2/NAMPT/NOD2/TLR4	7
408	GO:0051769	regulation of nitric-oxide synthase biosynthetic process	7/1402	20/18583	0.00044233	0.0054576	0.00456348	EDN1/IFNG/IL33/LRRK2/NAMPT/NOD2/TLR4	7
409	GO:0140131	positive regulation of lymphocyte chemotaxis	7/1402	20/18583	0.00044233	0.0054576	0.00456348	CCL21/CCL5/CCR2/CXCL13/PTK2B/TNFSF14/XCL2	7
410	GO:0002361	CD4-positive, CD25-positive, alpha-beta regulatory T cell differentiation	5/1402	10/18583	0.000443323	0.0054576	0.00456348	FUT7/IFNG/IL2RG/PLA2G2D/TOX	5
411	GO:1901388	regulation of transforming growth factor beta activation	5/1402	10/18583	0.000443323	0.0054576	0.00456348	ADAM8/GATA6/ITGB6/LRRC32/TNXB	5
412	GO:2000510	positive regulation of dendritic cell chemotaxis	5/1402	10/18583	0.000443323	0.0054576	0.00456348	CCL21/CCR6/CCR7/GAS6/SLAMF1	5
413	GO:0033622	integrin activation	8/1402	26/18583	0.000469222	0.0057209	0.00478364	CXCL12/CXCL13/MZB1/P2RY12/PLEK/PTGER4/SELP/SKAP1	8
414	GO:0050926	regulation of positive chemotaxis	8/1402	26/18583	0.000469222	0.0057209	0.00478364	AZU1/CCR4/CXCL12/F2RL1/FGF10/IL16/NTRK3/SCG2	8
415	GO:0098581	detection of external biotic stimulus	8/1402	26/18583	0.000469222	0.0057209	0.00478364	C4B/LBP/NLRC4/NOD2/PGLYRP1/TLR1/TLR4/TLR6	8
416	GO:1901623	regulation of lymphocyte chemotaxis	8/1402	26/18583	0.000469222	0.0057209	0.00478364	CCL21/CCL5/CCR2/CXCL13/PADI2/PTK2B/TNFSF14/XCL2	8
417	GO:0043550	regulation of lipid kinase activity	10/1402	39/18583	0.000485227	0.00590185	0.00493494	CCL19/CCL21/CCR7/CD19/EEF1A2/FGF2/FGR/FLT3/NOD2/P2RY12	10
418	GO:0002517	T cell tolerance induction	6/1402	15/18583	0.000503732	0.00608316	0.00508656	AIRE/CD3E/CLC/ICOS/IDO1/LILRB2	6
419	GO:0010820	positive regulation of T cell chemotaxis	6/1402	15/18583	0.000503732	0.00608316	0.00508656	CCL21/CCL5/CCR2/CXCL13/TNFSF14/XCL2	6
420	GO:1902563	regulation of neutrophil activation	6/1402	15/18583	0.000503732	0.00608316	0.00508656	CD177/ITGAM/ITGB2/PLA2G2A/PRAM1/PTAFR	6
421	GO:0043500	muscle adaptation	20/1402	118/18583	0.000506395	0.00608634	0.00508922	ACTA1/ACTN3/CACNA1S/CASQ1/EDN1/FOXP1/GATA6/IGF1/MYH6/MYH7/MYOC/MYOD1/MYOZ1/PI16/PRKAG3/RGS2/TCAP/TNFRSF1B/TNNI1/TNNT1	20
422	GO:0050830	defense response to Gram-positive bacterium	20/1402	118/18583	0.000506395	0.00608634	0.00508922	C5AR1/CAMP/CTSG/DEFA1/DEFA1B/DEFA3/DEFA4/DMBT1/FCN2/FGR/GBP4/GBP6/HLA-E/LBP/LYZ/NOD2/PGLYRP1/PLA2G2A/RARRES2/RNASE3	20
423	GO:0007015	actin filament organization	55/1402	462/18583	0.000507654	0.00608704	0.0050898	ACTA1/ADD2/ALOX15/ARHGAP25/CAP2/CARMIL2/CATIP/CCL21/CCR7/CORO1A/CXCL12/DMTN/ELN/EPHA1/F2RL1/GAS7/GMFG/GPR65/HCK/HCLS1/IQGAP2/LCP1/LMOD2/MEGF9/MSRB1/MYO1F/MYO1G/MYO7B/MYOC/NEB/NRAP/PACSIN1/PAK3/PAWR/PLEK/PSTPIP2/PTGER4/PTK2B/RHOH/RHOU/SFRP1/SORBS1/SPTB/SSH2/SYNPO/SYNPO2/TACR1/TACSTD2/TCAP/TMEFF2/TMOD1/TMOD4/VIL1/WAS/XIRP2	55
424	GO:1905517	macrophage migration	13/1402	61/18583	0.00052219	0.00624657	0.00522319	AZU1/C5AR1/CCL5/CCR2/CX3CR1/IL34/MMP28/P2RY12/PTK2B/RARRES2/SLAMF1/STAP1/TRIM55	13
425	GO:0061515	myeloid cell development	16/1402	85/18583	0.000550732	0.0065725	0.00549573	ALAS2/DMTN/EPB42/EVI2B/FOXP1/GATA1/GP1BA/GP5/GP9/LTF/MPIG6B/MYB/PTPN6/RHEX/SLC4A1/TAL1	16
426	GO:0034612	response to tumor necrosis factor	35/1402	259/18583	0.00055847	0.0066492	0.00555986	ADIPOQ/CAMP/CARD16/CCL13/CCL18/CCL19/CCL21/CCL23/CCL25/CCL5/CHI3L1/CX3CR1/EDN1/F2RL1/FABP4/FAS/FOXP1/GAS6/GATA3/GPD1/LRRK2/MAP3K5/MMP8/MYOD1/PCK1/PTK2B/RORA/SELE/SFRP1/SLC2A4/TCL1A/TNFRSF17/TNFRSF1B/TNFSF13B/XCL2	35
427	GO:0002262	myeloid cell homeostasis	26/1402	173/18583	0.000565117	0.00670454	0.00560614	AHSP/ALAS2/CCR2/CXCR2/DMTN/EPB42/GATA1/GATA3/GCNT4/HCAR2/HCLS1/IKZF1/KLF1/LYN/MB/MPIG6B/MPL/MYB/PDE4B/PIK3CD/RHEX/SLC4A1/STAT5B/TAL1/TGFBR3/TRIM10	26
428	GO:0050869	negative regulation of B cell activation	9/1402	33/18583	0.000565762	0.00670454	0.00560614	BANK1/CR1/LYN/MNDA/PAWR/SAMSN1/SFRP1/TBC1D10C/TNFRSF13B	9
429	GO:0043303	mast cell degranulation	12/1402	54/18583	0.000568362	0.00671965	0.00561877	CLNK/FCER1A/FGR/GATA1/LYN/PIK3CD/PIK3CG/PTGDS/RAB44/RASGRP1/STXBP2/UNC13D	12
430	GO:0060537	muscle tissue development	52/1402	433/18583	0.000581753	0.00686198	0.00573778	ACTA1/ACTN3/ARRB2/CACNA1S/CASQ1/CHRNA1/CHRND/COL19A1/CSRP3/EDN1/EGR2/ELN/EOMES/FGF2/FGF9/FLCN/FOXL2/FOXP1/GATA6/HLF/HOPX/IGF1/KEL/KLHL41/MYF6/MYH11/MYH6/MYH7/MYL2/MYOD1/MYOZ1/NEB/NRAP/NRG1/PAX5/PGM5/PI16/PKP2/RBM24/RGS2/SEMA3C/SMYD1/SOX8/TBX5/TCAP/TGFBR3/TLL2/TNNI1/WNT2/XIRP2/XK/ZBTB18	52
431	GO:0050730	regulation of peptidyl-tyrosine phosphorylation	32/1402	231/18583	0.000614712	0.00723392	0.00604879	ADIPOQ/ADRA2A/BANK1/BST1/CCL5/CD3E/DMTN/EPHA4/FGF10/FLT3/GATA1/HCLS1/IFNG/IGF1/IL24/IL34/IL6R/ITGB2/LILRA5/LYN/NCF1/NOD2/PLCG2/PRKCZ/PTK2B/PTPN6/PTPRC/SAMSN1/SFRP1/SFRP2/THBS4/VTN	32
432	GO:0001780	neutrophil homeostasis	7/1402	21/18583	0.000620551	0.0072689	0.00607804	CCR2/CXCR2/GCNT4/HCAR2/MPL/PDE4B/PIK3CD	7
433	GO:0050849	negative regulation of calcium-mediated signaling	7/1402	21/18583	0.000620551	0.0072689	0.00607804	ACTN3/CD22/MYOZ1/PLEK/SLA2/SLC24A4/TBC1D10C	7
434	GO:0014888	striated muscle adaptation	12/1402	55/18583	0.000677782	0.00792099	0.00662329	ACTA1/ACTN3/CACNA1S/GATA6/MYH6/MYH7/MYOC/MYOD1/MYOZ1/TCAP/TNNI1/TNNT1	12
435	GO:0007519	skeletal muscle tissue development	25/1402	166/18583	0.000692568	0.00807519	0.00675223	ACTA1/ACTN3/CACNA1S/CASQ1/CHRNA1/CHRND/COL19A1/CSRP3/EGR2/ELN/EOMES/FOXL2/HLF/KEL/KLHL41/MYF6/MYOD1/MYOZ1/PAX5/RBM24/SMYD1/SOX8/TLL2/XK/ZBTB18	25
436	GO:0030832	regulation of actin filament length	24/1402	157/18583	0.000706744	0.00822157	0.00687463	ADD2/ALOX15/CARMIL2/CCL21/CCR7/CORO1A/CXCL12/DMTN/ELN/F2RL1/HCK/HCLS1/LMOD2/MEGF9/NEB/PAK3/PLEK/PTK2B/SPTB/SSH2/TMOD1/TMOD4/VIL1/WAS	24
437	GO:0046635	positive regulation of alpha-beta T cell activation	14/1402	71/18583	0.000741142	0.008602	0.00719273	CARD11/CCL19/CCR2/CD160/CD3E/HLA-E/IFNG/IL2RG/PRKCQ/PRKCZ/PTPRC/RASAL3/SASH3/ZAP70	14
438	GO:0150077	regulation of neuroinflammatory response	10/1402	41/18583	0.000745159	0.00862887	0.0072152	CST7/IGF1/IL33/LRRK2/MMP3/MMP8/PLCG2/PTPRC/STAP1/TNFRSF1B	10
439	GO:0002679	respiratory burst involved in defense response	6/1402	16/18583	0.000754741	0.00868038	0.00725827	HCK/LBP/MPO/NCF1/PIK3CD/PIK3CG	6
440	GO:0010819	regulation of T cell chemotaxis	6/1402	16/18583	0.000754741	0.00868038	0.00725827	CCL21/CCL5/CCR2/CXCL13/TNFSF14/XCL2	6
441	GO:0051770	positive regulation of nitric-oxide synthase biosynthetic process	6/1402	16/18583	0.000754741	0.00868038	0.00725827	IFNG/IL33/LRRK2/NAMPT/NOD2/TLR4	6
442	GO:0015840	urea transport	5/1402	11/18583	0.000762316	0.00872791	0.00729802	AQP3/AQP7/AQP9/SLC14A1/UPK3A	5
443	GO:0019372	lipoxygenase pathway	5/1402	11/18583	0.000762316	0.00872791	0.00729802	ALOX12/ALOX15/ALOX5/ALOX5AP/HPGD	5
444	GO:0031589	cell-substrate adhesion	44/1402	355/18583	0.000781054	0.00892231	0.00746057	ABI3BP/ACTN3/ALOX15/APOD/BST1/CCL21/CCL25/CCR7/CD3E/CD96/CEACAM6/COL8A1/CORO1A/DMTN/EPHA1/GAS6/ITGA2B/ITGAL/ITGAM/ITGB2/ITGB4/ITGB6/ITGB7/ITGBL1/MSLN/MYO1G/MYOC/NTN4/OLFM4/PARVG/PKP2/PRKCZ/PTK2B/SFRP1/SKAP1/SNED1/SORBS1/SPOCK2/ST6GAL1/TACSTD2/TNXB/UNC13D/VTN/VWF	44
445	GO:0002758	innate immune response-activating signaling pathway	34/1402	254/18583	0.000787778	0.0089789	0.00750788	ARRB2/CD300LF/CLEC4E/CTSS/F2RL1/FCN1/FCN2/FCRL3/FFAR2/GBP5/HCK/IRF1/IRF4/KLRD1/LBP/LILRA2/LILRA4/LTF/LYN/MEFV/NLRC3/NLRC4/NOD2/PAK3/PLCG2/RNF125/SCIMP/TASL/TLR1/TLR10/TLR4/TLR6/TLR8/TRIM15	34
446	GO:0070555	response to interleukin-1	22/1402	140/18583	0.000794543	0.0090357	0.00755538	CAMP/CCL13/CCL18/CCL19/CCL21/CCL23/CCL25/CCL5/CD38/CHI3L1/EDN1/IL1R2/IL1RAP/IL1RN/NLRP7/PCK1/RORA/SELE/SFRP1/SNCA/XCL2/ZBP1	22
447	GO:0010959	regulation of metal ion transport	48/1402	397/18583	0.000801472	0.0090941	0.00760421	ADORA2A/ADRA2A/ADRB2/ATP1A2/BEST1/CABP5/CACNA1C/CACNG6/CASQ1/CASQ2/CCL5/CD19/CNTN1/CORO1A/CXCL12/EPB41/FCRL3/FGF13/FGF14/FXYD7/IFNG/IL16/JPH3/JSRP1/KCNA5/KCNE1/KCNE5/KEL/LILRA2/LILRA5/LILRB2/LYN/MS4A1/NETO1/P2RX1/P2RX5/PDE4B/PIK3CG/PKP2/PTK2B/PTPN6/SCN2B/SCN4B/SLN/SNCA/STAC/TESC/TRDN	48
448	GO:0010758	regulation of macrophage chemotaxis	8/1402	28/18583	0.000815141	0.009208	0.00769945	C5AR1/CCL5/IL34/MMP28/PTK2B/RARRES2/SLAMF1/STAP1	8
449	GO:2000108	positive regulation of leukocyte apoptotic process	8/1402	28/18583	0.000815141	0.009208	0.00769945	ADAM8/CCL5/HCAR2/IDO1/LYN/MIAT/PDCD1/PIK3CD	8
450	GO:0046330	positive regulation of JNK cascade	16/1402	88/18583	0.000818294	0.00922308	0.00771206	CCL19/CCL21/CCR7/CD27/EDAR/F2RL1/MAP3K5/MTURN/NCF1/NOD2/PTK2B/RASGRP1/RASSF2/SLAMF1/TLR4/WNT7B	16
451	GO:1903556	negative regulation of tumor necrosis factor superfamily cytokine production	15/1402	80/18583	0.000845959	0.00951376	0.00795512	ADIPOQ/ARRB2/GAS6/GPR18/IGF1/LBP/LILRA4/LTF/NLRC3/NOD2/ORM1/PTPN6/SLAMF1/TLR4/VSIR	15
452	GO:0030220	platelet formation	7/1402	22/18583	0.000851309	0.00955274	0.00798771	CLEC1B/GATA1/MPIG6B/MPL/PTPN6/TAL1/TUBB1	7
453	GO:0050804	modulation of chemical synaptic transmission	56/1402	483/18583	0.000859724	0.00962588	0.00804887	ADIPOQ/ADORA2A/ADRA2A/ADRB2/ARRB2/ATP1A2/BCHE/CALB1/CALB2/CCR2/CD38/CDH1/CHRDL1/CHRM2/CLSTN2/CNR2/CX3CR1/DLGAP1/EDN1/EGR2/EPHA4/FBXO2/GFAP/GRID1/GRIN2A/HTR1B/JPH3/LAMA2/LILRB2/LRRK2/LRRTM1/MCTP2/NEFL/NETO1/NSG1/NTNG1/NTNG2/OTOF/OXTR/P2RX1/PHF24/PRKCB/PRKCZ/PTK2B/RETN/RGS14/SLC38A1/SNCA/SORCS2/SORCS3/SRGN/STX3/SV2B/SYT1/SYT7/TACR1	56
454	GO:0051092	positive regulation of NF-kappaB transcription factor activity	23/1402	150/18583	0.000865484	0.00966902	0.00808494	ADAM8/CARD11/CARD16/CD40LG/CX3CR1/FLOT2/IL18R1/IL18RAP/IL1RAP/LTF/NLRC4/NOD2/PLCG2/PRKCB/PRKCQ/PRKCZ/RIPK4/S100A12/S100A8/S100A9/TLR4/TLR6/TRIM15	23
455	GO:0002673	regulation of acute inflammatory response	11/1402	49/18583	0.000872503	0.00969571	0.00810726	ADAM8/ALOX5AP/CCR7/DNASE1L3/FFAR2/FUT7/HLA-E/PIK3CG/PLA2G2D/PTGER3/SPN	11
456	GO:0071320	cellular response to cAMP	11/1402	49/18583	0.000872503	0.00969571	0.00810726	ADIPOQ/AQP9/DMTN/GATA1/GPD1/HCN1/KCNE1/PCK1/PENK/PIK3CG/PTAFR	11
457	GO:0060538	skeletal muscle organ development	26/1402	178/18583	0.000873608	0.00969571	0.00810726	ACTA1/ACTN3/CACNA1S/CASQ1/CHRNA1/CHRND/COL19A1/CSRP3/DES/EGR2/ELN/EOMES/FOXL2/HLF/KEL/KLHL41/MYF6/MYOD1/MYOZ1/PAX5/RBM24/SMYD1/SOX8/TLL2/XK/ZBTB18	26
458	GO:0051153	regulation of striated muscle cell differentiation	17/1402	97/18583	0.000879951	0.00974479	0.0081483	ACTN3/ARRB2/BHLHE41/CCN3/EDN1/FOXP1/HOPX/IGF1/MYF6/MYOD1/NRG1/PI16/RBM24/RBM38/RGS2/SMYD1/TRIM72	17
459	GO:0099177	regulation of trans-synaptic signaling	56/1402	484/18583	0.000902823	0.00997629	0.00834188	ADIPOQ/ADORA2A/ADRA2A/ADRB2/ARRB2/ATP1A2/BCHE/CALB1/CALB2/CCR2/CD38/CDH1/CHRDL1/CHRM2/CLSTN2/CNR2/CX3CR1/DLGAP1/EDN1/EGR2/EPHA4/FBXO2/GFAP/GRID1/GRIN2A/HTR1B/JPH3/LAMA2/LILRB2/LRRK2/LRRTM1/MCTP2/NEFL/NETO1/NSG1/NTNG1/NTNG2/OTOF/OXTR/P2RX1/PHF24/PRKCB/PRKCZ/PTK2B/RETN/RGS14/SLC38A1/SNCA/SORCS2/SORCS3/SRGN/STX3/SV2B/SYT1/SYT7/TACR1	56
460	GO:0032733	positive regulation of interleukin-10 production	10/1402	42/18583	0.000912761	0.0100424	0.00839711	CD40LG/F2RL1/IRF4/LILRA5/NOD2/PLCG2/PRKCZ/SASH3/TIGIT/TLR4	10
461	GO:0042092	type 2 immune response	10/1402	42/18583	0.000912761	0.0100424	0.00839711	ARG1/CCR2/FCER1A/GATA3/IDO1/IL33/MYB/NOD2/PRKCZ/TBX21	10
462	GO:0090257	regulation of muscle system process	33/1402	247/18583	0.000964504	0.0105887	0.00885393	ACTN3/ADRA2A/ADRB2/ATP1A2/CACNA1C/CACNA1S/CASQ1/CASQ2/CHRM2/EDN1/FGF13/FOXP1/IGF1/MYBPH/MYH7/MYL2/OXTR/P2RX1/PDE4B/PI16/PIK3CG/PKP2/PRKAG3/PROK2/PTAFR/RGS2/SLN/TACR1/TNFRSF1B/TNNC2/TNNI1/TNNT1/TNNT3	33
463	GO:0032613	interleukin-10 production	13/1402	65/18583	0.000985437	0.0107719	0.00900709	CD40LG/EPX/F2RL1/IDO1/IRF4/LILRA5/NOD2/PLCG2/PRKCZ/SASH3/TIGIT/TLR4/VSIR	13
464	GO:0032653	regulation of interleukin-10 production	13/1402	65/18583	0.000985437	0.0107719	0.00900709	CD40LG/EPX/F2RL1/IDO1/IRF4/LILRA5/NOD2/PLCG2/PRKCZ/SASH3/TIGIT/TLR4/VSIR	13
465	GO:0007188	adenylate cyclase-modulating G protein-coupled receptor signaling pathway	33/1402	248/18583	0.001034	0.0112399	0.0093985	ADCY2/ADCYAP1/ADGRE1/ADGRE3/ADGRG3/ADGRG5/ADORA2A/ADRA2A/ADRB2/AVPR2/CCR3/CHRM2/CNR2/EDN1/FPR1/FPR2/GNAZ/GPR171/GPR65/HRH4/HTR1B/P2RY12/PDE4B/PF4/PTGDR2/PTGER2/PTGER3/PTGER4/PTGFR/PTGIR/RGS2/S1PR4/VIPR1	33
466	GO:0051896	regulation of phosphatidylinositol 3-kinase/protein kinase B signal transduction	33/1402	248/18583	0.001034	0.0112399	0.0093985	ADAM8/AKR1C2/AKR1C3/ARRB2/BANK1/CCL19/CCL21/CCL5/CCR7/CHI3L1/CX3CR1/F2RL1/FGF2/FGR/FLCN/FLT3/GAS6/GATA3/HCLS1/HCST/IGF1/MYOC/NCF1/NLRC3/NTRK3/P2RY12/PIK3CD/PIK3CG/PIK3R5/PPP1R16B/PTPN6/RASD2/SELP	33
467	GO:0098742	cell-cell adhesion via plasma-membrane adhesion molecules	36/1402	278/18583	0.00103491	0.0112399	0.0093985	ADIPOQ/CADM2/CADM3/CD177/CD6/CDH1/CDH10/CDH18/CDH19/CDH3/CDH4/CDH7/CEACAM6/CEACAM8/CLSTN2/DSC1/DSC3/DSG3/EMB/HMCN2/IL1RAP/IL1RN/ITGAL/ITGAM/ITGB2/JAML/MBP/MYOT/NTNG1/NTNG2/PCDH19/SDK1/SELE/SELL/SELP/SPARCL1	36
468	GO:0002220	innate immune response activating cell surface receptor signaling pathway	16/1402	90/18583	0.00105235	0.011405	0.00953649	F2RL1/FCN1/FCN2/FFAR2/KLRD1/LBP/LILRA2/LTF/LYN/NOD2/PAK3/PLCG2/SCIMP/TLR1/TLR4/TLR6	16
469	GO:0008228	opsonization	6/1402	17/18583	0.00109239	0.0117635	0.00983631	C4B/CFP/FCN1/FCN2/LBP/SPON2	6
470	GO:0033623	regulation of integrin activation	6/1402	17/18583	0.00109239	0.0117635	0.00983631	CXCL13/P2RY12/PLEK/PTGER4/SELP/SKAP1	6
471	GO:0050862	positive regulation of T cell receptor signaling pathway	6/1402	17/18583	0.00109239	0.0117635	0.00983631	CARD11/CCR7/CD226/LCK/TESPA1/TRAT1	6
472	GO:0032814	regulation of natural killer cell activation	10/1402	43/18583	0.00111006	0.0119284	0.00997419	CLNK/FGR/GAS6/HLA-E/KLRD1/PGLYRP1/RASGRP1/STAT5B/TOX/ZNF683	10
473	GO:0031663	lipopolysaccharide-mediated signaling pathway	12/1402	58/18583	0.00111684	0.0119506	0.00999275	CARD16/CD180/CD6/HCK/LBP/LILRA2/LTF/LYN/PLCG2/PTAFR/SCIMP/TLR4	12
474	GO:0070231	T cell apoptotic process	12/1402	58/18583	0.00111684	0.0119506	0.00999275	ADAM8/BCL11B/CCL5/CD27/CLC/DOCK8/FAS/FASLG/IDO1/PDCD1/PRKCQ/PTCRA	12

## Sheet: SCOTT DE
Upregulated	Downregulated
ACP4	ABCA8
ACTL8	ABCA9
ADAMTSL2	ABI3BP
ADRA1D	ABLIM3
AMBN	ACACB
ANGPT1	ACAN
ANXA13	ACHE
APCDD1	ACKR1
ASCL1	ACKR4
BAMBI	ACTA1
BMP2	ACTA2
BMP4	ACTA2-AS1
BMP7	ACTC1
BMP8A	ACTG2
BMP8B	ACTN3
C10orf126	ADAM33
C17orf114	ADAMTS15
C1QTNF1	ADAMTS16
CA3	ADAMTS8
CACNA1E	ADCY1
CASP5	ADCY7
CCDC158	ADGRB2
CCDC3	ADGRL3
CCNE1	ADH1B
CDC20-DT	ADIPOQ
CDH15	ADPRHL1
CDH2	ADRB1
CGREF1	ADRB2
CHMP4C	AEBP1
CHRM3	AGBL1
CHST13	AGER
CLDN10	AGTR1
CLEC11A	AKR1B10
COL22A1	AKR1B15
CORT	AKR1C1
CPE	AKR1C2
CPVL	AKR1C3
CTB-1I21.1	ALDH1L1
CTCFL	ALDH3A1
DIPK1C	ALPK2
DLX3	AMPH
DLX4	AMY1B
DMP1	ANGPTL1
DPY19L3-DT	ANGPTL2
EFHD1	ANGPTL7
ELFN1-AS1	ANKDD1B
EPHA8	ANKRD1
EXOC3L2	ANKRD29
FAM163B	AOX1
FAT3	AP1M2
FEZF2	APOBEC2
FOXC2	APOD
FRMD1	AQP7
GABRG1	ARHGEF28
GALNT14	ARHGEF37
GNG4	ARSJ
GNGT2	ASB16
GPR37	ASB2
H2AC25	ASB5
H2BC19P	ASPA
HADHAP1	ASPN
HEY1	ATP1A2
HSD17B1	ATP2A1
HSPA1A	ATP2B2
HSPA1B	ATP2C2-AS1
HSPA6	AXL
IBSP	AZGP1
IRX5	B3GNT5
ITK	BAIAP2L1
JMJD1C-AS1	BDKRB1
KAZALD1	BHLHE22
KCNK17	BHLHE22-AS1
KLK1	BLACAT1
KLK14	BMERB1
LGR6	BMX
LINC00837	BNC2
LINC01060	BPIFA1
LINC01114	BPIFB1
LINC01470	C10orf67
LINC02596	C10orf71
LINC02763	C16orf89
LINC03016	C1QTNF2
LINC03053	C1QTNF3
LIX1	C1QTNF4
LOC101927687	C1QTNF7
LOC101929536	C1RL-AS1
LOC105370295	C1S
LOC105375118	C3
LOC124901076	C6orf132
LOC124901966	C7orf57
LOX	CA4
LOXL4	CA8
LYPD1	CA9
MIR1915HG	CACNA1C
MST1L	CACNA1C-IT2
MYLK4	CACNA1S
NCKAP5-AS2	CACNA2D1
NRXN1	CACNG6
OPN3	CADM3
OXCT2	CALB2
PANX3	CALML6
PCOLCE2	CAP2
PHEX	CAPN3
PHOSPHO1	CAPN6
PHOX2A	CAPN8
PKP4-AS1	CARD10
POU3F1	CASQ1
PPFIA2	CASQ2
PROK2	CAV1
PRR15	CAV2
PTPRZ1	CAV3
PVT1	CAVIN2
RCOR2	CAVIN4
RFLNA	CBFA2T3
ROBO2	CBLN4
RPS17P16	CBX7
SATB2	CCDC69
SATB2-AS1	CCDC85A
SEMA3B	CCDC9B
SHC4	CCIN
SHISA2	CCKAR
SLC12A1	CCL14
SLC44A5	CD177
SMAD6	CD274
SMOX	CD300LG
SNORC	CDH1
SNORD14E	CDH18
SOHLH2	CDH3
SP6	CEACAM6
TAC3	CECR2
TAC4	CES3
TAF7L	CES4A
TBX2-AS1	CFAP46
TFAP2A-AS2	CFAP57
TG	CFAP58
TKTL1	CFB
TMEM132E	CGN
TMEM151B	CH25H
TP53I11	CHD5
TRIM17	CHD9NB
TRPA1	CHI3L2
TSKU-AS1	CHRDL1
UGT3A2	CHRNA1
UNC5B-AS1	CHRND
WDR72	CHRNG
WNT1	CIDEC
ZNF225-AS1	CILP
ZNF664-RFLNA	CKM
	CKMT2
	CLDN1
	CLDN18
	CLDN4
	CLTCL1
	CMYA5
	CNN1
	CNTFR-AS1
	CNTN1
	CNTNAP1
	CNTNAP3
	CNTNAP3B
	CNTNAP3C
	COL14A1
	COL25A1
	COL28A1
	COL3A1
	COL6A1
	COL6A5
	COL6A6
	COL8A2
	CP
	CPA4
	CREB5
	CRHR2
	CRISPLD2
	CSF3
	CTF1
	CTNNA3
	CXCL17
	CYP27C1
	CYP4B1
	CYP4F12
	DAZL
	DCST2
	DDIT4L
	DES
	DGKG
	DHRS2
	DIRAS3
	DMBT1
	DMD
	DNAAF3
	DNAH11
	DPF3
	DSEL
	ECRG4
	EDIL3
	EDN1
	EDN3
	EGFL6
	EGFR
	EHF
	ELANE
	ELAVL2
	ELF3
	ELFN2
	ELN
	EMX2
	EMX2OS
	EPHA4
	EPS8L2
	ERBB3
	ESR2
	ESRP1
	ESRP2
	FABP4
	FAM180A
	FAM180B
	FAM83B
	FAT2
	FBLN7
	FBN3
	FBXL16
	FBXO40
	FENDRR
	FGF10
	FGF18
	FGF7
	FHL1
	FHL5
	FILIP1
	FLNC
	FLRT3
	FMO2
	FMO3
	FREM2
	FRMPD1
	FRMPD3
	FYB2
	G0S2
	GADD45A
	GALNT15
	GALNT16
	GAS2L2
	GAS6-DT
	GBP1
	GBP6
	GDF5
	GFPT2
	GLYATL2
	GPAT3
	GPD1
	GPR17
	GPR20
	GPR39
	GPR63
	GPT
	GRB14
	GRK5
	HAS3
	HCN1
	HGF
	HIGD1B
	HLF
	HMCN1
	HMCN2
	HMGCS2
	HOGA1
	HOOK1
	HPD
	HPGD
	HPN
	HSPB3
	HSPB6
	HSPB8
	IGFBPL1
	IGFN1
	IGSF10
	IL11RA
	IL17RD
	IL1RL1
	IL33
	INKA2
	INMT
	IP6K3
	IRAG1
	IRS4
	ISLR2
	ITGA3
	ITGA7
	ITGB4
	ITGB6
	ITIH3
	ITPR3
	JPH1
	JPH2
	JSRP1
	KCNJ12
	KCTD19
	KHDRBS3
	KIAA0408
	KIF23-AS1
	KIRREL3
	KLB
	KLF5
	KLHL33
	KLHL4
	KLHL40
	KLHL41
	KRT14
	KRT15
	KRT19
	KRT4
	KRT5
	KRT7
	KRT8
	KRT80
	LAMA1
	LAMA2
	LAMA3
	LAMC2
	LCNL1
	LDB3
	LGI2
	LINC00242
	LINC00574
	LINC00578
	LINC00707
	LINC00968
	LINC01133
	LINC01354
	LINC01638
	LINC01894
	LINC01915
	LINC02348
	LINC03013
	LINC03033
	LINC03095
	LIPG
	LMNTD2-AS1
	LMO1
	LMOD1
	LMOD2
	LNCOG
	LOC100129434
	LOC100129534
	LOC100507403
	LOC101928834
	LOC101929130
	LOC101930090
	LOC105371795
	LOC105377043
	LOC124900964
	LOC124902629
	LOC124905021
	LOC124909384
	LOC392787
	LOXL1
	LOXL1-AS1
	LRIG1
	LRP1B
	LRRC66
	LRRC7
	LRRC74B
	LRRN4CL
	LURAP1L
	LURAP1L-AS1
	MAFA
	MAMSTR
	MAP1LC3C
	MAP3K21
	MAP3K7CL
	MARCO
	MARVELD2
	MASP1
	MB
	MDGA1
	MEG3
	MEGF6
	MEOX1
	MFAP4
	MFAP5
	MFSD4A
	MIR193BHG
	MISP
	MLXIPL
	MMP28
	MMRN1
	MN1
	MORC4
	MOXD1
	MRGPRF
	MRGPRF-AS1
	MSTN
	MTURN
	MTUS1
	MTUS2
	MUC1
	MUC3A
	MUSK
	MYBPC1
	MYBPC2
	MYBPH
	MYBPHL
	MYH1
	MYH11
	MYH14
	MYH15
	MYH2
	MYH7
	MYH7B
	MYL1
	MYL2
	MYO7B
	MYOC
	MYOD1
	MYOG
	MYOM3
	MYOT
	MYOZ1
	MYPN
	MYRFL
	NAPSA
	NEB
	NEFL
	NEGR1
	NEK10
	NEU4
	NFIX
	NHSL2
	NIBAN1
	NIPAL1
	NR1D1
	NRAP
	NRG1
	NTN4
	NTNG2
	NTRK1
	NTRK3
	OGN
	OSTN
	OTOF
	OTOGL
	P2RX6
	PAK3
	PAQR5
	PAWR
	PCLO
	PDE1C
	PDE4B
	PDLIM3
	PDZK1IP1
	PDZRN4
	PEBP4
	PGC
	PGM1
	PGM5
	PGPEP1L
	PHLDB2
	PHYHD1
	PI16
	PICART1
	PICSAR
	PIGR
	PKD1-AS1
	PKD1L2
	PKNOX2
	PLA2G2A
	PLCD3
	PLCD4
	PLCH1
	PLCXD2
	PLEKHA6
	PLIN1
	PLIN4
	PLIN5
	PLN
	PLXNA4
	PNPLA7
	POPDC3
	POSTN
	PPARGC1A
	PPDPFL
	PPFIA4
	PPL
	PPP1R14A
	PPP1R27
	PRDM16
	PRG4
	PRKAA2
	PRKAG3
	PRKN
	PRODH
	PRSS27
	PRSS56
	PRSS8
	PRUNE2
	PRX
	PTGDS
	PTGER2
	PTGER3
	PTGFR
	PTHLH
	PTN
	PTPRT
	RAB17
	RAB23
	RAB25
	RAB9B
	RAET1E
	RAPSN
	RASEF
	RASGRF1
	RASSF6
	RASSF9
	RBFOX1
	RBM24
	RBPMS
	RDH5
	RGMA
	RGS7
	RIPK4
	RNF144B
	ROR1
	ROR1-AS1
	RORC
	ROS1
	RP1L1
	RPLP0P2
	RRAD
	RSPO2
	RXFP1
	RXRG
	S100A14
	S100A16
	SAA1
	SACS-AS1
	SBK3
	SBSPON
	SCN1B
	SCNN1A
	SCUBE1
	SDK1
	SEC14L5
	SEMA3C
	SEMA5B
	SERPINB4
	SERPINB5
	SERTAD4
	SERTM1
	SFN
	SFTPA1
	SFTPA2
	SFTPB
	SFTPC
	SFTPD
	SH2D3A
	SH2D5
	SH3BGR
	SH3RF2
	SH3TC2
	SIM1
	SIX1
	SLC1A7
	SLC22A3
	SLC22A4
	SLC24A4
	SLC26A4
	SLC2A12
	SLC34A2
	SLC35D2-HSD17B3
	SLC47A1
	SLC52A1
	SLC5A1
	SLC5A9
	SLC6A4
	SLCO4C1
	SMOC1
	SMOC2
	SMTNL1
	SMYD1
	SORBS1
	SORCS2
	SPAG17
	SPEG
	SPON1
	SPON2
	SPRED3
	SPSB4
	SPTBN4
	SPX
	SRL
	SSC5D
	SSTR5
	ST6GAL2
	ST6GALNAC1
	ST6GALNAC5
	STAC
	STAC2
	STMND1
	STX1B
	STYXL2
	SULF2
	SUSD2
	SV2B
	SYNC
	SYNE2
	SYNPO
	SYNPO2
	SYNPO2L
	SYT7
	TACC2
	TACR1
	TACSTD2
	TAGLN
	TARID
	TBX15
	TCAP
	TCF21
	TEKT1
	TENM2
	TENT5C
	TGFBR3
	THBS4-AS1
	THRSP
	TJP2
	TJP3
	TLE2
	TLL1
	TMEFF2
	TMEM184A
	TMEM30B
	TMEM40
	TMEM74B
	TMEM92
	TMOD1
	TMOD4
	TMPRSS2
	TMPRSS3
	TNFSF10
	TNMD
	TNNC2
	TNNI1
	TNNI2
	TNNT1
	TNNT2
	TNNT3
	TNS1
	TNXB
	TOGARAM2
	TPO
	TRABD2B
	TRIM29
	TRIM55
	TRIM72
	TRIM74
	TRIM9
	TROAP-AS1
	TRPV3
	TTN
	UNC45B
	UNC5A
	UPK3B
	VCAM1
	VEGFD
	VEPH1
	VGLL3
	VIPR1
	VWA3A
	VWA7
	VWC2
	WFDC21P
	WNT9A
	XAF1
	XIRP1
	XIRP2
	XPNPEP2
	ZBTB18
	ZNF185
	ZNF365
	ZNF385D
	ZNF521

## Sheet: SCOTT GO
Upregulated processes
	ID	Description	GeneRatio	BgRatio	pvalue	p.adjust	qvalue	geneID	Count
1	GO:0031214	biomineral tissue development	13/108	175/18583	2.77009e-11	5.46539e-08	4.5342e-08	AMBN/BMP2/BMP4/BMP7/DMP1/HEY1/IBSP/LOX/PHEX/PHOSPHO1/RFLNA/WDR72/ZNF664-RFLNA	13
2	GO:0001503	ossification	18/108	443/18583	8.51368e-11	8.39874e-08	6.96777e-08	BAMBI/BMP2/BMP4/BMP7/BMP8A/BMP8B/CLEC11A/DMP1/FOXC2/IBSP/KAZALD1/LOX/PHEX/PHOSPHO1/RFLNA/SATB2/SMAD6/ZNF664-RFLNA	18
3	GO:0042476	odontogenesis	11/108	132/18583	2.9292e-10	1.92644e-07	1.59821e-07	ACP4/AMBN/APCDD1/BMP2/BMP4/BMP7/DLX3/DMP1/PHEX/SP6/WDR72	11
4	GO:0030282	bone mineralization	9/108	123/18583	4.09338e-08	2.01906e-05	1.67505e-05	BMP2/BMP4/BMP7/IBSP/LOX/PHEX/PHOSPHO1/RFLNA/ZNF664-RFLNA	9
5	GO:0042475	odontogenesis of dentin-containing tooth	8/108	93/18583	6.77281e-08	2.67255e-05	2.2172e-05	AMBN/APCDD1/BMP2/BMP4/BMP7/DLX3/DMP1/WDR72	8
6	GO:0061448	connective tissue development	12/108	285/18583	1.01186e-07	3.32733e-05	2.76042e-05	BMP2/BMP4/BMP7/BMP8A/BMP8B/FOXC2/HSD17B1/LOX/RFLNA/SATB2/SNORC/ZNF664-RFLNA	12
7	GO:0070167	regulation of biomineral tissue development	8/108	102/18583	1.39684e-07	3.9371e-05	3.2663e-05	BMP2/BMP4/BMP7/DMP1/HEY1/PHOSPHO1/RFLNA/ZNF664-RFLNA	8
8	GO:0003206	cardiac chamber morphogenesis	8/108	127/18583	7.57419e-07	0.0001868	0.00015497	BMP2/BMP4/BMP7/CPE/FOXC2/HEY1/ROBO2/SMAD6	8
9	GO:0035630	bone mineralization involved in bone maturation	4/108	14/18583	1.0326e-06	0.00022637	0.0001878	BMP2/PHOSPHO1/RFLNA/ZNF664-RFLNA	4
10	GO:0001657	ureteric bud development	7/108	98/18583	1.64894e-06	0.00029036	0.00024089	BMP2/BMP4/BMP7/FOXC2/ROBO2/SMAD6/WNT1	7
11	GO:0072163	mesonephric epithelium development	7/108	99/18583	1.76598e-06	0.00029036	0.00024089	BMP2/BMP4/BMP7/FOXC2/ROBO2/SMAD6/WNT1	7
12	GO:0072164	mesonephric tubule development	7/108	99/18583	1.76598e-06	0.00029036	0.00024089	BMP2/BMP4/BMP7/FOXC2/ROBO2/SMAD6/WNT1	7
13	GO:0001823	mesonephros development	7/108	103/18583	2.30611e-06	0.00035	0.00029036	BMP2/BMP4/BMP7/FOXC2/ROBO2/SMAD6/WNT1	7
14	GO:0042481	regulation of odontogenesis	4/108	18/18583	3.10054e-06	0.00043695	0.00036251	APCDD1/BMP2/BMP4/SP6	4
15	GO:0051216	cartilage development	9/108	207/18583	3.34889e-06	0.00044049	0.00036544	BMP2/BMP4/BMP7/BMP8A/BMP8B/RFLNA/SATB2/SNORC/ZNF664-RFLNA	9
16	GO:0003184	pulmonary valve morphogenesis	4/108	19/18583	3.9098e-06	0.00048213	0.00039998	BMP4/HEY1/ROBO2/SMAD6	4
17	GO:0060348	bone development	9/108	215/18583	4.56363e-06	0.00052965	0.00043941	BMP2/BMP4/HSD17B1/LOX/PHEX/PHOSPHO1/RFLNA/WNT1/ZNF664-RFLNA	9
18	GO:0003176	aortic valve development	5/108	43/18583	4.87682e-06	0.00053455	0.00044348	BMP2/BMP4/HEY1/ROBO2/SMAD6	5
19	GO:0003205	cardiac chamber development	8/108	168/18583	6.17112e-06	0.00064082	0.00053164	BMP2/BMP4/BMP7/CPE/FOXC2/HEY1/ROBO2/SMAD6	8
20	GO:0030278	regulation of ossification	7/108	121/18583	6.7464e-06	0.00066553	0.00055214	BMP2/BMP4/BMP7/PHOSPHO1/RFLNA/SMAD6/ZNF664-RFLNA	7
21	GO:1905314	semi-lunar valve development	5/108	47/18583	7.62928e-06	0.00068463	0.00056798	BMP2/BMP4/HEY1/ROBO2/SMAD6	5
22	GO:0030500	regulation of bone mineralization	6/108	81/18583	7.63397e-06	0.00068463	0.00056798	BMP2/BMP4/BMP7/PHOSPHO1/RFLNA/ZNF664-RFLNA	6
23	GO:0003177	pulmonary valve development	4/108	23/18583	8.77367e-06	0.00075263	0.0006244	BMP4/HEY1/ROBO2/SMAD6	4
24	GO:0021871	forebrain regionalization	4/108	24/18583	1.04814e-05	0.00086166	0.00071485	BMP2/BMP4/FEZF2/WNT1	4
25	GO:0003197	endocardial cushion development	5/108	52/18583	1.26316e-05	0.00099689	0.00082704	BMP2/BMP4/BMP7/HEY1/ROBO2	5
26	GO:0043931	ossification involved in bone maturation	4/108	26/18583	1.46151e-05	0.00110906	0.0009201	BMP2/PHOSPHO1/RFLNA/ZNF664-RFLNA	4
27	GO:0030198	extracellular matrix organization	10/108	321/18583	1.78413e-05	0.00125557	0.00104165	ADAMTSL2/BMP2/COL22A1/DMP1/FOXC2/IBSP/KAZALD1/LOX/LOXL4/WDR72	10
28	GO:0043062	extracellular structure organization	10/108	322/18583	1.83247e-05	0.00125557	0.00104165	ADAMTSL2/BMP2/COL22A1/DMP1/FOXC2/IBSP/KAZALD1/LOX/LOXL4/WDR72	10
29	GO:0045229	external encapsulating structure organization	10/108	323/18583	1.88194e-05	0.00125557	0.00104165	ADAMTSL2/BMP2/COL22A1/DMP1/FOXC2/IBSP/KAZALD1/LOX/LOXL4/WDR72	10
30	GO:0003156	regulation of animal organ formation	4/108	28/18583	1.98381e-05	0.00125557	0.00104165	BMP2/BMP4/BMP7/ROBO2	4
31	GO:0072132	mesenchyme morphogenesis	5/108	57/18583	1.98867e-05	0.00125557	0.00104165	BMP2/BMP7/FOXC2/HEY1/ROBO2	5
32	GO:0060485	mesenchyme development	10/108	327/18583	2.09146e-05	0.00125557	0.00104165	BAMBI/BMP2/BMP4/BMP7/CDH2/FOXC2/HEY1/ROBO2/SEMA3B/SP6	10
33	GO:2000826	regulation of heart morphogenesis	3/108	10/18583	2.22389e-05	0.00125557	0.00104165	BMP2/BMP4/ROBO2	3
34	GO:0048762	mesenchymal cell differentiation	9/108	262/18583	2.22539e-05	0.00125557	0.00104165	BAMBI/BMP2/BMP4/BMP7/CDH2/FOXC2/HEY1/SEMA3B/SP6	9
35	GO:0070977	bone maturation	4/108	29/18583	2.29095e-05	0.00125557	0.00104165	BMP2/PHOSPHO1/RFLNA/ZNF664-RFLNA	4
36	GO:0072012	glomerulus vasculature development	4/108	29/18583	2.29095e-05	0.00125557	0.00104165	ANGPT1/BMP4/BMP7/FOXC2	4
37	GO:0072073	kidney epithelium development	7/108	150/18583	2.73823e-05	0.00144026	0.00119487	BMP2/BMP4/BMP7/FOXC2/ROBO2/SMAD6/WNT1	7
38	GO:0003179	heart valve morphogenesis	5/108	61/18583	2.77394e-05	0.00144026	0.00119487	BMP2/BMP4/HEY1/ROBO2/SMAD6	5
39	GO:0061437	renal system vasculature development	4/108	31/18583	3.008e-05	0.0014837	0.0012309	ANGPT1/BMP4/BMP7/FOXC2	4
40	GO:0061440	kidney vasculature development	4/108	31/18583	3.008e-05	0.0014837	0.0012309	ANGPT1/BMP4/BMP7/FOXC2	4
41	GO:0048799	animal organ maturation	4/108	33/18583	3.87706e-05	0.00186572	0.00154784	BMP2/PHOSPHO1/RFLNA/ZNF664-RFLNA	4
42	GO:0042487	regulation of odontogenesis of dentin-containing tooth	3/108	12/18583	4.04271e-05	0.00189911	0.00157554	APCDD1/BMP2/BMP4	3
43	GO:0017015	regulation of transforming growth factor beta receptor signaling pathway	7/108	160/18583	4.13975e-05	0.00189947	0.00157584	ADAMTSL2/BAMBI/BMP2/HSPA1A/LOX/SMAD6/WNT1	7
44	GO:0031128	developmental induction	4/108	34/18583	4.37441e-05	0.00195602	0.00162276	BMP2/BMP4/ROBO2/WNT1	4
45	GO:0030512	negative regulation of transforming growth factor beta receptor signaling pathway	6/108	111/18583	4.62651e-05	0.00195602	0.00162276	ADAMTSL2/BAMBI/BMP2/HSPA1A/SMAD6/WNT1	6
46	GO:0060840	artery development	6/108	111/18583	4.62651e-05	0.00195602	0.00162276	BMP4/FOXC2/HEY1/LOX/ROBO2/SMAD6	6
47	GO:1903844	regulation of cellular response to transforming growth factor beta stimulus	7/108	163/18583	4.65956e-05	0.00195602	0.00162276	ADAMTSL2/BAMBI/BMP2/HSPA1A/LOX/SMAD6/WNT1	7
48	GO:0030509	BMP signaling pathway	7/108	167/18583	5.43481e-05	0.00223393	0.00185332	BAMBI/BMP2/BMP4/BMP7/DLX3/SMAD6/WNT1	7
49	GO:0090092	regulation of transmembrane receptor protein serine/threonine kinase signaling pathway	9/108	297/18583	5.9117e-05	0.00233975	0.00194111	ADAMTSL2/BAMBI/BMP2/BMP4/BMP7/HSPA1A/LOX/SMAD6/WNT1	9
50	GO:0048705	skeletal system morphogenesis	8/108	230/18583	5.92942e-05	0.00233975	0.00194111	BMP4/BMP7/FOXC2/IRX5/PHOSPHO1/RFLNA/SATB2/ZNF664-RFLNA	8
51	GO:0060411	cardiac septum morphogenesis	5/108	72/18583	6.20167e-05	0.0023992	0.00199042	BMP4/BMP7/HEY1/ROBO2/SMAD6	5
52	GO:0003170	heart valve development	5/108	73/18583	6.62711e-05	0.00249887	0.00207311	BMP2/BMP4/HEY1/ROBO2/SMAD6	5
53	GO:0003180	aortic valve morphogenesis	4/108	38/18583	6.83927e-05	0.00249887	0.00207311	BMP4/HEY1/ROBO2/SMAD6	4
54	GO:0060563	neuroepithelial cell differentiation	4/108	38/18583	6.83927e-05	0.00249887	0.00207311	ASCL1/BMP2/CDH2/DLX3	4
55	GO:0002065	columnar/cuboidal epithelial cell differentiation	6/108	123/18583	8.20787e-05	0.00291366	0.00241723	ASCL1/BMP2/BMP4/BMP7/CDH2/DLX3	6
56	GO:0071772	response to BMP	7/108	179/18583	8.41756e-05	0.00291366	0.00241723	BAMBI/BMP2/BMP4/BMP7/DLX3/SMAD6/WNT1	7
57	GO:0071773	cellular response to BMP stimulus	7/108	179/18583	8.41756e-05	0.00291366	0.00241723	BAMBI/BMP2/BMP4/BMP7/DLX3/SMAD6/WNT1	7
58	GO:0007219	Notch signaling pathway	7/108	181/18583	9.02454e-05	0.0030699	0.00254685	ASCL1/BMP2/BMP7/FOXC2/HEY1/ROBO2/WNT1	7
59	GO:0003203	endocardial cushion morphogenesis	4/108	41/18583	9.25824e-05	0.00308457	0.00255902	BMP2/BMP7/HEY1/ROBO2	4
60	GO:2000027	regulation of animal organ morphogenesis	6/108	126/18583	9.38033e-05	0.00308457	0.00255902	APCDD1/BMP2/BMP4/BMP7/ROBO2/SP6	6
61	GO:0003231	cardiac ventricle development	6/108	127/18583	9.79946e-05	0.00313865	0.00260389	BMP4/CPE/FOXC2/HEY1/ROBO2/SMAD6	6
62	GO:0007389	pattern specification process	11/108	474/18583	9.86298e-05	0.00313865	0.00260389	ASCL1/BMP2/BMP4/BMP7/FEZF2/FOXC2/HEY1/ROBO2/SATB2/SMAD6/WNT1	11
63	GO:0001709	cell fate determination	4/108	42/18583	0.00010187	0.00319038	0.0026468	ASCL1/BMP4/FEZF2/WNT1	4
64	GO:0003151	outflow tract morphogenesis	5/108	81/18583	0.00010896	0.00335904	0.00278673	BMP4/BMP7/FOXC2/ROBO2/SMAD6	5
65	GO:0014032	neural crest cell development	5/108	82/18583	0.0001155	0.00350596	0.00290862	BMP4/BMP7/CDH2/FOXC2/SEMA3B	5
66	GO:0003128	heart field specification	3/108	17/18583	0.00012234	0.00360257	0.00298877	BMP2/BMP4/ROBO2	3
67	GO:0072109	glomerular mesangium development	3/108	17/18583	0.00012234	0.00360257	0.00298877	BMP4/BMP7/FOXC2	3
68	GO:0001649	osteoblast differentiation	8/108	256/18583	0.00012493	0.00362483	0.00300723	BAMBI/BMP2/BMP4/BMP7/IBSP/LOX/SATB2/SMAD6	8
69	GO:0007178	transmembrane receptor protein serine/threonine kinase signaling pathway	10/108	410/18583	0.00013856	0.00396215	0.00328709	ADAMTSL2/BAMBI/BMP2/BMP4/BMP7/DLX3/HSPA1A/LOX/SMAD6/WNT1	10
70	GO:0003007	heart morphogenesis	8/108	264/18583	0.00015434	0.00435005	0.00360889	BMP2/BMP4/BMP7/CPE/FOXC2/HEY1/ROBO2/SMAD6	8
71	GO:0048864	stem cell development	5/108	88/18583	0.00016133	0.00448304	0.00371922	BMP4/BMP7/CDH2/FOXC2/SEMA3B	5
72	GO:0048704	embryonic skeletal system morphogenesis	5/108	94/18583	0.0002199	0.00602576	0.00499909	BMP4/BMP7/FOXC2/IRX5/SATB2	5
73	GO:0014033	neural crest cell differentiation	5/108	95/18583	0.00023105	0.00623718	0.00517449	BMP4/BMP7/CDH2/FOXC2/SEMA3B	5
74	GO:1901673	regulation of mitotic spindle assembly	3/108	21/18583	0.00023526	0.00623718	0.00517449	CHMP4C/HSPA1A/HSPA1B	3
75	GO:0090287	regulation of cellular response to growth factor stimulus	9/108	357/18583	0.00023709	0.00623718	0.00517449	ADAMTSL2/BAMBI/BMP2/BMP4/HSPA1A/LOX/SHISA2/SMAD6/WNT1	9
76	GO:0045666	positive regulation of neuron differentiation	5/108	96/18583	0.00024263	0.00629873	0.00522556	ASCL1/BMP2/BMP4/BMP7/FEZF2	5
77	GO:0060390	regulation of SMAD protein signal transduction	4/108	53/18583	0.00025375	0.00650202	0.00539421	BMP2/BMP4/BMP7/SMAD6	4
78	GO:0008593	regulation of Notch signaling pathway	5/108	98/18583	0.0002671	0.00675633	0.00560519	ASCL1/BMP7/HEY1/ROBO2/WNT1	5
79	GO:0072111	cell proliferation involved in kidney development	3/108	22/18583	0.00027126	0.00677463	0.00562037	BMP2/BMP4/BMP7	3
80	GO:0072006	nephron development	6/108	156/18583	0.00030059	0.00741341	0.00615032	ANGPT1/BMP2/BMP4/BMP7/FOXC2/WNT1	6
81	GO:0001759	organ induction	3/108	23/18583	0.00031063	0.0075664	0.00627724	BMP2/BMP4/ROBO2	3
82	GO:0016055	Wnt signaling pathway	10/108	457/18583	0.00033095	0.00796302	0.00660629	APCDD1/BAMBI/BMP2/CCNE1/CDH2/CPE/DLX3/LGR6/SHISA2/WNT1	10
83	GO:0198738	cell-cell signaling by wnt	10/108	459/18583	0.00034256	0.0081431	0.00675569	APCDD1/BAMBI/BMP2/CCNE1/CDH2/CPE/DLX3/LGR6/SHISA2/WNT1	10
84	GO:0003148	outflow tract septum morphogenesis	3/108	24/18583	0.00035351	0.00830331	0.0068886	BMP4/ROBO2/SMAD6	3
85	GO:0007179	transforming growth factor beta receptor signaling pathway	7/108	229/18583	0.00038249	0.00875205	0.00726088	ADAMTSL2/BAMBI/BMP2/HSPA1A/LOX/SMAD6/WNT1	7
86	GO:0010718	positive regulation of epithelial to mesenchymal transition	4/108	59/18583	0.000384	0.00875205	0.00726088	BAMBI/BMP2/BMP4/BMP7	4
87	GO:0051960	regulation of nervous system development	10/108	466/18583	0.00038592	0.00875205	0.00726088	ASCL1/BMP2/BMP7/FEZF2/HEY1/NRXN1/PTPRZ1/ROBO2/SEMA3B/TG	10
88	GO:0032331	negative regulation of chondrocyte differentiation	3/108	25/18583	0.00040002	0.00896871	0.00744063	BMP4/RFLNA/ZNF664-RFLNA	3
89	GO:0003279	cardiac septum development	5/108	108/18583	0.00041876	0.00920088	0.00763325	BMP4/BMP7/HEY1/ROBO2/SMAD6	5
90	GO:0007411	axon guidance	7/108	233/18583	0.00042437	0.00920088	0.00763325	BMP7/EPHA8/FEZF2/LGR6/NRXN1/ROBO2/SEMA3B	7
91	GO:0097485	neuron projection guidance	7/108	233/18583	0.00042437	0.00920088	0.00763325	BMP7/EPHA8/FEZF2/LGR6/NRXN1/ROBO2/SEMA3B	7
92	GO:0090497	mesenchymal cell migration	4/108	61/18583	0.0004364	0.00935882	0.00776427	BMP4/BMP7/CDH2/SEMA3B	4
93	GO:0003181	atrioventricular valve morphogenesis	3/108	26/18583	0.00045029	0.00945139	0.00784107	BMP2/HEY1/SMAD6	3
94	GO:0060391	positive regulation of SMAD protein signal transduction	3/108	26/18583	0.00045029	0.00945139	0.00784107	BMP2/BMP4/BMP7	3
95	GO:0001822	kidney development	8/108	314/18583	0.00049542	0.0102892	0.00853609	ANGPT1/BMP2/BMP4/BMP7/FOXC2/ROBO2/SMAD6/WNT1	8
96	GO:0042026	protein refolding	3/108	27/18583	0.00050445	0.0103674	0.00860102	HSPA1A/HSPA1B/HSPA6	3
97	GO:0035904	aorta development	4/108	65/18583	0.00055618	0.0113129	0.00938539	HEY1/LOX/ROBO2/SMAD6	4
98	GO:0003272	endocardial cushion formation	3/108	28/18583	0.0005626	0.0113266	0.00939679	BMP2/BMP7/ROBO2	3
99	GO:0001837	epithelial to mesenchymal transition	6/108	178/18583	0.0006059	0.0119696	0.00993024	BAMBI/BMP2/BMP4/BMP7/HEY1/SP6	6
100	GO:0072001	renal system development	8/108	324/18583	0.00060872	0.0119696	0.00993024	ANGPT1/BMP2/BMP4/BMP7/FOXC2/ROBO2/SMAD6/WNT1	8
101	GO:0090101	negative regulation of transmembrane receptor protein serine/threonine kinase signaling pathway	6/108	179/18583	0.00062399	0.0119696	0.00993024	ADAMTSL2/BAMBI/BMP2/HSPA1A/SMAD6/WNT1	6
102	GO:0048645	animal organ formation	4/108	67/18583	0.00062408	0.0119696	0.00993024	BMP2/BMP4/BMP7/ROBO2	4
103	GO:0003171	atrioventricular valve development	3/108	29/18583	0.00062487	0.0119696	0.00993024	BMP2/HEY1/SMAD6	3
Downregulated processes
	ID	Description	GeneRatio	BgRatio	pvalue	p.adjust	qvalue	geneID	Count
1	GO:0030239	myofibril assembly	31/574	71/18583	2.75048e-28	1.12412e-24	9.8612e-25	ACTA1/ACTC1/ADPRHL1/ANKRD1/CAPN3/CASQ1/CAV3/EDN1/FLNC/KLHL41/KRT19/KRT8/LDB3/LMOD1/LMOD2/MYH11/MYH7/MYL2/MYOZ1/MYPN/NEB/NRAP/PGM5/SYNPO2L/TCAP/TMOD1/TMOD4/TNNT1/TNNT2/TNNT3/TTN	31
2	GO:0055002	striated muscle cell development	31/574	73/18583	7.92544e-28	1.61956e-24	1.42074e-24	ACTA1/ACTC1/ADPRHL1/ANKRD1/CAPN3/CASQ1/CAV3/EDN1/FLNC/KLHL41/KRT19/KRT8/LDB3/LMOD1/LMOD2/MYH11/MYH7/MYL2/MYOZ1/MYPN/NEB/NRAP/PGM5/SYNPO2L/TCAP/TMOD1/TMOD4/TNNT1/TNNT2/TNNT3/TTN	31
3	GO:0007517	muscle organ development	58/574	354/18583	7.63397e-26	1.04e-22	9.12326e-23	ACTA1/ACTC1/ACTN3/ANKRD1/ASB2/CACNA1S/CAPN3/CASQ1/CAV1/CAV2/CAV3/CAVIN4/CHRNA1/CHRND/CNTNAP1/COL3A1/CTF1/DES/DMD/DPF3/ELN/ERBB3/FHL1/HLF/ITGA7/JPH1/JPH2/KLF5/KLHL40/KLHL41/LAMA2/MSTN/MYH14/MYH7/MYL2/MYOD1/MYOG/MYOZ1/NEB/NRG1/POPDC3/RBFOX1/RBM24/SIX1/SMTNL1/SMYD1/SPEG/TAGLN/TCAP/TCF21/TGFBR3/TNNI1/TNNT2/TRIM72/TTN/UNC45B/XIRP2/ZBTB18	58
4	GO:0003012	muscle system process	65/574	452/18583	1.45012e-25	1.48166e-22	1.29977e-22	ACTA1/ACTA2/ACTN3/ADRB2/ATP1A2/ATP2A1/CACNA1C/CACNA1S/CACNA2D1/CASQ1/CASQ2/CAV1/CAV3/CHRNA1/CHRND/CHRNG/CKMT2/CNN1/CTNNA3/DES/DMD/EDN1/EDN3/JSRP1/KCNJ12/KLHL41/LMOD1/LMOD2/MSTN/MYBPH/MYH1/MYH11/MYH14/MYH2/MYH7/MYL1/MYL2/MYOC/MYOD1/MYOG/MYOT/MYOZ1/P2RX6/PDE4B/PI16/PLN/PRKAG3/PTGER3/SCN1B/SPX/STAC/STAC2/SULF2/TACR1/TCAP/TMOD1/TMOD4/TNNC2/TNNI1/TNNI2/TNNT1/TNNT2/TNNT3/TRIM72/TTN	65
5	GO:0006936	muscle contraction	57/574	351/18583	3.28967e-25	2.68897e-22	2.35886e-22	ACTA1/ACTA2/ACTN3/ADRB2/ATP1A2/ATP2A1/CACNA1C/CACNA1S/CACNA2D1/CASQ1/CASQ2/CAV1/CAV3/CHRNA1/CHRND/CHRNG/CKMT2/CNN1/CTNNA3/DES/DMD/EDN1/EDN3/JSRP1/KCNJ12/KLHL41/LMOD1/LMOD2/MYBPH/MYH1/MYH11/MYH14/MYH2/MYH7/MYL1/MYL2/MYOT/P2RX6/PDE4B/PLN/PTGER3/SCN1B/SPX/STAC/STAC2/SULF2/TACR1/TCAP/TMOD1/TMOD4/TNNC2/TNNI1/TNNI2/TNNT1/TNNT2/TNNT3/TTN	57
6	GO:0010927	cellular component assembly involved in morphogenesis	36/574	128/18583	8.62901e-25	5.87779e-22	5.15621e-22	ACTA1/ACTC1/ADPRHL1/ANKRD1/CAPN3/CASQ1/CAV3/CNTN1/CNTNAP1/EDN1/FLNC/ITGB4/KLHL41/KRT19/KRT8/LDB3/LMOD1/LMOD2/MYH11/MYH7/MYL2/MYOZ1/MYPN/NEB/NRAP/PGM5/PHLDB2/PLN/SYNPO2L/TCAP/TMOD1/TMOD4/TNNT1/TNNT2/TNNT3/TTN	36
7	GO:0055001	muscle cell development	43/574	195/18583	1.04002e-24	6.07225e-22	5.32679e-22	ACTA1/ACTC1/ACTN3/ADPRHL1/ALPK2/ANKRD1/ASB2/CACNA1S/CAPN3/CASQ1/CAV2/CAV3/CNTNAP1/DMD/EDN1/FLNC/KLHL40/KLHL41/KRT19/KRT8/LDB3/LMOD1/LMOD2/MYH11/MYH7/MYL2/MYOD1/MYOG/MYOZ1/MYPN/NEB/NRAP/PGM5/PI16/SIX1/SYNPO2L/TCAP/TMOD1/TMOD4/TNNT1/TNNT2/TNNT3/TTN	43
8	GO:0051146	striated muscle cell differentiation	50/574	305/18583	2.08418e-22	1.06475e-19	9.34041e-20	ACTA1/ACTC1/ACTN3/ADAMTS15/ADPRHL1/ALPK2/ANKRD1/ASB2/CACNA1S/CAPN3/CASQ1/CAV2/CAV3/CNTNAP1/EDN1/FLNC/KLF5/KLHL40/KLHL41/KRT19/KRT8/LDB3/LMOD1/LMOD2/MAMSTR/MYH11/MYH7/MYL2/MYOD1/MYOG/MYOZ1/MYPN/NEB/NRAP/NRG1/PGM5/PI16/POPDC3/RBM24/SIX1/SMYD1/SYNPO2L/TCAP/TMOD1/TMOD4/TNNT1/TNNT2/TNNT3/TRIM72/TTN	50
9	GO:0031032	actomyosin structure organization	40/574	207/18583	8.10012e-21	3.67836e-18	3.22679e-18	ACTA1/ACTC1/ADPRHL1/ANKRD1/CAPN3/CASQ1/CAV3/CNN1/EDN1/ELN/FLNC/KLHL41/KRT19/KRT8/LDB3/LMOD1/LMOD2/MYH11/MYH14/MYH7/MYL2/MYOC/MYOZ1/MYPN/NEB/NRAP/PGM5/PHLDB2/SORBS1/SYNPO2L/TACR1/TACSTD2/TCAP/TMEFF2/TMOD1/TMOD4/TNNT1/TNNT2/TNNT3/TTN	40
10	GO:0042692	muscle cell differentiation	56/574	418/18583	1.27126e-20	5.19564e-18	4.5578e-18	ACTA1/ACTC1/ACTN3/ADAMTS15/ADPRHL1/ALPK2/ANKRD1/ASB2/CACNA1S/CAPN3/CASQ1/CAV2/CAV3/CNTNAP1/DMD/EDN1/FBXO40/FGF10/FLNC/KLF5/KLHL40/KLHL41/KRT19/KRT8/LAMA1/LAMA2/LDB3/LMOD1/LMOD2/MAMSTR/MYH11/MYH7/MYL2/MYOD1/MYOG/MYOZ1/MYPN/NEB/NRAP/NRG1/PGM5/PI16/POPDC3/RBM24/SIX1/SMYD1/SPEG/SYNPO2L/TCAP/TMOD1/TMOD4/TNNT1/TNNT2/TNNT3/TRIM72/TTN	56
11	GO:0060537	muscle tissue development	54/574	433/18583	1.72463e-18	6.40778e-16	5.62114e-16	ACTA1/ACTC1/ACTN3/ADPRHL1/ALPK2/ANKRD1/ASB2/CACNA1S/CASQ1/CAV1/CAV2/CAV3/CHRNA1/CHRND/CNTNAP1/COL3A1/DMD/EDN1/ELN/ERBB3/HLF/JPH2/KLF5/KLHL40/KLHL41/MSTN/MYH11/MYH14/MYH7/MYL2/MYOD1/MYOG/MYOZ1/NEB/NRAP/NRG1/PGM5/PI16/PLN/POPDC3/PPARGC1A/RBFOX1/RBM24/SEMA3C/SIX1/SMYD1/TCAP/TCF21/TGFBR3/TNNI1/TNNT2/TTN/XIRP2/ZBTB18	54
12	GO:0045214	sarcomere organization	19/574	45/18583	1.74253e-17	5.93477e-15	5.20619e-15	ANKRD1/CAPN3/CASQ1/CAV3/EDN1/FLNC/KRT19/KRT8/LDB3/LMOD2/MYH7/MYOZ1/MYPN/SYNPO2L/TCAP/TNNT1/TNNT2/TNNT3/TTN	19
13	GO:0006941	striated muscle contraction	33/574	186/18583	3.16432e-16	9.94813e-14	8.72686e-14	ACTN3/ATP1A2/ATP2A1/CACNA1C/CACNA1S/CACNA2D1/CASQ1/CASQ2/CAV1/CAV3/CHRNA1/CHRND/CTNNA3/DMD/JSRP1/KLHL41/MYBPH/MYH14/MYH7/MYL2/PDE4B/PLN/SCN1B/STAC/STAC2/TCAP/TNNC2/TNNI1/TNNI2/TNNT1/TNNT2/TNNT3/TTN	33
14	GO:0003009	skeletal muscle contraction	18/574	46/18583	6.35602e-16	1.8555e-13	1.62771e-13	ACTN3/ATP2A1/CASQ1/CAV3/CHRNA1/CHRND/DMD/JSRP1/MYH14/MYH7/STAC/STAC2/TCAP/TNNC2/TNNI1/TNNI2/TNNT1/TNNT3	18
15	GO:0060538	skeletal muscle organ development	30/574	178/18583	3.01923e-14	7.95106e-12	6.97496e-12	ACTA1/ACTN3/ANKRD1/ASB2/CACNA1S/CASQ1/CAV1/CAV2/CHRNA1/CHRND/CNTNAP1/DES/DMD/ELN/HLF/KLF5/KLHL40/KLHL41/MSTN/MYH14/MYOD1/MYOG/MYOZ1/POPDC3/RBFOX1/RBM24/SIX1/SMYD1/TCF21/ZBTB18	30
16	GO:0007519	skeletal muscle tissue development	29/574	166/18583	3.11272e-14	7.95106e-12	6.97496e-12	ACTA1/ACTN3/ANKRD1/ASB2/CACNA1S/CASQ1/CAV1/CAV2/CHRNA1/CHRND/CNTNAP1/DMD/ELN/HLF/KLF5/KLHL40/KLHL41/MSTN/MYH14/MYOD1/MYOG/MYOZ1/POPDC3/RBFOX1/RBM24/SIX1/SMYD1/TCF21/ZBTB18	29
17	GO:0050881	musculoskeletal movement	18/574	59/18583	1.00471e-13	2.41543e-11	2.1189e-11	ACTN3/ATP2A1/CASQ1/CAV3/CHRNA1/CHRND/DMD/JSRP1/MYH14/MYH7/STAC/STAC2/TCAP/TNNC2/TNNI1/TNNI2/TNNT1/TNNT3	18
18	GO:0050879	multicellular organismal movement	18/574	60/18583	1.39463e-13	3.16658e-11	2.77784e-11	ACTN3/ATP2A1/CASQ1/CAV3/CHRNA1/CHRND/DMD/JSRP1/MYH14/MYH7/STAC/STAC2/TCAP/TNNC2/TNNI1/TNNI2/TNNT1/TNNT3	18
19	GO:0006937	regulation of muscle contraction	26/574	170/18583	1.57907e-11	3.39667e-09	2.97968e-09	ACTN3/ADRB2/ATP1A2/ATP2A1/CACNA1C/CACNA1S/CASQ1/CASQ2/CAV1/CAV3/CNN1/CTNNA3/DMD/EDN1/MYBPH/MYH7/MYL2/PDE4B/PLN/SPX/TACR1/TNNC2/TNNI1/TNNT1/TNNT2/TNNT3	26
20	GO:0030198	extracellular matrix organization	36/574	321/18583	2.40411e-11	4.9128e-09	4.30968e-09	ABI3BP/ADAMTS15/ADAMTS16/ADAMTS8/AEBP1/ANGPTL7/CAV1/CAV2/COL14A1/COL28A1/COL3A1/COL8A2/CRISPLD2/EGFL6/ELANE/ELF3/ELN/HAS3/HMCN1/HPN/LAMA1/LAMA2/LOXL1/MFAP4/MMP28/MYH11/NTN4/PHLDB2/POSTN/RXFP1/SERPINB5/SMOC1/SMOC2/SULF2/TLL1/TNXB	36
21	GO:0043062	extracellular structure organization	36/574	322/18583	2.62978e-11	5.11805e-09	4.48974e-09	ABI3BP/ADAMTS15/ADAMTS16/ADAMTS8/AEBP1/ANGPTL7/CAV1/CAV2/COL14A1/COL28A1/COL3A1/COL8A2/CRISPLD2/EGFL6/ELANE/ELF3/ELN/HAS3/HMCN1/HPN/LAMA1/LAMA2/LOXL1/MFAP4/MMP28/MYH11/NTN4/PHLDB2/POSTN/RXFP1/SERPINB5/SMOC1/SMOC2/SULF2/TLL1/TNXB	36
22	GO:0045229	external encapsulating structure organization	36/574	323/18583	2.87551e-11	5.34192e-09	4.68612e-09	ABI3BP/ADAMTS15/ADAMTS16/ADAMTS8/AEBP1/ANGPTL7/CAV1/CAV2/COL14A1/COL28A1/COL3A1/COL8A2/CRISPLD2/EGFL6/ELANE/ELF3/ELN/HAS3/HMCN1/HPN/LAMA1/LAMA2/LOXL1/MFAP4/MMP28/MYH11/NTN4/PHLDB2/POSTN/RXFP1/SERPINB5/SMOC1/SMOC2/SULF2/TLL1/TNXB	36
23	GO:0090257	regulation of muscle system process	30/574	247/18583	1.62639e-10	2.89003e-08	2.53524e-08	ACTN3/ADRB2/ATP1A2/ATP2A1/CACNA1C/CACNA1S/CASQ1/CASQ2/CAV1/CAV3/CNN1/CTNNA3/DMD/EDN1/MSTN/MYBPH/MYH7/MYL2/MYOG/PDE4B/PI16/PLN/PRKAG3/SPX/TACR1/TNNC2/TNNI1/TNNT1/TNNT2/TNNT3	30
24	GO:0050905	neuromuscular process	23/574	163/18583	1.2117e-09	2.06343e-07	1.81011e-07	ACTN3/ATP2A1/CASQ1/CAV3/CHRNA1/CHRND/CNTNAP1/DMD/JSRP1/MYH14/MYH7/NEFL/PRKN/RBFOX1/SPTBN4/STAC/STAC2/TCAP/TNNC2/TNNI1/TNNI2/TNNT1/TNNT3	23
25	GO:0043501	skeletal muscle adaptation	10/574	25/18583	1.57413e-09	2.57339e-07	2.25747e-07	ACTA1/ACTN3/CACNA1S/MSTN/MYH7/MYOC/MYOD1/MYOZ1/TNNI1/TNNT1	10
26	GO:0060047	heart contraction	28/574	243/18583	2.2287e-09	3.50334e-07	3.07326e-07	ACTC1/ADRB1/ATP1A2/ATP2A1/ATP2B2/CACNA1C/CACNA2D1/CASQ2/CAV1/CAV3/CTNNA3/DES/DMD/EDN1/EDN3/KCNJ12/MYH7/MYL2/PDE4B/PLN/SCN1B/SPTBN4/SPX/TCAP/TNNI1/TNNI2/TNNT2/TTN	28
27	GO:0003015	heart process	28/574	255/18583	6.57773e-09	9.95673e-07	8.7344e-07	ACTC1/ADRB1/ATP1A2/ATP2A1/ATP2B2/CACNA1C/CACNA2D1/CASQ2/CAV1/CAV3/CTNNA3/DES/DMD/EDN1/EDN3/KCNJ12/MYH7/MYL2/PDE4B/PLN/SCN1B/SPTBN4/SPX/TCAP/TNNI1/TNNI2/TNNT2/TTN	28
28	GO:0006942	regulation of striated muscle contraction	17/574	99/18583	8.83251e-09	1.28923e-06	1.13096e-06	ACTN3/ATP1A2/ATP2A1/CACNA1C/CASQ1/CASQ2/CAV1/CAV3/CTNNA3/DMD/MYBPH/MYH7/MYL2/PDE4B/PLN/TNNI1/TNNT3	17
29	GO:0030048	actin filament-based movement	19/574	133/18583	2.73623e-08	3.8562e-06	3.3828e-06	ACTA2/ACTC1/ATP1A2/ATP2A1/CACNA1C/CACNA2D1/CAV1/CAV3/CTNNA3/MYH14/MYH2/MYH7/MYL1/MYO7B/PDE4B/PLN/SCN1B/SYNE2/TNNT2	19
30	GO:1903522	regulation of blood circulation	27/574	258/18583	3.40344e-08	4.63663e-06	4.06742e-06	ADRB1/AGER/AGTR1/ATP1A2/ATP2A1/ATP2B2/CACNA1C/CACNA2D1/CASQ2/CAV1/CAV3/CTNNA3/DES/DMD/EDN1/EDN3/KCNJ12/MYH7/MYL2/PDE4B/PLN/SCN1B/SMTNL1/SPTBN4/SPX/TACR1/TNNT2	27
31	GO:0140694	non-membrane-bounded organelle assembly	35/574	406/18583	4.86825e-08	6.41823e-06	5.6303e-06	ACTA1/ACTC1/ADPRHL1/ANKRD1/ASB2/CAPN3/CASQ1/CAV3/CCDC69/EDN1/FLNC/KLHL41/KRT19/KRT8/LDB3/LMOD1/LMOD2/MISP/MYH11/MYH7/MYL2/MYOZ1/MYPN/NEB/NRAP/PGM5/PRKAA2/SYNPO2L/TCAP/TMOD1/TMOD4/TNNT1/TNNT2/TNNT3/TTN	35
32	GO:0060048	cardiac muscle contraction	19/574	139/18583	5.66276e-08	7.23241e-06	6.34453e-06	ATP1A2/ATP2A1/CACNA1C/CACNA2D1/CASQ2/CAV1/CAV3/CTNNA3/DMD/MYH7/MYL2/PDE4B/PLN/SCN1B/TCAP/TNNI1/TNNI2/TNNT2/TTN	19
33	GO:0014888	striated muscle adaptation	12/574	55/18583	8.77807e-08	1.08715e-05	9.53687e-06	ACTA1/ACTN3/CACNA1S/MSTN/MYH7/MYOC/MYOD1/MYOG/MYOZ1/TCAP/TNNI1/TNNT1	12
34	GO:0043500	muscle adaptation	17/574	118/18583	1.29846e-07	1.52003e-05	1.33343e-05	ACTA1/ACTN3/CACNA1S/CASQ1/CAV3/EDN1/MSTN/MYH7/MYOC/MYOD1/MYOG/MYOZ1/PI16/PRKAG3/TCAP/TNNI1/TNNT1	17
35	GO:0008016	regulation of heart contraction	23/574	208/18583	1.30172e-07	1.52003e-05	1.33343e-05	ADRB1/ATP1A2/ATP2A1/ATP2B2/CACNA1C/CACNA2D1/CASQ2/CAV1/CAV3/CTNNA3/DES/DMD/EDN1/EDN3/KCNJ12/MYH7/MYL2/PDE4B/PLN/SCN1B/SPTBN4/SPX/TNNT2	23
36	GO:0070252	actin-mediated cell contraction	16/574	105/18583	1.37252e-07	1.55819e-05	1.3669e-05	ACTA2/ACTC1/ATP1A2/ATP2A1/CACNA1C/CACNA2D1/CAV1/CAV3/CTNNA3/MYH2/MYH7/MYL1/PDE4B/PLN/SCN1B/TNNT2	16
37	GO:1901019	regulation of calcium ion transmembrane transporter activity	14/574	81/18583	1.66894e-07	1.8435e-05	1.61718e-05	ATP1A2/ATP2A1/CACNA2D1/CASQ1/CASQ2/CAV3/DMD/JPH1/JPH2/JSRP1/PDE4B/PLN/STAC/STAC2	14
38	GO:0035914	skeletal muscle cell differentiation	13/574	73/18583	3.21054e-07	3.45302e-05	3.02911e-05	ANKRD1/ASB2/HLF/KLF5/KLHL40/KLHL41/MSTN/MYOD1/MYOG/RBFOX1/RBM24/SIX1/SMYD1	13
39	GO:0002027	regulation of heart rate	15/574	102/18583	5.41584e-07	5.67553e-05	4.97877e-05	ADRB1/CACNA1C/CACNA2D1/CASQ2/CAV1/CAV3/CTNNA3/DMD/EDN1/EDN3/MYH7/PLN/SCN1B/SPTBN4/SPX	15
40	GO:0014706	striated muscle tissue development	25/574	264/18583	7.35351e-07	7.51345e-05	6.59107e-05	ACTC1/ADPRHL1/ALPK2/ANKRD1/ASB2/CAV3/EDN1/ERBB3/JPH2/MYH11/MYH7/MYL2/NEB/NRAP/NRG1/PGM5/PI16/PLN/SEMA3C/TCAP/TGFBR3/TNNI1/TNNT2/TTN/XIRP2	25
41	GO:0055003	cardiac myofibril assembly	7/574	19/18583	9.43345e-07	9.40161e-05	8.24743e-05	ACTC1/ADPRHL1/MYL2/NEB/NRAP/TCAP/TTN	7
42	GO:0055006	cardiac cell development	14/574	93/18583	9.66155e-07	9.40161e-05	8.24743e-05	ACTC1/ADPRHL1/ALPK2/ASB2/CAV3/EDN1/MYH11/MYL2/NEB/NRAP/PI16/TCAP/TGFBR3/TTN	14
43	GO:0050808	synapse organization	36/574	482/18583	1.05032e-06	9.90189e-05	8.68629e-05	ACHE/ADGRL3/C3/CACNA1S/CAP2/CBLN4/CDH1/CHRDL1/CHRNA1/CNTNAP1/EPHA4/FILIP1/FLRT3/HMCN2/ITGA3/KIRREL3/LGI2/MDGA1/MUSK/MYOT/NEFL/NEGR1/NTNG2/NTRK1/PAK3/PCLO/PLXNA4/PPFIA4/PTPRT/RAB17/RAPSN/SDK1/SIX1/SPTBN4/SYNPO/ZNF365	36
44	GO:0071711	basement membrane organization	9/574	36/18583	1.07394e-06	9.90189e-05	8.68629e-05	CAV1/CAV2/COL3A1/HMCN1/HPN/LAMA1/LAMA2/NTN4/PHLDB2	9
45	GO:0022612	gland morphogenesis	16/574	122/18583	1.11184e-06	9.90189e-05	8.68629e-05	CAV1/CAV3/EGFR/ELF3/ESRP2/FGF10/FGF7/HGF/HPN/LAMA1/NTN4/PTN/RXFP1/SEMA3C/SERPINB5/SULF2	16
46	GO:0048644	muscle organ morphogenesis	13/574	81/18583	1.11448e-06	9.90189e-05	8.68629e-05	ACTC1/ANKRD1/COL3A1/MYH7/MYL2/NRG1/SMTNL1/TCAP/TGFBR3/TNNI1/TNNT2/TTN/XIRP2	13
47	GO:0048741	skeletal muscle fiber development	9/574	38/18583	1.75983e-06	0.00015303	0.000134243	ACTA1/ACTN3/CACNA1S/CAV2/CNTNAP1/KLHL40/MYOD1/MYOG/SIX1	9
48	GO:0098742	cell-cell adhesion via plasma-membrane adhesion molecules	25/574	278/18583	1.9003e-06	0.000161684	0.000141835	ADGRL3/ADIPOQ/CADM3/CD177/CDH1/CDH18/CDH3/CEACAM6/CLDN1/CLDN18/CLDN4/FAT2/FLRT3/HMCN1/HMCN2/ITGA3/KIRREL3/MDGA1/MYOT/MYPN/NTNG2/PTPRT/SDK1/TENM2/VCAM1	25
49	GO:1903169	regulation of calcium ion transmembrane transport	19/574	174/18583	1.93846e-06	0.000161684	0.000141835	ATP1A2/ATP2A1/BDKRB1/CACNA1C/CACNA2D1/CACNG6/CAPN3/CASQ1/CASQ2/CAV1/CAV3/DMD/JPH1/JPH2/JSRP1/PDE4B/PLN/STAC/STAC2	19
50	GO:0060445	branching involved in salivary gland morphogenesis	7/574	21/18583	2.06279e-06	0.000168612	0.000147913	ESRP2/FGF10/FGF7/HGF/LAMA1/NTN4/SEMA3C	7
51	GO:0055013	cardiac muscle cell development	13/574	86/18583	2.24405e-06	0.000179631	0.000157578	ACTC1/ADPRHL1/ALPK2/ASB2/CAV3/EDN1/MYH11/MYL2/NEB/NRAP/PI16/TCAP/TTN	13
52	GO:0055008	cardiac muscle tissue morphogenesis	11/574	61/18583	2.28549e-06	0.000179631	0.000157578	ACTC1/ANKRD1/MYH7/MYL2/NRG1/TCAP/TGFBR3/TNNI1/TNNT2/TTN/XIRP2	11
53	GO:0060415	muscle tissue morphogenesis	12/574	74/18583	2.57306e-06	0.000197762	0.000173484	ACTC1/ANKRD1/COL3A1/MYH7/MYL2/NRG1/TCAP/TGFBR3/TNNI1/TNNT2/TTN/XIRP2	12
54	GO:0014902	myotube differentiation	16/574	130/18583	2.61295e-06	0.000197762	0.000173484	ACTA1/ACTN3/ADAMTS15/CACNA1S/CAV2/CAV3/CNTNAP1/KLF5/KLHL40/MAMSTR/MYOD1/MYOG/RBM24/SIX1/SMYD1/TRIM72	16
55	GO:0048738	cardiac muscle tissue development	23/574	247/18583	2.71091e-06	0.000201446	0.000176715	ACTC1/ADPRHL1/ALPK2/ANKRD1/ASB2/CAV3/EDN1/ERBB3/JPH2/MYH11/MYH7/MYL2/NEB/NRAP/NRG1/PI16/PLN/TCAP/TGFBR3/TNNI1/TNNT2/TTN/XIRP2	23
56	GO:1903115	regulation of actin filament-based movement	9/574	41/18583	3.48224e-06	0.000254142	0.000222942	ACTA2/ATP1A2/ATP2A1/CACNA1C/CAV1/CAV3/CTNNA3/PDE4B/PLN	9
57	GO:0035051	cardiocyte differentiation	18/574	165/18583	3.6465e-06	0.00026146	0.000229362	ACTC1/ADPRHL1/ALPK2/ASB2/CAV3/EDN1/EGFR/MYH11/MYL2/NEB/NRAP/NRG1/PI16/SEMA3C/TCAP/TGFBR3/TTN/VCAM1	18
58	GO:0006874	intracellular calcium ion homeostasis	26/574	308/18583	3.83602e-06	0.000270307	0.000237123	ATP1A2/ATP2A1/ATP2B2/BDKRB1/CACNA1C/CACNA1S/CALB2/CAPN3/CASQ1/CASQ2/CAV1/CAV2/CAV3/CCL14/DMD/EDN1/EDN3/ELANE/ITPR3/JPH1/JPH2/JSRP1/PLCH1/PLN/SLC24A4/SV2B	26
59	GO:0007435	salivary gland morphogenesis	8/574	32/18583	4.31047e-06	0.000288878	0.000253414	EGFR/ESRP2/FGF10/FGF7/HGF/LAMA1/NTN4/SEMA3C	8
60	GO:0034694	response to prostaglandin	8/574	32/18583	4.31047e-06	0.000288878	0.000253414	AKR1C2/AKR1C3/EDN1/HMGCS2/PRKAA2/PTGER2/PTGFR/TGFBR3	8
61	GO:0014904	myotube cell development	9/574	42/18583	4.31161e-06	0.000288878	0.000253414	ACTA1/ACTN3/CACNA1S/CAV2/CNTNAP1/KLHL40/MYOD1/MYOG/SIX1	9
62	GO:0070588	calcium ion transmembrane transport	28/574	350/18583	4.61994e-06	0.000304544	0.000267157	ATP1A2/ATP2A1/ATP2B2/BDKRB1/CACNA1C/CACNA1S/CACNA2D1/CACNG6/CAPN3/CASQ1/CASQ2/CAV1/CAV3/DMD/EDN1/ITPR3/JPH1/JPH2/JSRP1/P2RX6/PDE4B/PKD1L2/PLCH1/PLN/SLC24A4/STAC/STAC2/TRPV3	28
63	GO:0055074	calcium ion homeostasis	27/574	331/18583	4.7633e-06	0.00030901	0.000271074	ATP1A2/ATP2A1/ATP2B2/BDKRB1/CACNA1C/CACNA1S/CALB2/CAPN3/CASQ1/CASQ2/CAV1/CAV2/CAV3/CCL14/DMD/EDN1/EDN3/ELANE/ITPR3/JPH1/JPH2/JSRP1/PLCH1/PLN/S100A14/SLC24A4/SV2B	27
64	GO:0014866	skeletal myofibril assembly	5/574	10/18583	6.12304e-06	0.000391013	0.000343011	ACTA1/ACTC1/MYH11/TCAP/TTN	5
65	GO:0032970	regulation of actin filament-based process	29/574	377/18583	6.71844e-06	0.000422435	0.000370575	ACTA2/ATP1A2/ATP2A1/BAIAP2L1/CACNA1C/CAV1/CAV3/CSF3/CTNNA3/EDN1/ELN/LMOD1/LMOD2/MYOC/NEB/PAK3/PDE4B/PHLDB2/PLN/PRKN/SPTBN4/SYNPO/SYNPO2/SYNPO2L/TACR1/TACSTD2/TMEFF2/TMOD1/TMOD4	29
66	GO:0007431	salivary gland development	8/574	34/18583	7.04601e-06	0.000436319	0.000382754	EGFR/ESRP2/FGF10/FGF7/HGF/LAMA1/NTN4/SEMA3C	8
67	GO:0007015	actin filament organization	33/574	462/18583	7.63152e-06	0.000465523	0.000408373	ACTA1/ACTC1/BAIAP2L1/CAP2/CAV3/CNN1/CSF3/ELN/GAS2L2/LMOD1/LMOD2/MYO7B/MYOC/NEB/NRAP/PAK3/PAWR/PHLDB2/PRKN/SORBS1/SPTBN4/SYNPO/SYNPO2/SYNPO2L/TACR1/TACSTD2/TCAP/TMEFF2/TMOD1/TMOD4/TTN/XIRP1/XIRP2	33
68	GO:0086004	regulation of cardiac muscle cell contraction	8/574	35/18583	8.88839e-06	0.000534218	0.000468635	ATP1A2/ATP2A1/CACNA1C/CAV1/CAV3/CTNNA3/PDE4B/PLN	8
69	GO:1902074	response to salt	28/574	364/18583	9.66676e-06	0.00057258	0.000502288	ACHE/ADCY1/ADCY7/ADIPOQ/AKR1C3/ASPN/CAPN3/CASQ2/CAV1/CDH1/CHRND/CLDN1/EDN1/FABP4/HMGCS2/ITPR3/KRT8/MYOG/NEFL/NTRK1/P2RX6/PRKAA2/S100A16/SDK1/SIX1/SYT7/TNNT2/TTN	28
70	GO:0009612	response to mechanical stimulus	20/574	213/18583	1.06273e-05	0.000620485	0.000544312	ACTA1/ANKRD1/ATP1A2/BDKRB1/CAV3/DMD/EDN1/GADD45A/GDF5/HPN/IL33/KRT5/NTRK1/PKD1L2/POSTN/PPL/PTN/TACR1/TCAP/TTN	20
71	GO:0043270	positive regulation of monoatomic ion transport	20/574	214/18583	1.13921e-05	0.000649361	0.000569643	ADRB2/ATP2A1/BDKRB1/CACNA2D1/CAPN3/CASQ1/CAV1/CNTN1/DMD/EDN1/EDN3/FHL1/JPH2/PRSS8/RGS7/SCN1B/SLC6A4/STAC/STAC2/TRPV3	20
72	GO:0014819	regulation of skeletal muscle contraction	6/574	18/18583	1.14397e-05	0.000649361	0.000569643	ACTN3/ATP2A1/CASQ1/CAV3/DMD/MYH7	6
73	GO:1904062	regulation of monoatomic cation transmembrane transport	25/574	314/18583	1.61358e-05	0.000903384	0.000792481	ATP1A2/ATP2A1/BDKRB1/BPIFA1/CACNA1C/CACNA2D1/CACNG6/CAPN3/CASQ1/CASQ2/CAV1/CAV3/DMD/EDN1/EDN3/FHL1/JPH1/JPH2/JSRP1/PDE4B/PLN/RGS7/SCN1B/STAC/STAC2	25
74	GO:0014850	response to muscle activity	7/574	28/18583	1.74018e-05	0.000961096	0.000843108	CAPN3/MSTN/MYOG/POSTN/PPARGC1A/PRKAA2/PRKAG3	7
75	GO:0010959	regulation of metal ion transport	29/574	397/18583	1.78886e-05	0.000974809	0.000855137	ADRB2/ATP1A2/ATP2A1/BDKRB1/BPIFA1/CACNA1C/CACNA2D1/CACNG6/CAPN3/CASQ1/CASQ2/CAV1/CAV3/CNTN1/DMD/EDN3/FHL1/JPH1/JPH2/JSRP1/PDE4B/PLN/PRSS8/RGS7/SCN1B/SPTBN4/STAC/STAC2/TRPV3	29
76	GO:0034329	cell junction assembly	31/574	446/18583	2.44164e-05	0.00131302	0.00115183	ACHE/ACTN3/ADGRL3/APOD/CAV1/CBLN4/CDH1/CDH18/CDH3/CLDN1/CLDN18/CLDN4/CNTNAP1/FLRT3/ITGB4/KIRREL3/LAMA3/LGI2/MARVELD2/MDGA1/MUSK/MYOC/NEGR1/NTNG2/NTRK1/PCLO/PHLDB2/RAB17/SDK1/SIX1/SORBS1	31
77	GO:0051155	positive regulation of striated muscle cell differentiation	9/574	53/18583	3.16732e-05	0.00166941	0.00146446	ACTN3/CAV3/EDN1/MAMSTR/MYOD1/MYOG/NRG1/RBM24/SMYD1	9
78	GO:0048638	regulation of developmental growth	25/574	327/18583	3.18604e-05	0.00166941	0.00146446	ACACB/ACTN3/ADRB1/ADRB2/CAPN3/CAV3/CDH1/EDN1/GDF5/ISLR2/MSTN/MUSK/MYOD1/MYOZ1/OSTN/PI16/PLXNA4/PRKN/RGMA/SEMA3C/SEMA5B/SIX1/SLC6A4/SPTBN4/TGFBR3	25
79	GO:0051899	membrane depolarization	11/574	80/18583	3.37187e-05	0.00174441	0.00153026	ATP1A2/CACNA1C/CACNA2D1/CAV1/CAV3/EDN1/FHL1/HCN1/MYOC/SCN1B/SLC6A4	11
80	GO:0045103	intermediate filament-based process	12/574	95/18583	3.5577e-05	0.00181754	0.00159441	ARHGEF28/DES/KRT14/KRT15/KRT19/KRT4/KRT5/KRT7/KRT80/NEFL/PPL/SYNC	12
81	GO:0097305	response to alcohol	21/574	253/18583	4.14597e-05	0.00209193	0.00183511	ADCY1/ADCY7/ADIPOQ/AKR1C2/AKR1C3/CDH1/CLDN1/CLDN18/CSF3/HMGCS2/HPGD/MSTN/NEFL/PRKAA2/PTGER2/PTGFR/RGS7/SCNN1A/TACR1/TGFBR3/VCAM1	21
82	GO:0051149	positive regulation of muscle cell differentiation	11/574	82/18583	4.26233e-05	0.00212441	0.00186361	ACTN3/CAV3/EDN1/LAMA1/LAMA2/MAMSTR/MYOD1/MYOG/NRG1/RBM24/SMYD1	11
83	GO:0034764	positive regulation of transmembrane transport	19/574	217/18583	4.63808e-05	0.00228384	0.00200346	ADIPOQ/ADRB2/ATP2A1/BDKRB1/C3/CACNA2D1/CAPN3/CASQ1/CAV1/CLTCL1/DMD/EDN1/EDN3/JPH2/RGS7/SCN1B/SORBS1/STAC/STAC2	19
84	GO:0051279	regulation of release of sequestered calcium ion into cytosol	11/574	83/18583	4.77874e-05	0.00232508	0.00203965	ATP1A2/BDKRB1/CACNA1C/CAPN3/CASQ1/CASQ2/DMD/JPH1/JPH2/JSRP1/PLN	11
85	GO:0055007	cardiac muscle cell differentiation	14/574	131/18583	5.44845e-05	0.00261975	0.00229813	ACTC1/ADPRHL1/ALPK2/ASB2/CAV3/EDN1/MYH11/MYL2/NEB/NRAP/NRG1/PI16/TCAP/TTN	14
86	GO:0006935	chemotaxis	31/574	468/18583	6.06151e-05	0.00288063	0.00252699	ACKR4/AGER/AGTR1/CCL14/CH25H/CXCL17/EDN1/EDN3/ELANE/FGF10/FGF18/FGF7/FLRT3/HGF/MMP28/MSTN/MTUS1/NRG1/NTRK3/PDE4B/PLXNA4/PRSS56/PTN/S100A14/SAA1/SEMA3C/SEMA5B/SFTPD/SMOC2/VCAM1/VEGFD	31
87	GO:0014823	response to activity	10/574	71/18583	6.19793e-05	0.0029116	0.00255416	ADIPOQ/CAPN3/EDN1/MSTN/MYOG/POSTN/PPARGC1A/PRKAA2/PRKAG3/SMTNL1	10
88	GO:0042330	taxis	31/574	470/18583	6.55937e-05	0.00304638	0.00267239	ACKR4/AGER/AGTR1/CCL14/CH25H/CXCL17/EDN1/EDN3/ELANE/FGF10/FGF18/FGF7/FLRT3/HGF/MMP28/MSTN/MTUS1/NRG1/NTRK3/PDE4B/PLXNA4/PRSS56/PTN/S100A14/SAA1/SEMA3C/SEMA5B/SFTPD/SMOC2/VCAM1/VEGFD	31
89	GO:0097553	calcium ion transmembrane import into cytosol	18/574	205/18583	7.03524e-05	0.00321572	0.00282095	ATP1A2/BDKRB1/CACNA1C/CACNA1S/CACNA2D1/CAPN3/CASQ1/CASQ2/CAV1/DMD/ITPR3/JPH1/JPH2/JSRP1/PLCH1/PLN/SLC24A4/TRPV3	18
90	GO:0046716	muscle cell cellular homeostasis	6/574	24/18583	7.08135e-05	0.00321572	0.00282095	CAPN3/CAV1/CHRNA1/DMD/MSTN/PLN	6
91	GO:0035272	exocrine system development	8/574	46/18583	7.30859e-05	0.00324676	0.00284818	EGFR/ESRP2/FGF10/FGF7/HGF/LAMA1/NTN4/SEMA3C	8
92	GO:0085029	extracellular matrix assembly	8/574	46/18583	7.30859e-05	0.00324676	0.00284818	COL3A1/ELN/HAS3/MFAP4/MYH11/NTN4/PHLDB2/TNXB	8
93	GO:0003007	heart morphogenesis	21/574	264/18583	7.67241e-05	0.00337173	0.00295781	ACTC1/ADPRHL1/ALPK2/ANKRD1/ASB2/CAV3/DNAH11/EDN1/ELN/MYH7/MYL2/NRG1/SEMA3C/SIX1/SYNPO2L/TCAP/TGFBR3/TNNI1/TNNT2/TTN/XIRP2	21
94	GO:0051209	release of sequestered calcium ion into cytosol	14/574	136/18583	8.21761e-05	0.00357291	0.00313429	ATP1A2/BDKRB1/CACNA1C/CACNA1S/CAPN3/CASQ1/CASQ2/DMD/ITPR3/JPH1/JPH2/JSRP1/PLCH1/PLN	14
95	GO:1901654	response to ketone	18/574	208/18583	8.48633e-05	0.00361183	0.00316842	ADCY1/AKR1C2/AKR1C3/CA9/CAV1/CLDN1/CLDN4/EDN1/HMGCS2/MSTN/NEFL/POSTN/PRKAA2/PTGER2/PTGFR/SCNN1A/TACR1/TGFBR3	18
96	GO:0071560	cellular response to transforming growth factor beta stimulus	22/574	286/18583	8.56695e-05	0.00361183	0.00316842	ACTA2/ANKRD1/ASPN/CAV1/CAV2/CAV3/CILP/CLDN1/COL3A1/EDN1/GDF5/HPGD/IL17RD/ITGA3/ITGB6/MSTN/POSTN/PRDM16/SPRED3/TGFBR3/TNXB/VEPH1	22
97	GO:0010830	regulation of myotube differentiation	8/574	47/18583	8.57223e-05	0.00361183	0.00316842	ACTN3/CAV3/MAMSTR/MYOD1/MYOG/RBM24/SMYD1/TRIM72	8
98	GO:0060485	mesenchyme development	24/574	327/18583	8.66683e-05	0.00361442	0.0031707	ACTA1/ACTA2/ACTC1/ACTG2/BNC2/EDN1/EDN3/EPHA4/ERBB3/FGF10/HGF/HPN/IL17RD/MEOX1/NRG1/PHLDB2/RBM24/SEMA3C/SEMA5B/SIX1/SPRED3/TCF21/TGFBR3/TNXB	24
99	GO:0051283	negative regulation of sequestering of calcium ion	14/574	137/18583	8.8988e-05	0.00364129	0.00319427	ATP1A2/BDKRB1/CACNA1C/CACNA1S/CAPN3/CASQ1/CASQ2/DMD/ITPR3/JPH1/JPH2/JSRP1/PLCH1/PLN	14
100	GO:0007204	positive regulation of cytosolic calcium ion concentration	16/574	172/18583	8.90943e-05	0.00364129	0.00319427	ACKR4/AGTR1/BDKRB1/CACNA1C/CACNA2D1/CAV1/CAV3/EDN1/ITPR3/JPH1/JPH2/PTGER2/PTGER3/PTGFR/SAA1/TACR1	16
101	GO:0035994	response to muscle stretch	6/574	25/18583	9.07575e-05	0.0036446	0.00319717	ANKRD1/CAV3/DMD/EDN1/TCAP/TTN	6
102	GO:0033275	actin-myosin filament sliding	5/574	16/18583	9.09589e-05	0.0036446	0.00319717	ACTC1/MYH2/MYH7/MYL1/TNNT2	5
103	GO:0019722	calcium-mediated signaling	18/574	210/18583	9.59473e-05	0.00380715	0.00333977	ACKR4/ACTN3/ADGRB2/AGTR1/ATP1A2/C10orf71/CACNA1C/CASQ1/CASQ2/DMD/EDN1/ERBB3/GBP1/MYOZ1/PLN/PTGFR/SLC24A4/VCAM1	18
104	GO:0032412	regulation of monoatomic ion transmembrane transporter activity	19/574	230/18583	0.000101364	0.0039834	0.00349438	ADRB2/ATP1A2/ATP2A1/CACNA2D1/CASQ1/CASQ2/CAV1/CAV3/DMD/EDN1/FHL1/JPH1/JPH2/JSRP1/PDE4B/PLN/SCN1B/STAC/STAC2	19
105	GO:0019932	second-messenger-mediated signaling	23/574	310/18583	0.000102911	0.0040057	0.00351395	ACKR4/ACTN3/ADCY1/ADGRB2/AGTR1/ATP1A2/C10orf71/CACNA1C/CAP2/CASQ1/CASQ2/DMD/EDN1/EGFR/ERBB3/GBP1/IRAG1/MAFA/MYOZ1/PLN/PTGFR/SLC24A4/VCAM1	23
106	GO:0051282	regulation of sequestering of calcium ion	14/574	139/18583	0.000104098	0.00401365	0.00352092	ATP1A2/BDKRB1/CACNA1C/CACNA1S/CAPN3/CASQ1/CASQ2/DMD/ITPR3/JPH1/JPH2/JSRP1/PLCH1/PLN	14
107	GO:0042391	regulation of membrane potential	29/574	439/18583	0.00010914	0.0041186	0.00361298	ADRB1/ADRB2/ATP1A2/CACNA1C/CACNA2D1/CASQ2/CAV1/CAV3/CHRNA1/CHRND/CHRNG/CNTNAP1/CTNNA3/DMD/EDN1/FHL1/HCN1/MYH14/MYOC/P2RX6/PLN/POPDC3/PRKN/SCN1B/SLC1A7/SLC24A4/SLC6A4/STX1B/TACR1	29
108	GO:0051924	regulation of calcium ion transport	20/574	251/18583	0.000110318	0.0041186	0.00361298	ATP1A2/ATP2A1/BDKRB1/CACNA1C/CACNA2D1/CACNG6/CAPN3/CASQ1/CASQ2/CAV1/CAV3/DMD/JPH1/JPH2/JSRP1/PDE4B/PLN/STAC/STAC2/TRPV3	20
109	GO:0050900	leukocyte migration	27/574	396/18583	0.00011141	0.0041186	0.00361298	AGER/APOD/ASB2/BDKRB1/CCL14/CD177/CH25H/CXCL17/EDN1/EDN3/ELANE/IL33/ITGA3/ITGA7/MMP28/MSTN/MTUS1/PDE4B/PRSS56/PTN/S100A14/SAA1/SFTPD/TACR1/TRIM55/VCAM1/VEGFD	27
110	GO:0086003	cardiac muscle cell contraction	10/574	76/18583	0.000111612	0.0041186	0.00361298	ATP1A2/ATP2A1/CACNA1C/CACNA2D1/CAV1/CAV3/CTNNA3/PDE4B/PLN/SCN1B	10
111	GO:2001257	regulation of cation channel activity	13/574	123/18583	0.000111858	0.0041186	0.00361298	CACNA2D1/CASQ1/CASQ2/CAV1/DMD/EDN1/JPH1/JPH2/JSRP1/PDE4B/SCN1B/STAC/STAC2	13
112	GO:0050920	regulation of chemotaxis	19/574	232/18583	0.000113634	0.00414663	0.00363757	AGER/CXCL17/EDN1/EDN3/ELANE/FGF10/FGF18/MMP28/MSTN/MTUS1/NTRK3/PLXNA4/PRSS56/PTN/S100A14/SEMA3C/SEMA5B/SMOC2/VEGFD	19
113	GO:0002026	regulation of the force of heart contraction	6/574	26/18583	0.000114924	0.00415085	0.00364127	ADRB1/ATP1A2/CAV1/MYH7/MYL2/PLN	6
114	GO:0071559	response to transforming growth factor beta	22/574	292/18583	0.000115923	0.00415085	0.00364127	ACTA2/ANKRD1/ASPN/CAV1/CAV2/CAV3/CILP/CLDN1/COL3A1/EDN1/GDF5/HPGD/IL17RD/ITGA3/ITGB6/MSTN/POSTN/PRDM16/SPRED3/TGFBR3/TNXB/VEPH1	22
115	GO:0034767	positive regulation of monoatomic ion transmembrane transport	15/574	158/18583	0.000116797	0.00415085	0.00364127	ADRB2/ATP2A1/BDKRB1/CACNA2D1/CAPN3/CASQ1/CAV1/DMD/EDN1/EDN3/JPH2/RGS7/SCN1B/STAC/STAC2	15
116	GO:1904064	positive regulation of cation transmembrane transport	14/574	141/18583	0.000121386	0.00427676	0.00375172	ATP2A1/BDKRB1/CACNA2D1/CAPN3/CASQ1/CAV1/DMD/EDN1/EDN3/JPH2/RGS7/SCN1B/STAC/STAC2	14
117	GO:0010831	positive regulation of myotube differentiation	5/574	17/18583	0.000125596	0.00438726	0.00384867	CAV3/MAMSTR/MYOG/RBM24/SMYD1	5
118	GO:0006939	smooth muscle contraction	12/574	109/18583	0.000137944	0.00477777	0.00419123	ACTA2/ADRB2/ATP1A2/CAV1/CNN1/EDN1/EDN3/MYH11/PTGER3/SPX/SULF2/TACR1	12
119	GO:0055117	regulation of cardiac muscle contraction	10/574	78/18583	0.000139239	0.00478211	0.00419504	ATP1A2/ATP2A1/CACNA1C/CASQ2/CAV1/CAV3/CTNNA3/DMD/PDE4B/PLN	10
120	GO:0051208	sequestering of calcium ion	14/574	143/18583	0.000141109	0.00480593	0.00421594	ATP1A2/BDKRB1/CACNA1C/CACNA1S/CAPN3/CASQ1/CASQ2/DMD/ITPR3/JPH1/JPH2/JSRP1/PLCH1/PLN	14
121	GO:0032411	positive regulation of transporter activity	11/574	94/18583	0.000150585	0.00504461	0.00442531	ADIPOQ/ADRB2/ATP2A1/CACNA2D1/CASQ1/DMD/EDN1/JPH2/SCN1B/STAC/STAC2	11
122	GO:0045104	intermediate filament cytoskeleton organization	11/574	94/18583	0.000150585	0.00504461	0.00442531	ARHGEF28/DES/KRT14/KRT15/KRT19/KRT4/KRT5/KRT7/KRT80/NEFL/PPL	11
123	GO:0022898	regulation of transmembrane transporter activity	19/574	238/18583	0.000158662	0.00520717	0.00456792	ADRB2/ATP1A2/ATP2A1/CACNA2D1/CASQ1/CASQ2/CAV1/CAV3/DMD/EDN1/FHL1/JPH1/JPH2/JSRP1/PDE4B/PLN/SCN1B/STAC/STAC2	19
124	GO:0030638	polyketide metabolic process	4/574	10/18583	0.000163082	0.00520717	0.00456792	AKR1B10/AKR1C1/AKR1C2/AKR1C3	4
125	GO:0030647	aminoglycoside antibiotic metabolic process	4/574	10/18583	0.000163082	0.00520717	0.00456792	AKR1B10/AKR1C1/AKR1C2/AKR1C3	4
126	GO:0044598	doxorubicin metabolic process	4/574	10/18583	0.000163082	0.00520717	0.00456792	AKR1B10/AKR1C1/AKR1C2/AKR1C3	4
127	GO:0048251	elastic fiber assembly	4/574	10/18583	0.000163082	0.00520717	0.00456792	COL3A1/MFAP4/MYH11/TNXB	4
128	GO:0048630	skeletal muscle tissue growth	4/574	10/18583	0.000163082	0.00520717	0.00456792	ACTN3/CHRNA1/CHRND/MSTN	4
129	GO:0014037	Schwann cell differentiation	7/574	39/18583	0.000168385	0.00533481	0.00467989	CNTNAP1/ERBB3/ITGB4/LAMA2/MYOC/PRX/SH3TC2	7
130	GO:0034765	regulation of monoatomic ion transmembrane transport	29/574	452/18583	0.000179894	0.0056556	0.0049613	ADRB2/ATP1A2/ATP2A1/BDKRB1/BPIFA1/CACNA1C/CACNA1S/CACNA2D1/CACNG6/CAPN3/CASQ1/CASQ2/CAV1/CAV3/DMD/EDN1/EDN3/FHL1/HCN1/JPH1/JPH2/JSRP1/KCNJ12/PDE4B/PLN/RGS7/SCN1B/STAC/STAC2	29
131	GO:0007422	peripheral nervous system development	10/574	81/18583	0.000191363	0.00597025	0.00523732	ADGRB2/CLDN1/CNTNAP1/ERBB3/ITGB4/LAMA2/MYOC/PLXNA4/PRX/SH3TC2	10
132	GO:0051153	regulation of striated muscle cell differentiation	11/574	97/18583	0.000199629	0.00613445	0.00538136	ACTN3/CAV3/EDN1/MAMSTR/MYOD1/MYOG/NRG1/PI16/RBM24/SMYD1/TRIM72	11
133	GO:0061337	cardiac conduction	11/574	97/18583	0.000199629	0.00613445	0.00538136	ATP1A2/ATP2A1/ATP2B2/CACNA1C/CACNA2D1/CASQ2/CAV1/CTNNA3/PLN/SCN1B/SPTBN4	11
134	GO:0048640	negative regulation of developmental growth	12/574	115/18583	0.000229641	0.00700405	0.0061442	ADRB1/ADRB2/CAV3/CDH1/MSTN/MYOZ1/OSTN/PI16/RGMA/SEMA3C/SEMA5B/SLC6A4	12
135	GO:0050873	brown fat cell differentiation	8/574	54/18583	0.000234679	0.0071047	0.0062325	ADIPOQ/ADRB1/ADRB2/FABP4/MB/PPARGC1A/PRDM16/SIX1	8
136	GO:1901021	positive regulation of calcium ion transmembrane transporter activity	6/574	30/18583	0.000266861	0.00801957	0.00703506	ATP2A1/CACNA2D1/CASQ1/JPH2/STAC/STAC2	6
137	GO:0031099	regeneration	16/574	190/18583	0.000282299	0.00842158	0.00738771	APOD/AXL/CAPN3/CLDN1/EPHA4/FGF10/KLF5/MSTN/MYOD1/MYOZ1/NEFL/POSTN/PTN/RGMA/SULF2/TGFBR3	16
138	GO:0032414	positive regulation of ion transmembrane transporter activity	10/574	85/18583	0.00028555	0.00845682	0.00741863	ADRB2/ATP2A1/CACNA2D1/CASQ1/DMD/EDN1/JPH2/SCN1B/STAC/STAC2	10
139	GO:2001014	regulation of skeletal muscle cell differentiation	5/574	20/18583	0.000291411	0.00852482	0.00747828	KLHL41/MSTN/RBFOX1/RBM24/SIX1	5
140	GO:0032409	regulation of transporter activity	20/574	270/18583	0.000292017	0.00852482	0.00747828	ADIPOQ/ADRB2/ATP1A2/ATP2A1/CACNA2D1/CASQ1/CASQ2/CAV1/CAV3/DMD/EDN1/FHL1/JPH1/JPH2/JSRP1/PDE4B/PLN/SCN1B/STAC/STAC2	20
141	GO:0006816	calcium ion transport	28/574	443/18583	0.000295176	0.00855592	0.00750556	ATP1A2/ATP2A1/ATP2B2/BDKRB1/CACNA1C/CACNA1S/CACNA2D1/CACNG6/CAPN3/CASQ1/CASQ2/CAV1/CAV3/DMD/EDN1/ITPR3/JPH1/JPH2/JSRP1/P2RX6/PDE4B/PKD1L2/PLCH1/PLN/SLC24A4/STAC/STAC2/TRPV3	28
142	GO:0070296	sarcoplasmic reticulum calcium ion transport	7/574	43/18583	0.000317069	0.00912578	0.00800546	ATP1A2/ATP2A1/CACNA1C/CASQ1/CASQ2/DMD/PLN	7
143	GO:0007271	synaptic transmission, cholinergic	6/574	31/18583	0.00032235	0.00914891	0.00802575	ACHE/CHRNA1/CHRNG/LAMA2/RAPSN/TACR1	6
144	GO:0010880	regulation of release of sequestered calcium ion into cytosol by sarcoplasmic reticulum	6/574	31/18583	0.00032235	0.00914891	0.00802575	ATP1A2/CACNA1C/CASQ1/CASQ2/DMD/PLN	6
145	GO:0010001	glial cell differentiation	19/574	252/18583	0.000329077	0.00927545	0.00813675	ACAN/AGER/ASPA/CNTN1/CNTNAP1/EPHA4/ERBB3/FGF10/GPR17/IL33/ITGB4/LAMA2/MYOC/NR1D1/PRX/PTN/ROR1/SH3TC2/ZNF365	19
146	GO:0071379	cellular response to prostaglandin stimulus	5/574	21/18583	0.000372822	0.0104365	0.00915524	AKR1C2/AKR1C3/PRKAA2/PTGER2/PTGFR	5
147	GO:0045109	intermediate filament organization	9/574	73/18583	0.000401528	0.0111636	0.00979309	DES/KRT14/KRT15/KRT19/KRT4/KRT5/KRT7/KRT80/NEFL	9
